# Supplementary material for: Natural Selection on Functional Modules, a Genome-Wide Analysis
Source: PLoS Comput Biol. 2011 Mar 3;7(3):e1001093. doi: 10.1371/journal.pcbi.1001093 (PMC3048381; doi:10.1371/journal.pcbi.1001093)
Supplement: Table S1 — Evolutionary rates of genes computed in Mammals. Complete values of evolutionary rates (dS, dN, ω & Δω) for all genes analysed. (5.32 MB ZIP) [file pcbi.1001093.s007.zip]

Archive with 3 entries (2 files):
- Table S1.xls
- __MACOSX/
- __MACOSX/._Table S1.xls
