# Supplementary material for: Natural Selection on Functional Modules, a Genome-Wide Analysis
Source: PLoS Comput Biol. 2011 Mar 3;7(3):e1001093. doi: 10.1371/journal.pcbi.1001093 (PMC3048381; doi:10.1371/journal.pcbi.1001093)
Supplement: Table S1 — Evolutionary rates of genes computed in Mammals. Complete values of evolutionary rates (dS, dN, ω & Δω) for all genes analysed. (5.32 MB ZIP) [file pcbi.1001093.s007.zip › Table S1.xls]

## Sheet: Sheet1
GeneID	Canis_familiaris.bsA1_lnL	Canis_familiaris.bsA1_w2f	Canis_familiaris.bsA_lnL	Canis_familiaris.bsA_w2f	Canis_familiaris.dN	Canis_familiaris.dS	Canis_familiaris.dw	Canis_familiaris.w	Homo_sapiens.bsA1_lnL	Homo_sapiens.bsA1_w2f	Homo_sapiens.bsA_lnL	Homo_sapiens.bsA_w2f	Homo_sapiens.dN	Homo_sapiens.dS	Homo_sapiens.dw	Homo_sapiens.w	Mus_musculus.bsA1_lnL	Mus_musculus.bsA1_w2f	Mus_musculus.bsA_lnL	Mus_musculus.bsA_w2f	Mus_musculus.dN	Mus_musculus.dS	Mus_musculus.dw	Mus_musculus.w	Pan_troglodytes.bsA1_lnL	Pan_troglodytes.bsA1_w2f	Pan_troglodytes.bsA_lnL	Pan_troglodytes.bsA_w2f	Pan_troglodytes.dN	Pan_troglodytes.dS	Pan_troglodytes.dw	Pan_troglodytes.w	Rattus_norvegicus.bsA1_lnL	Rattus_norvegicus.bsA1_w2f	Rattus_norvegicus.bsA_lnL	Rattus_norvegicus.bsA_w2f	Rattus_norvegicus.dN	Rattus_norvegicus.dS	Rattus_norvegicus.dw	Rattus_norvegicus.w	filtered Max evolution	filtered on dS	Canis_familiaris.bs_pv	Canis_familiaris.bs_apv	Homo_sapiens.bs_pv	Homo_sapiens.bs_apv	Mus_musculus.bs_pv	Mus_musculus.bs_apv	Pan_troglodytes.bs_pv
ENSG00000124209	-1134.17	1	-1134.17	1	0.005267	0.172884	-0.9695	0.0304655	-1131.8	1	-1131.47	999	0.002575	3e-06	999	858.333	-1134.17	1	-1134.17	1	4e-06	0.043145	-0.0529	9.27106269556e-05	-1134.17	1	-1134.17	1	0	5e-06	0	0.0001	-1134.17	1	-1134.17	1	0.00522	0.142798	-0.0164	0.0365551	False	True	1	1	0.415633	1	1	1	1
ENSG00000064703	-5547.01	1	-5546.41	6.81155	0.03522	0.174445	-0.7981	0.201897	-5547.16	1	-5547.06	9.17989	0.001774	0.000494	3.3596	3.59109	-5547.25	1	-5547.25	1	0.01812	0.086686	0.0619	0.20903	-5545.17	1	-5545.17	1	0.003058	0.009793	0.0802	0.312264	-5547.25	1	-5547.25	1	0.015449	0.077748	0.0516	0.198706	False	True	0.273232	0.731649	0.654334	1	0.914889	1	1
ENSG00000160161	-8833.29	1	-8825.69	104.245	0.03091	0.308783	-0.8999	0.100103	-8840.69	1	-8841.02	9.92372	0.001457	0.010208	0.0739	0.142731	-8840.76	1	-8836.23	23.8072	0.013461	0.246581	-0.0095	0.0545906	-8841.01	1	-8841.01	1	0.000833	0.019099	-0.0253	0.0436148	-8841.04	1	-8841.04	1	0.009539	0.101454	0.0299	0.0940229	True	False	9.61590857941e-05	0.000666389	1	1	0.00261465	0.0725479	1
ENSG00000110514	-10386.9	1	-10386.2	34.726	0.008455	0.118148	-0.9284	0.0715628	-10387	1	-10387	1	1e-06	0.006161	-0.051	0.000162311	-10385.2	1	-10384.8	3.80296	0.007445	0.093798	0.0178	0.0793727	-10386.9	1	-10383.1	999	0.000857	0.002241	0.3313	0.382419	-10386.6	1	-10386.5	4.86472	0.007502	0.1009	0.0128	0.0743508	False	True	0.255062	0.693524	1	1	0.348525	1	0.00602395
ENSG00000076864	-1358.66	1	-1358.66	1	1.8e-05	0.175492	-0.9999	0.000102569	-1350.53	1	-1325.03	538.271	0.059117	0.090815	0.635	0.650961	-1358.2	1	-1358.2	1	0.002236	0.084064	-0.0056	0.0265988	-1357.85	1	-1357.8	56.7859	0.003209	0.008666	0.3543	0.370298	-1358.66	1	-1358.66	1	0.00893	0.08923	0.0679	0.100078	True	True	1	1	0	0	1	1	0.761874
ENSG00000086015	-7289.99	1	-7288.49	39.1448	0.019022	0.182415	-0.8957	0.104279	-7291.11	1	-7291.11	1	0.00042	0.004386	-0.0093	0.0957592	-7291.27	1	-7291.27	1	0.00572	0.10502	-0.0298	0.0544658	-7289.23	1	-7278.65	999	0.00213	0.009911	0.1098	0.214913	-7291.27	1	-7291.27	1	0.003139	0.06182	-0.0335	0.0507764	False	False	0.0825571	0.274819	1	1	0.998872	1	4.24610834548e-06
ENSG00000112499	-4131.81	1	-4131.81	1	0.044088	0.282601	-0.844	0.156008	-4131.81	1	-4131.81	1	0	0.003957	-0.1573	0.0001	-4131.81	1	-4131.81	1	0.009574	0.078226	0.0151	0.122389	-4131.18	1	-4131.18	1	0.002692	0.005837	0.3038	0.461196	-4131.8	1	-4131.47	999	0.023215	0.127051	0.0754	0.182722	False	True	1	1	1	1	1	1	1
ENSG00000168032	-4137.78	1	-4137.78	1	0.065156	0.21084	-0.691	0.309031	-4142.55	1	-4142.55	1	0.000891	0.006505	-0.2007	0.136972	-4142.55	1	-4142.34	8.30747	0.01512	0.068687	0.0028	0.220129	-4142.56	1	-4142.56	1	1e-06	0.005095	-0.3376	0.000196271	-4142.56	1	-4142.56	1	0.013624	0.114605	-0.0984	0.118878	False	True	1	1	1	1	0.509042	1	1
ENSG00000167744	-1431.19	1	-1430.23	7.89643	0.021815	0.232627	-0.9062	0.0937767	-1432.28	1	-1432.28	1.04815	2e-06	0	38.2323	38.3429	-1432.28	1	-1432.28	1	0.002332	0.053	-0.0042	0.044	-1432.28	1	-1432.28	1.12017	2e-06	0	10.1777	10.2883	-1432.09	1	-1432.09	1	0.004498	0.040321	0.0633	0.111555	False	True	0.16516	0.486137	1	1	1	1	1
ENSG00000167741	-3258.8	1	-3258.8	1	0.111754	0.416992	-0.732	0.268	-3258.8	1	-3257.96	999	0.003914	4e-06	998.496	978.5	-3258.79	1	-3258.79	1	0.029498	0.10589	-0.1181	0.278572	-3258.33	1	-3256.85	999	0.004371	4e-06	998.496	1092.75	-3257.06	1	-3257.05	1.12752	0.051712	0.060917	0.4522	0.848893	False	True	1	1	0.196243	1	1	1	0.0859069
ENSG00000167740	-1499.92	1	-1499.92	1	0.088741	0.510284	-0.8261	0.173905	-1500.32	1	-1500.32	1	2e-06	0.024589	-0.2829	8.13371832933e-05	-1499.79	1	-1499.79	1	0.018884	0.073995	0.1017	0.255206	-1500.32	1	-1500.32	1	0.002583	0.009986	-0.0244	0.258662	-1500.32	1	-1500.32	1	0.005493	0.057524	-0.058	0.0954906	False	True	1	1	1	1	1	1	1
ENSG00000168038	-8025.56	1	-8023.87	4.17718	0.029685	0.127826	-0.7678	0.23223	-8027.06	1	-8026.65	5.04496	0.00461	0.004106	0.8749	1.12275	-8029.76	1	-8029.76	1	0.004396	0.072914	-0.0262	0.0602902	-8029.37	1	-8029.37	1	0.001044	0.007368	-0.1062	0.141694	-8019.86	1	-7981.71	999	0.028454	0.127309	0.137	0.223503	False	False	0.0658824	0.226828	0.362959	1	1	1	1
ENSG00000167749	-2188.37	1	-2186.94	10.7432	0.05114	0.185594	-0.7245	0.275548	-2189.18	1	-2189.18	1	0.001466	0.006149	-0.1552	0.238413	-2188.84	1	-2188.84	1	0.024995	0.143467	0.0007	0.174221	-2189.18	1	-2189.18	1	0.001849	2e-06	998.606	924.5	-2189.18	1	-2189.18	1	0.022342	0.075647	0.1218	0.295345	False	True	0.0908428	0.297774	1	1	1	1	1
ENSG00000077279	-2101.72	1	-2101.7	1	0.00124	0.233151	-0.9947	0.00531844	-2101.72	1	-2101.72	1.29509	0	5e-06	0	0.0001	-2100.34	1	-2100.34	4.13568	0.001254	0.031559	0.0373	0.0397351	-2101.72	1	-2101.72	1.2492	0	5e-06	0	0.0001	-2101.72	1	-2101.72	1	9e-06	0.093014	-0.0023	9.67596275829e-05	False	True	0.842903	1	1	1	0.936397	1	1
ENSG00000124201	-13387.7	1	-13387.7	1.27997	0.025297	0.200128	-0.8736	0.126404	-13388.4	1	-13388.4	1	0.000752	0.006114	-0.0263	0.122996	-13388.4	1	-13388.4	1	0.014325	0.124725	0.0079	0.114853	-13388.4	1	-13388.4	1	0.000241	0.007838	-0.1186	0.0307476	-13384.7	1	-13370.2	70.7474	0.018434	0.107783	0.064	0.171029	False	False	0.869549	1	1	1	1	1	1
ENSG00000152556	-4753.88	1	-4753.85	1.32102	0.011708	0.214919	-0.9455	0.0544763	-4757.54	1	-4757.54	1	0	0.003245	-0.0301	0.0001	-4757.54	1	-4757.54	1	1.1e-05	0.1106	-0.0322	9.94575045208e-05	-4757.54	1	-4757.54	1	0	5e-06	-0.0301	0.0001	-4757.54	1	-4757.54	1	0.001178	0.079047	-0.0174	0.0149025	False	True	0.781195	1	1	1	1	1	0.998872
ENSG00000184465	-6737.13	1	-6733.02	47.3673	0.153243	0.433164	-0.6462	0.353776	-6737.38	1	-6737.38	1	0.001292	1e-06	998.692	1292	-6737.66	1	-6737.66	1	0.029879	0.103293	-0.1158	0.289265	-6737.66	1	-6737.66	1	0.00363	0.018869	-0.1158	0.192379	-6737.23	1	-6737.23	1	0.028925	0.059123	0.0841	0.489234	False	True	0.00411502	0.0202923	1	1	1	1	1
ENSG00000084676	-9021.66	1	-9021.66	1	0.01216	0.093884	-0.8705	0.129522	-9021.79	1	-9021.79	1	0.000326	0.005105	-0.0083	0.063859	-9020.34	1	-9017.69	999	0.010669	0.066901	0.0499	0.159474	-9021.79	1	-9021.79	1	0	0.004061	-0.0721	0.0001	-9021.79	1	-9021.79	1	0.005044	0.059299	-0.0245	0.0850605	False	True	1	1	1	1	0.0213545	0.380748	1
ENSG00000087494	-210.727	1	-210.494	999	0.024067	2.4e-05	998	1002.79	-212.376	1	-212.376	1.14365	0	6e-06	-0.1682	0.0001	-212.376	1	-212.376	1	1.4e-05	0.140859	-0.0954	9.93901703122e-05	-212.376	1	-212.376	1.08505	0	6e-06	-0.1682	0.0001	-212.376	1	-212.376	1	1.4e-05	0.142559	-0.0954	9.82049537385e-05	False	True	0.494812	1	1	1	1	1	1
ENSG00000171403	-5289.52	1	-5277.88	21.6203	0.12945	0.195401	-0.3375	0.662484	-5294.33	1	-5294.33	1	1e-06	0.008471	-0.3696	0.00011805	-5294.33	1	-5294.33	1	0.042187	0.118546	-0.0243	0.35587	-5294.33	1	-5294.33	1	0.001663	0.002473	0.3029	0.672463	-5292.96	1	-5289.9	14.6445	0.035712	0.057571	0.2401	0.620312	False	True	1.39172260183e-06	1.35335267963e-05	1	1	1	1	1
ENSG00000117791	-1961.48	1	-1961.48	1	0.052887	0.382361	-0.8617	0.138317	-1961.48	1	-1961.48	1	1e-06	0.005965	-0.3424	0.000167645	-1961.48	1	-1961.48	1	0.021384	0.32312	-0.314	0.0661797	-1961.48	1	-1961.48	1	3e-06	0.031177	-0.3424	9.62247810886e-05	-1950.08	1	-1939.03	152.994	0.335071	0.803867	0.0366	0.416824	True	True	1	1	1	1	1	1	1
ENSG00000143158	-988.737	1	-988.737	1	0.009715	0.142493	-0.9318	0.0681788	-988.737	1	-988.737	1	1e-06	0.012103	-0.0766	8.26241427745e-05	-988.737	1	-988.737	1	0.002518	0.076723	-0.1151	0.0328194	-988.737	1	-988.737	1	1e-06	0.007651	-0.0766	0.000130702	-977.325	1	-958.413	81.7018	0.116133	0.209776	0.4057	0.553605	False	True	1	1	1	1	1	1	1
ENSG00000169744	-1710.91	1	-1710.91	1	0.01536	0.137437	-0.8882	0.11176	-1712.49	1	-1712.49	1	1e-06	0.014679	-0.0173	6.81245316438e-05	-1712.49	1	-1712.49	1	0.004531	0.089739	0.0138	0.0504909	-1712.49	1	-1712.49	1	0	0.004482	-0.0173	0.0001	-1712.49	1	-1712.49	1	3e-06	0.030298	-0.0366	9.90164367285e-05	False	True	1	1	1	1	1	1	1
ENSG00000197150	-5190.61	1	-5189.24	5.10483	0.041509	0.331948	-0.875	0.125047	-5190.76	1	-5190.76	1	0.000837	0.017353	-0.0856	0.0482337	-5190.57	1	-5184.71	50.8938	0.013106	0.091285	-0.0229	0.143572	-5190.41	1	-5190.38	4.99284	0.001847	2e-06	998.866	923.5	-5188.04	1	-5188.03	1.88818	0.018494	0.076906	0.074	0.240475	False	True	0.0978045	0.315972	1	1	0.000616959	0.0212464	0.797517
ENSG00000177565	-3065.14	1	-3050.18	773.617	0.010689	0.177238	-0.9397	0.0603087	-3073.07	1	-3073.07	1	0	5e-06	-0.0176	0.0001	-3073.07	1	-3073.07	1	0.000891	0.062648	0.0084	0.0142223	-3068.14	1	-3066.75	53.9468	0.002631	0.0162	0.1447	0.162407	-3073.07	1	-3073.07	1	7e-06	0.073872	-0.0057	9.47585011912e-05	False	True	4.48333820069e-08	5.46060096734e-07	1	1	1	1	0.0951731
ENSG00000161202	-3973.97	1	-3971.16	25.8929	0.005271	0.269308	-0.9804	0.0195724	-3977.76	1	-3977.76	1	0	0.00227	-0.0045	0.0001	-3977.76	1	-3977.76	1	1e-05	0.101551	-0.0115	9.84726885998e-05	-3977.76	1	-3977.76	1	0	6e-06	-0.0045	0.0001	-3977.76	1	-3977.76	1	0.00068	0.104472	-0.0051	0.00650892	False	True	0.0176651	0.0733126	1	1	1	1	0.987234
ENSG00000168297	-3931.11	1	-3931.11	1	0.006494	0.145703	-0.9554	0.0445701	-3931.11	1	-3931.11	1	0	0.001581	-0.0575	0.0001	-3931.11	1	-3931.11	1	0.006598	0.115966	-0.0647	0.056896	-3931.11	1	-3931.11	1	2e-06	0.015281	-0.0575	0.000130881	-3926.16	1	-3897.28	146.289	0.020879	0.141173	0.0263	0.147897	False	True	0.998872	1	1	1	1	1	0.998872
ENSG00000183255	-1123.51	1	-1123.17	2.24665	0.036191	0.532807	-0.9321	0.0679252	-1125.4	1	-1125.4	1	0	6e-06	-0.0828	0.0001	-1125.4	1	-1125.4	1	0.009	0.192363	-0.0651	0.0467865	-1125.39	1	-1125.39	1.97875	0.006265	0.033549	0.1038	0.186742	-1125.4	1	-1125.4	1	1.5e-05	0.15388	-0.1118	9.7478554718e-05	True	True	0.408017	1	1	1	1	1	0.941129
ENSG00000168291	-2323.04	1	-2320.52	999	0.009926	0.12964	-0.9234	0.0765659	-2323.51	1	-2323.51	1	1e-06	0.014801	-0.069	6.75630024998e-05	-2323.51	1	-2323.51	1	0.006241	0.080467	0.0123	0.0775597	-2323.51	1	-2323.51	1	1e-06	0.005603	-0.069	0.000178476	-2323.51	1	-2323.51	1	0.001735	0.090504	-0.0461	0.0191704	False	True	0.0247238	0.0982947	1	1	1	1	1
ENSG00000120907	-1706.66	1	-1706.66	1	0.005903	0.264986	-0.9777	0.0222766	-1706.66	1	-1706.66	1.07086	1e-06	1e-06	1.2319	1	-1706.6	1	-1706.04	12.3753	0.003431	0.074848	0.022	0.0458396	-1703.9	1	-1695.28	599.203	0.004848	0.033828	0.0948	0.143313	-1706.66	1	-1706.66	1	0.003396	0.121795	0.0041	0.0278829	False	True	1	1	1	1	0.289424	1	3.27125302398e-05
ENSG00000120903	-3677.43	1	-3677.43	1	0.02508	0.31156	-0.9195	0.0804981	-3677.16	1	-3676.98	143.39	0.002483	0.001485	1.5453	1.67205	-3677.43	1	-3677.43	1	0.004892	0.114329	-0.0695	0.0427888	-3676.45	1	-3676.45	1	0.00245	0.01869	0.0039	0.131086	-3677.43	1	-3677.43	1	0.0093	0.142874	-0.0472	0.0650923	False	True	1	1	0.548931	1	1	1	1
ENSG00000204220	-755.636	1	-755.393	7.51042	0.003628	0.184387	-0.9803	0.019676	-755.977	1	-755.977	1	1e-06	0.009525	0	0.000104987	-755.977	1	-755.977	1	1e-05	0.101904	0	9.81315748155e-05	-755.977	1	-755.977	1	0	5e-06	0	0.0001	-755.31	1	-751.894	999	0.007379	0.142457	0.0517	0.0517981	False	True	0.485007	1	1	1	1	1	1
ENSG00000105877	-34403.9	1	-34402.2	332.107	0.035659	0.222265	-0.8396	0.160435	-34404	1	-34399.9	999	0.002649	0.008935	0.0783	0.296475	-34404.9	1	-34404.9	1	0.009547	0.066435	0.0014	0.143704	-34402.1	1	-34402	1.74317	0.002839	0.007583	0.1561	0.37439	-34365.1	1	-34214.6	170.341	0.03608	0.134792	0.1254	0.267672	False	False	0.0609838	0.21227	0.00440254	0.141885	1	1	0.783404
ENSG00000163214	-10007.1	1	-10007.1	1	0.019192	0.142352	-0.8652	0.134821	-10007.3	1	-10007.3	1	0.001009	0.006955	0.0002	0.145075	-10007.3	1	-10007.3	1	0.008732	0.13307	-0.1117	0.0656196	-10007.3	1	-10007.3	1	0.000332	0.006348	-0.0926	0.0522999	-10007.3	1	-10007.3	1	0.009126	0.127309	-0.1056	0.0716839	False	False	1	1	1	1	1	1	1
ENSG00000135074	-7024.07	1	-7021.77	6.16888	0.043594	0.262411	-0.8339	0.166129	-7024.54	1	-7024.54	1	0.008983	0.015065	0.4387	0.596283	-7024.54	1	-7024.54	1	0.009774	0.090409	-0.0738	0.108109	-7024.54	1	-7024.54	1	0.004785	0.009834	0.329	0.486577	-7024.54	1	-7024.54	1	0.009687	0.121918	-0.1024	0.079455	False	False	0.031856	0.122537	1	1	1	1	1
ENSG00000135070	-801.703	1	-801.703	1	0.003506	0.106186	-0.967	0.0330175	-801.703	1	-801.703	1.05022	1e-06	2e-06	0.611	0.5	-801.033	1	-801.033	1	0.003565	0.024979	0.1313	0.14272	-801.703	1	-801.703	1	1e-06	2e-06	0.7475	0.5	-801.703	1	-801.703	1	0.003575	0.167285	0.01	0.0213707	False	True	1	1	1	1	1	1	1
ENSG00000065600	-2313.77	1	-2313.77	1	0.012117	0.169973	-0.9287	0.0712878	-2313.48	1	-2313.46	3.23338	0.003904	0.016366	0.1493	0.238543	-2313.83	1	-2313.83	1	0.003751	0.162162	-0.0446	0.0231312	-2313.83	1	-2313.83	1	1e-06	0.008519	-0.0891	0.000117385	-2313.83	1	-2313.83	1	0.003808	0.080413	-0.0203	0.0473555	False	True	1	1	0.833515	1	1	1	1
ENSG00000057294	-2571.21	1	-2571.21	1	0.011752	0.141283	-0.9168	0.0831806	-2569.69	1	-2569.52	110.419	0.00122	1e-06	998.949	1220	-2571.21	1	-2571.21	1	0.008674	0.0981	-0.0088	0.08842	-2571.21	1	-2571.21	1	1e-06	0.009959	-0.051	0.000100412	-2571.21	1	-2571.21	1	0.006288	0.092037	-0.0289	0.0683203	False	True	1	1	0.561243	1	1	1	1
ENSG00000116117	-7799.43	1	-7799.43	1	0.034226	0.196729	-0.826	0.173975	-7793.22	1	-7792.44	5.76859	0.003179	0.000726	4.2539	4.37879	-7799.37	1	-7798.64	8.01896	0.01685	0.094912	-0.0148	0.177533	-7799.42	1	-7799.37	11.5974	0.001354	0.003821	0.2275	0.354357	-7799.43	1	-7799.43	1	0.013897	0.095468	-0.0467	0.145567	False	False	1	1	0.212275	1	0.22692	1	0.75879
ENSG00000131759	-3051.11	1	-3051.11	1	0.000904	0.16834	-0.9946	0.00537008	-3050.22	1	-3045.36	257.414	0.003061	0.01979	-0.0257	0.154674	-3051.11	1	-3051.11	1	0.001027	0.061124	-0.0029	0.0168019	-3051.11	1	-3051.11	1	1e-06	0.005128	-0.1803	0.000195008	-3051.11	1	-3051.11	1	1.1e-05	0.112004	-0.0196	9.82107781865e-05	True	True	1	1	0.00182221	0.062019	1	1	1
ENSG00000142279	-1608.46	1	-1590.76	570.035	0.093067	0.470533	-0.8022	0.197791	-1628.66	1	-1628.66	1	1e-06	0.014155	-0.0364	7.06464146945e-05	-1628.31	1	-1628.31	1	0.001836	0.040335	0.0318	0.0455188	-1628.66	1	-1628.66	1	0	6e-06	-0.0364	0.0001	-1628.66	1	-1628.66	1	0.001842	0.12701	0.0008	0.0145028	False	True	2.71247579953e-09	4.09882105516e-08	1	1	1	1	0.998872
ENSG00000146083	-2094	1	-2094	1	0.005404	0.147866	-0.9635	0.0365466	-2094	1	-2094	1	0	0.00268	-0.0126	0.0001	-2094	1	-2094	1	0.001359	0.102682	-0.0537	0.013235	-2094	1	-2094	1	1e-06	0.005195	-0.0126	0.000192493	-2094	1	-2093.84	1	0.004067	0.070547	-0.0093	0.0576495	False	True	1	1	1	1	1	1	1
ENSG00000136250	-2920.59	1	-2920.59	1	0.042483	0.1626	-0.7387	0.261273	-2919.96	1	-2919.55	149.754	0.002447	2e-06	998.803	1223.5	-2920.88	1	-2920.88	1	0.017972	0.088924	-0.0101	0.202105	-2920.88	1	-2920.88	1	0.001132	0.009792	-0.0813	0.115605	-2920.86	1	-2920.36	7.59459	0.018677	0.08742	0.0014	0.213647	False	True	1	1	0.366425	1	1	1	1
ENSG00000149021	-913.026	1	-911.246	8.01695	0.174878	0.37211	-0.53	0.469963	-913.68	1	-913.68	1	0	5e-06	-1.4952	0.0001	-913.671	1	-913.671	1	0.026822	0.062111	0.133	0.43184	-913.68	1	-913.68	1	0.004968	0.046946	-1.3895	0.105824	-913.635	1	-913.27	17.6302	0.033535	0.060138	0.2588	0.557634	False	True	0.0592435	0.207452	1	1	1	1	1
ENSG00000146085	-4828.19	1	-4828.19	1	0.013625	0.156918	-0.9132	0.0868288	-4830.89	1	-4830.88	2.44228	0.001186	0.006839	0.0922	0.173417	-4831.1	1	-4831.1	1	0.004888	0.089131	0.0201	0.0548406	-4830.34	1	-4830.34	1	0.000589	0.004276	0.0566	0.137746	-4831.1	1	-4831.1	1	0.003592	0.11569	-0.0036	0.0310485	False	False	1	1	0.887906	1	1	1	1
ENSG00000132591	-3577.98	1	-3574.34	761.399	0.067873	0.170702	-0.6024	0.397611	-3578.18	1	-3578.18	1	0.003755	0.011808	0.0471	0.318005	-3578.28	1	-3578.28	1	0.014632	0.077393	-0.1516	0.189061	-3578.28	1	-3578.28	1	0.000563	0.002719	-0.0638	0.207061	-3577.72	1	-3549.64	999	0.039695	0.120894	-0.0124	0.328345	False	True	0.00690591	0.0319056	1	1	1	1	1
ENSG00000102471	-1922.49	1	-1922.49	1	0.021988	0.179203	-0.8773	0.122699	-1921.86	1	-1921.85	13.9883	0.001765	2e-06	998.839	882.5	-1922.49	1	-1922.49	1	0.01306	0.145204	-0.0656	0.0899424	-1922.34	1	-1922.34	1	0.00178	0.019562	-0.07	0.0909927	-1922.49	1	-1922.49	1	0.015911	0.156466	-0.0538	0.10169	False	True	1	1	0.896542	1	1	1	1
ENSG00000149798	-1491.22	1	-1491.22	1	0.019847	0.318134	-0.9376	0.0623857	-1490.16	1	-1490.16	1	0.002044	0.00476	0.3523	0.429412	-1490.83	1	-1490.83	1	0.008163	0.097214	-0.0147	0.0839694	-1491.22	1	-1491.22	1	2e-06	0.016159	-0.077	0.00012377	-1490.94	1	-1490.94	1	0.008088	0.10994	-0.0251	0.0735674	False	True	1	1	1	1	1	1	1
ENSG00000165997	-1042.86	1	-1042.86	1	1.4e-05	0.138437	-0.9999	0.000101129	-1042.86	1	-1042.86	1.3678	1e-06	2e-06	0.7969	0.5	-1042.86	1	-1042.86	1	1.1e-05	0.105335	0	0.000104429	-1042.86	1	-1042.86	1	0	5e-06	0	0.0001	-1040.45	1	-1040.45	1	0.005143	0.172708	0.0297	0.0297786	False	True	1	1	1	1	1	1	1
ENSG00000183054	-4935.01	1	-4924.73	71.3717	0.039703	0.359042	-0.8894	0.11058	-4924.24	1	-4921.4	999	0.010616	1.1e-05	998.673	965.091	-4935.01	1	-4935.01	1	0.015057	0.099062	0.0533	0.151996	-4923.05	1	-4921.42	999	0.013978	0.010931	0.9515	1.27875	-4935.01	1	-4935.01	1	0.003624	0.090294	-0.0586	0.0401356	False	False	5.76746410419e-06	5.03688107446e-05	0.0172382	0.479216	1	1	0.0711196
ENSG00000177707	-3251.42	1	-3226.19	755.121	0.040373	0.180787	-0.7767	0.223318	-3261.01	1	-3261.01	1	1e-06	0.006077	-0.0284	0.000164555	-3261.01	1	-3261.01	1	0.011817	0.142179	0.0038	0.0831135	-3260.57	1	-3260.57	1	0.000882	0.002582	0.313	0.341596	-3260.98	1	-3259.43	999	0.009703	0.12269	-0.0002	0.0790855	False	True	0	0	1	1	1	1	1
ENSG00000143157	-3346.19	1	-3346.19	1	0.016624	0.468369	-0.9645	0.0354934	-3346.19	1	-3346.19	1	1e-06	0.008673	-0.0393	0.0001153	-3345.89	1	-3345.89	1	0.006606	0.068113	0.005	0.0969859	-3346.19	1	-3346.19	1	1e-06	0.005064	-0.0393	0.000197472	-3345.66	1	-3344.89	7.14687	0.007465	0.126249	-0.0329	0.0591292	False	True	1	1	1	1	1	1	1
ENSG00000180644	-5122.3	1	-5109.86	227.293	0.080387	0.436945	-0.816	0.183975	-5122.91	1	-5122.91	1	2e-06	0.019402	-0.2751	0.000103082	-5120.12	1	-5118.61	6.09112	0.040139	0.109911	0.161	0.365195	-5122.91	1	-5122.91	3.05057	0.004581	5e-06	998.725	916.2	-5122.48	1	-5122.06	7.99279	0.043572	0.132317	0.1251	0.3293	False	True	6.06678626336e-07	6.20610080747e-06	1	1	0.0817857	0.967023	0.996615
ENSG00000203872	-2759.73	1	-2759.68	1.68753	0.049127	0.254344	-0.8068	0.193152	-2759.73	1	-2759.73	1	0.002772	0.003215	0.1721	0.862208	-2759.73	1	-2759.73	1	0.048872	0.18175	0.0789	0.268897	-2757.93	1	-2757.93	1	0.002766	0.004478	-0.0722	0.617686	-2759.19	1	-2756.51	998.999	0.037815	0.100552	0.1861	0.376074	False	False	0.745313	1	1	1	1	1	1
ENSG00000187961	-3791.1	1	-3786.51	70.5901	0.010015	0.306619	-0.9673	0.0326627	-3799.75	1	-3799.75	1	2e-06	0.016983	-0.0134	0.000117765	-3799.75	1	-3799.75	1	7e-06	0.072514	-0.0065	9.65330832667e-05	-3799.37	1	-3799.37	1	0.000702	0.022862	0.0172	0.030706	-3799.75	1	-3799.75	1	1e-05	0.09555	-0.0065	0.000104657	False	True	0.00245185	0.0126743	1	1	1	1	1
ENSG00000147689	-1327.31	1	-1327.21	36.6567	0.021489	0.341519	-0.9371	0.0629218	-1326.16	1	-1325.99	999	0.002331	2e-06	998.755	1165.5	-1327.31	1	-1327.31	1	0.01235	0.186572	0.0308	0.0661943	-1326.61	1	-1326.61	1	0.002344	0.008527	0.03	0.274892	-1325.55	1	-1325.54	1.33718	0.015095	0.004361	3.4261	3.46136	False	True	0.647955	1	0.558366	1	1	1	1
ENSG00000147684	-1266.04	1	-1266.04	1	0.019852	0.31721	-0.9374	0.0625831	-1266.04	1	-1266.04	1.00491	2e-06	0	39.1513	39.5359	-1265.56	1	-1265.56	1	0.009898	0.073922	0.0074	0.133898	-1264.67	1	-1264.37	999	0.002548	3e-06	998.615	849.333	-1265.91	1	-1265.91	1	0.012719	0.095491	0.0067	0.133196	False	True	1	1	0.998872	1	1	1	0.440401
ENSG00000188342	-1525.57	1	-1521.38	13.5957	0.020456	0.217367	-0.9059	0.0941081	-1528.82	1	-1528.82	1	1e-06	0.012165	-0.0404	8.22030415125e-05	-1528.82	1	-1528.82	1	9e-06	0.090941	-0.0267	9.89652631926e-05	-1528.82	1	-1528.82	1	1e-06	0.010069	-0.0404	9.93147283742e-05	-1528.82	1	-1528.82	1	0.001818	0.064562	0.0014	0.028159	False	True	0.00377646	0.0187817	1	1	1	1	1
ENSG00000188343	-1940.13	1	-1939.99	3.54126	0.031315	0.150795	-0.7923	0.207666	-1940.54	1	-1940.54	1	1e-06	2e-06	0.1699	0.5	-1940.54	1	-1940.54	1	0.010608	0.098345	-0.0543	0.107865	-1940.54	1	-1940.54	1	0.016326	0.043997	0.1366	0.371071	-1940.54	1	-1940.54	1	0.010144	0.035599	0.1228	0.284952	False	True	0.592032	1	1	1	1	1	1
ENSG00000114529	-2564.25	1	-2564.25	1	0.111771	0.338826	-0.6701	0.329877	-2551.31	1	-2460.28	999	0.345155	0.328784	-0.125	1.04979	-2563.89	1	-2563.89	1	0.032266	0.143969	-0.0732	0.224118	-2564.25	1	-2564.25	1	3e-06	0.030736	-1.1747	9.7605413847e-05	-2563.54	1	-2563.54	1	0.05246	0.126718	0.1167	0.41399	True	True	1	1	0	0	1	1	1
ENSG00000166831	-1145.24	1	-1145.24	1	0.0081	0.164369	-0.9507	0.0492794	-1144.9	1	-1144.9	1	0.002679	0.012897	0.1595	0.207723	-1145.24	1	-1145.24	1	0.002777	0.077095	-0.0461	0.0360205	-1145.24	1	-1145.24	2.6536	1e-06	0.005728	-0.0481	0.000174581	-1145.24	1	-1145.24	1	0.002745	0.116452	-0.0585	0.0235719	False	True	1	1	1	1	1	1	1
ENSG00000166833	-5331.59	1	-5331.59	1	0.023811	0.272792	-0.9127	0.0872863	-5331.59	1	-5331.59	1	0.000605	0.024455	-0.0644	0.0247393	-5328.18	1	-5328.18	1	0.016062	0.085	0.1048	0.188965	-5329.84	1	-5329.72	50.4198	0.001238	1e-06	998.911	1238	-5331.37	1	-5331.37	1	0.009341	0.095111	0.014	0.0982116	False	True	1	1	1	1	1	1	0.624963
ENSG00000162849	-11106.3	1	-11098.2	379.354	0.045683	0.504432	-0.9094	0.0905632	-11094.3	1	-11094.3	1	0.00713	0.014417	0.4068	0.494555	-11111.7	1	-11111.7	1	0.008111	0.146294	-0.0023	0.0554431	-11105.7	1	-11105.7	1.12858	0.003575	0.01538	0.1446	0.232445	-11111.7	1	-11111.7	1	0.011868	0.151659	0.0206	0.0782545	False	False	5.71798615133e-05	0.000414604	1	1	1	1	0.956436
ENSG00000114520	-1318.73	1	-1318.73	1	0.004377	0.19864	-0.978	0.0220348	-1318.73	1	-1318.73	1	0	5e-06	-0.2894	0.0001	-1318.4	1	-1318.31	3.28564	0.006856	0.118385	0.0339	0.0579127	-1318.73	1	-1318.73	1.09171	0	5e-06	-0.2894	0.0001	-1318.73	1	-1318.73	1	0.002264	0.14725	-0.0086	0.0153752	False	True	1	1	1	1	0.670841	1	1
ENSG00000166839	-3304.32	1	-3304.32	1	0.044794	0.229077	-0.8045	0.195541	-3304.8	1	-3304.8	1	0.004359	0.015963	0.0346	0.273069	-3305.08	1	-3305.08	1	0.017177	0.065919	0.1423	0.260577	-3305.08	1	-3305.08	1	0	5e-06	-0.2384	0.0001	-3303	1	-3303	1	0.021723	0.084032	0.1402	0.258509	False	True	1	1	1	1	1	1	0.978653
ENSG00000145198	-3032.29	1	-3032.29	1	0.065616	0.245381	-0.7326	0.267405	-3032.22	1	-3032.22	1.94741	0.001435	0.008079	0.0054	0.177621	-3025.38	1	-3013.63	115.976	0.039512	0.163428	0.0604	0.24177	-3032.29	1	-3032.29	1	0.039094	0.070528	0.3821	0.554305	-3032.29	1	-3032.29	1	0.010646	0.085872	-0.0574	0.123975	True	False	1	1	0.962134	1	1.24858130246e-06	7.10472024724e-05	1
ENSG00000149243	-2898	1	-2898	1.09463	0.033026	0.194087	-0.8298	0.170161	-2900.41	1	-2899.91	100.116	0.001963	2e-06	998.947	981.5	-2902.95	1	-2902.95	1	0.002982	0.115978	-0.0417	0.0257118	-2902.02	1	-2901.68	999	0.00189	2e-06	998.947	945	-2902.95	1	-2902.95	1	0.005197	0.081253	-0.0034	0.0639607	False	True	0.924848	1	0.31753	1	1	1	0.407874
ENSG00000184702	-2388.2	1	-2388.2	1	0.015912	0.457966	-0.9653	0.0347449	-2388.2	1	-2388.28	24.1465	2e-06	0.017211	-0.0515	0.000116205	-2388.2	1	-2388.2	1	2e-05	0.203418	-0.0209	9.83197160527e-05	-2388.2	1	-2388.2	1	0.001067	1e-06	998.948	1067	-2388.09	1	-2388.09	1	0.002242	0.197251	-0.0096	0.0113662	True	True	1	1	1	1	1	1	1
ENSG00000169813	-2396.19	1	-2396.19	1	0.005501	0.1797	-0.9694	0.0306121	-2396.4	1	-2396.4	1	1e-06	0.006092	-0.0194	0.00016415	-2396.4	1	-2396.4	1	1e-06	0.011866	-0.0247	8.42743974381e-05	-2396.4	1	-2396.4	1	2e-06	0.017147	-0.0194	0.000116638	-2396.4	1	-2396.4	1	3e-06	0.027323	-0.0247	0.000109798	False	True	1	1	1	1	1	1	1
ENSG00000145191	-4856.09	1	-4856.09	1	0.012411	0.137084	-0.9095	0.0905357	-4855.5	1	-4855.29	614.66	0.001352	1e-06	998.853	1352	-4853.66	1	-4853.66	1	0.015788	0.061369	0.1265	0.257263	-4856.09	1	-4856.09	1	1e-06	0.006531	-0.1473	0.000153116	-4855.95	1	-4855.94	1.76175	0.016471	0.095692	0.0413	0.172125	False	True	1	1	0.51106	1	1	1	1
ENSG00000145192	-3297.07	1	-3274.63	77.9734	0.158273	0.338804	-0.5328	0.467152	-3298.61	1	-3298.53	4.47527	0.004534	0.007724	-0.4377	0.587002	-3298.68	1	-3298.68	1	0.045093	0.057381	0.5223	0.785852	-3298.82	1	-3298.15	999	0.00794	8e-06	997.975	992.5	-3297.49	1	-3262.21	999	0.087569	0.275452	0.0544	0.31791	False	True	0	0	0.69038	1	1	1	0.246766
ENSG00000145194	-5182.75	1	-5182.75	1	0.013281	0.254406	-0.9478	0.052204	-5178.94	1	-5178.92	2.72203	0.002278	0.003428	0.6126	0.664527	-5182.43	1	-5182.43	1	0.005683	0.04339	0.0584	0.130975	-5179	1	-5178.21	999	0.001721	2e-06	998.948	860.5	-5180.96	1	-5180.9	2.37766	0.011529	0.100378	0.0423	0.114856	False	True	1	1	0.821064	1	1	1	0.210037
ENSG00000184708	-6391.11	1	-6391.11	1	0.009703	0.142485	-0.9319	0.0680984	-6391.11	1	-6391.11	1	0.000491	0.004432	-0.0117	0.110785	-6390.56	1	-6390.48	3.36371	0.01126	0.057204	0.0223	0.196839	-6391.11	1	-6391.11	1	0	0.001275	-0.1224	0.0001	-6391.11	1	-6391.11	1	0.006404	0.048533	-0.0425	0.131951	False	True	1	1	1	1	0.69094	1	1
ENSG00000169814	-4108.48	1	-4108.48	1	0.049704	0.218365	-0.7724	0.227619	-4107.44	1	-4107.44	1	0.003572	0.006543	0.2841	0.545927	-4109.58	1	-4109.58	1	0.00697	0.091952	-0.0591	0.0758004	-4109.58	1	-4109.58	1	1e-06	0.007872	-0.2618	0.000127033	-4108.87	1	-4108.87	1	0.036577	0.135353	0.1353	0.270234	False	True	1	1	1	1	1	1	1
ENSG00000163462	-4576.46	1	-4576.46	1	0.003919	0.238171	-0.9835	0.0164546	-4576.46	1	-4576.46	1	0	0.004353	-0.0223	0.0001	-4576.46	1	-4576.46	1	0.000804	0.097963	-0.0187	0.00820718	-4576.46	1	-4576.46	1	1e-06	0.006353	-0.0223	0.000157406	-4576.46	1	-4576.46	1	0.001641	0.085148	-0.0076	0.0192723	False	True	1	1	1	1	1	1	1
ENSG00000163463	-1152.97	1	-1152.97	1	0.058002	0.406825	-0.8574	0.142572	-1152.97	1	-1152.97	1	0	6e-06	-0.1952	0.0001	-1152.27	1	-1152.27	1	0.004125	0.063762	0.0134	0.0646937	-1151.83	1	-1151.83	1	0.002808	0.009668	0.0952	0.290443	-1152.83	1	-1152.83	1	0.007512	0.07805	0.045	0.096246	False	True	1	1	1	1	1	1	1
ENSG00000163466	-1550.15	1	-1546.25	35.7109	0.004923	0.103062	-0.9522	0.0477674	-1550.67	1	-1550.67	1	0	0.004399	0	0.0001	-1550.61	1	-1550.59	8.18378	0.001619	0.054564	0.0206	0.0296716	-1550.67	1	-1550.67	1	1e-06	0.005431	0	0.000184128	-1549.81	1	-1543.88	300.463	0.00387	0.069288	0.0467	0.0558538	False	True	0.00519238	0.0248562	1	1	0.851952	1	1
ENSG00000240021	-1845.54	1	-1845.54	1	0.092181	0.333468	-0.7236	0.276431	-1845.54	1	-1845.54	1	0.009967	0.008828	0.6481	1.12902	-1845.09	1	-1844.73	4.33906	0.05949	0.132849	-0.1922	0.447802	-1845.54	1	-1845.54	1	0.023416	0.050268	-0.0151	0.465823	-1843.98	1	-1840.43	51.1694	0.059803	0.01495	3.3603	4.0002	True	False	1	1	1	1	0.395571	1	1
ENSG00000163468	-2824.1	1	-2824.1	1	0.007165	0.202443	-0.9646	0.0353927	-2824.1	1	-2824.1	1	0	0.000472	-0.0414	0.0001	-2824.08	1	-2824.08	1	0.003072	0.084225	0.0106	0.0364737	-2818.74	1	-2811.97	999	0.005108	0.023177	0.1789	0.220391	-2824.1	1	-2824.1	1	0.001009	0.06152	-0.0095	0.0164012	False	True	1	1	1	1	1	1	0.000234098
ENSG00000168036	-4546.83	1	-4546.91	1	0.000611	0.093441	-0.9935	0.00653889	-4546.91	1	-4546.91	1	0	4e-06	0	0.0001	-4546.91	1	-4546.91	1	6e-06	0.059614	-0.0018	0.000100647	-4539.23	1	-4539.23	1	0.001845	0.014751	0.125	0.125076	-4546.91	1	-4546.91	1	1.1e-05	0.112334	-0.0018	9.79222675236e-05	False	True	1	1	1	1	1	1	1
ENSG00000048471	-757.491	1	-752.482	8.96295	0.352381	73.4472	-0.9952	0.00479774	-773.594	1	-773.594	1	0	6e-06	-0.0066	0.0001	-773.594	1	-773.594	1	2e-06	0	8.8026	8.8715	-773.594	1	-773.594	1	4e-06	0.040549	-0.0066	9.86460825174e-05	-772.991	1	-772.991	1	0.009969	0.150269	-0.0026	0.066341	True	True	0.00154915	0.00836412	1	1	1	1	1
ENSG00000105290	-4517.09	1	-4442.33	79.8527	0.220882	0.522363	-0.5771	0.422852	-4556.45	1	-4556.45	1	0.002447	0.008376	0.1911	0.292144	-4559.68	1	-4559.68	1	0.004982	0.089506	-0.0338	0.0556611	-4559.68	1	-4559.68	1	0.000764	0.008638	-0.0125	0.0884464	-4559.68	1	-4559.68	1	0.003553	0.053255	-0.0228	0.0667167	False	False	0	0	1	1	1	1	1
ENSG00000162599	-1859.11	1	-1859.11	1	0.007952	0.092565	-0.9141	0.0859072	-1858.95	1	-1841.12	999	0.010935	0.010102	1.0823	1.08246	-1853.55	1	-1853.55	1	0.004606	0.00695	0.651	0.662734	-1859.11	1	-1859.11	1	0	0.003065	0	0.0001	-1859.11	1	-1859.11	1	0.003195	0.078838	0.0289	0.0405261	False	True	1	1	2.39991060358e-09	1.28527565303e-07	1	1	1
ENSG00000179222	-3523.79	1	-3523.79	1	0.011022	0.128836	-0.9145	0.0855506	-3523.79	1	-3523.79	1	1e-06	0.006133	-0.0788	0.000163052	-3522.14	1	-3522.14	1	0.009519	0.032781	0.124	0.290382	-3522.29	1	-3521.98	15.4068	0.002605	3e-06	998.921	868.333	-3523.79	1	-3523.79	1	4e-06	0.042784	-0.1663	9.349289454e-05	False	True	1	1	1	1	1	1	0.432952
ENSG00000109736	-3036.12	1	-3036.08	7.86477	0.052741	0.469298	-0.8876	0.112383	-3036.12	1	-3036.12	1	1e-06	0.013395	-0.1203	7.46547219112e-05	-3036.12	1	-3036.12	1	0.014718	0.118749	-0.0368	0.123942	-3035.39	1	-3035.39	1	0.002304	2e-06	998.88	1152	-3036.12	1	-3036.12	1	0.0057	0.063691	-0.0712	0.0894946	False	True	0.790796	1	1	1	1	1	1
ENSG00000116731	-11805.1	1	-11803.4	24.6524	0.039883	0.378888	-0.8947	0.105263	-11804.9	1	-11804.9	1.31241	0.001216	0.007257	0.0381	0.167562	-11802.5	1	-11800.2	28.3364	0.018961	0.090732	0.0588	0.208978	-11803.9	1	-11800.2	200.532	0.001959	0.00621	0.1861	0.315459	-11805.1	1	-11803.1	999	0.01479	0.133482	-0.0394	0.110801	False	False	0.0602368	0.210022	0.971977	1	0.0324972	0.501469	0.00699299
ENSG00000109738	-3084.63	1	-3084.63	1	2.2e-05	0.218202	-0.9999	0.000100824	-3084.02	1	-3084.02	1	0.000916	0.016104	0.0342	0.0568803	-3084.54	1	-3084.54	1	0.001862	0.09136	-0.0012	0.0203809	-3084.63	1	-3084.63	1	0	5e-06	-0.0226	0.0001	-3084.63	1	-3084.63	1	0.000914	0.088238	-0.0112	0.0103583	False	True	1	1	1	1	1	1	1
ENSG00000058600	-4519.34	1	-4517.72	3.09716	0.041733	0.302395	-0.862	0.138008	-4530.83	1	-4530.83	1	0.000646	0.014484	-0.0014	0.0446009	-4530.83	1	-4530.83	1	0.003266	0.052775	-0.0256	0.0618854	-4530.83	1	-4530.83	1	0	0.000777	-0.0459	0.0001	-4530.83	1	-4530.83	1	0.005145	0.067868	-0.0117	0.0758089	False	True	0.071387	0.243592	1	1	1	1	1
ENSG00000162591	-10299.6	1	-10299.6	1	0.060806	0.425681	-0.8572	0.142844	-10297.9	1	-10297.8	3.47629	0.006654	0.015507	0.2664	0.429097	-10300.5	1	-10300.5	1	0.011688	0.095373	0.0029	0.12255	-10300.4	1	-10300.3	27.3378	0.003848	0.015745	0.0817	0.244395	-10300.5	1	-10296.6	999	0.022239	0.124534	0.059	0.178578	False	False	1	1	0.564443	1	1	1	0.597926
ENSG00000172289	-2245.67	1	-2242.17	31.6211	0.059429	0.189357	-0.6862	0.313846	-2250.07	1	-2250.07	1	0.004811	0.007993	0.384	0.601902	-2250.84	1	-2250.84	1	0.001643	0.031873	-0.0373	0.0515483	-2250.8	1	-2250.8	1	0.001385	0.015384	-0.1278	0.0900286	-2250.84	1	-2250.84	1	0.010919	0.08284	0.0429	0.131808	False	False	0.00817394	0.0372209	1	1	1	1	1
ENSG00000029363	-3947.75	1	-3942.62	999	0.005308	0.09226	-0.9425	0.0575331	-3947.75	1	-3947.75	1	0	0.002372	-0.0546	0.0001	-3947.75	1	-3947.75	1	0.003507	0.071142	-0.0192	0.0492958	-3947.75	1	-3947.75	1	0.000628	0.006156	0.0474	0.102014	-3947.75	1	-3947.75	1	0.003013	0.066442	-0.0232	0.0453478	False	True	0.00135061	0.00738528	1	1	1	1	1
ENSG00000162594	-2135	1	-2134.39	5.37528	0.039954	0.115304	-0.6535	0.34651	-2134.44	1	-2134.16	112.907	0.002132	2e-06	998.868	1066	-2133.64	1	-2133.57	1.86204	0.035498	0.091258	0.1988	0.388985	-2135.11	1	-2135.11	1	0.004435	0.022968	0.0607	0.193095	-2129.38	1	-2129.38	1	0.024297	0.035932	0.486	0.676194	False	True	0.271512	0.72865	0.453188	1	0.706106	1	1
ENSG00000118640	-681.327	1	-678.759	41.2285	0.009793	0.12739	-0.9231	0.0768742	-681.477	1	-681.477	1	3e-06	0.027251	-0.1375	0.000110088	-681.477	1	-681.477	1	6e-06	0.063508	-0.1029	9.44762864521e-05	-681.477	1	-681.477	1.04896	2e-06	0	49.2051	49.3427	-681.311	1	-681.311	1	0.0133	0.095059	0.0369	0.139913	False	True	0.0234312	0.0938212	1	1	1	1	1
ENSG00000099840	-1593.95	1	-1593.95	1	0.02401	0.397453	-0.9396	0.0604097	-1593.86	1	-1593.77	166.222	0.000613	1e-06	998.77	613	-1593.95	1	-1593.95	1	0.022293	0.211613	-0.0079	0.105348	-1593.95	1	-1593.95	1	0.005035	0.009398	0.3055	0.535752	-1593.95	1	-1593.95	1	0.007257	0.092493	-0.0347	0.07846	False	True	1	1	0.663141	1	1	1	1
ENSG00000069329	-4446.09	1	-4446.09	1	0.001181	0.108369	-0.9891	0.010898	-4446.15	1	-4446.15	1	1e-06	0.008994	0	0.000111185	-4446.15	1	-4446.15	1	0.000586	0.074094	-0.0025	0.00790887	-4446.15	1	-4446.15	1	0	5e-06	0	0.0001	-4446.15	1	-4446.15	1	0.000589	0.065482	-0.0014	0.00899484	False	True	1	1	1	1	1	1	1
ENSG00000090776	-1686.43	1	-1686.43	1	0.008505	0.256663	-0.9669	0.0331368	-1686.43	1	-1686.43	1	1e-06	0.007162	-0.0448	0.000139626	-1686.43	1	-1686.43	1	0.002121	0.093851	-0.0251	0.0225997	-1685.22	1	-1685.22	1	0.001656	0.003107	0.4879	0.53299	-1686.43	1	-1686.43	1	0.005294	0.097872	0.0064	0.0540911	False	True	1	1	1	1	1	1	1
ENSG00000115073	-2296.07	1	-2295.9	2.11985	0.004723	0.228704	-0.9793	0.0206511	-2298.76	1	-2298.76	1	0	0.001993	-0.0111	0.0001	-2298.76	1	-2298.76	1	1e-05	0.103717	-0.0071	9.64162094931e-05	-2298.07	1	-2298.07	1	0.001146	0.02965	0.0274	0.0386509	-2298.76	1	-2298.76	1	7e-06	0.072708	-0.0071	9.62755130109e-05	False	True	0.556918	1	0.998404	1	1	1	1
ENSG00000068354	-3624.82	1	-3624.82	1	0.016906	0.207738	-0.9186	0.0813814	-3625.31	1	-3625.31	1	0	0.000252	-0.1236	0.0001	-3625.23	1	-3625.23	1	0.00729	0.060876	0.0798	0.119752	-3622.66	1	-3616.84	192.667	0.005594	0.012066	0.3399	0.463617	-3625.31	1	-3625.31	1	0.006079	0.090695	0.0271	0.0670268	False	True	1	1	1	1	1	1	0.000641231
ENSG00000213853	-1297.65	1	-1296.32	14.2037	0.037707	0.26939	-0.86	0.139972	-1296.26	1	-1296.04	101.237	0.005025	5e-06	998.741	1005	-1297.65	1	-1297.65	1	0.010084	0.150479	-0.0565	0.0670127	-1297.65	1	-1297.65	1	2e-06	0.021782	-0.2586	9.1818933064e-05	-1297.6	1	-1297.6	1	0.018195	0.072364	0.1279	0.251437	False	True	0.103533	0.330667	0.513721	1	1	1	1
ENSG00000135960	-3107.93	1	-3107.93	1	0.023466	0.284179	-0.9174	0.0825747	-3110.38	1	-3110.38	1	0	6e-06	-0.0286	0.0001	-3110.38	1	-3110.38	1	0.001172	0.117273	-0.0731	0.00999378	-3110.38	1	-3110.38	1	2e-06	0.016556	-0.0286	0.000120802	-3110.38	1	-3110.38	1	0.001903	0.122877	-0.0676	0.015487	False	True	1	1	1	1	1	1	1
ENSG00000029534	-13292.2	1	-13287.2	998.996	0.02085	0.264591	-0.9212	0.0788009	-13295.6	1	-13295.6	1	0.000264	0.009312	-0.052	0.0283505	-13295.6	1	-13295.6	1	0.005341	0.097815	-0.0293	0.0546031	-13295.6	1	-13295.6	1	0.00046	0.005466	0.0037	0.0841566	-13287.8	1	-13224.8	999	0.018898	0.164336	0.0311	0.114996	False	False	0.00148632	0.00806078	1	1	1	1	1
ENSG00000213585	-1713.15	1	-1713.15	1	1.9e-05	0.188037	-0.9999	0.000101044	-1713.15	1	-1713.15	1.00174	2e-06	0	14.5813	14.5933	-1713.15	1	-1713.15	1	1.1e-05	0.113617	-0.0183	9.68164975312e-05	-1703.5	1	-1702.47	999	0.00509	5e-06	998.988	1018	-1713.15	1	-1713.15	1	5e-06	0.047307	-0.0183	0.000105693	False	True	1	1	1	1	1	1	0.151483
ENSG00000138696	-3102.63	1	-3102.6	3.23093	0.00352	0.15499	-0.9773	0.0227111	-3100.7	1	-3100.65	4.27353	0.001426	0.003186	0.4208	0.447583	-3102.63	1	-3102.63	1	0.001234	0.057449	0.0108	0.0214799	-3101.02	1	-3101.01	2.40715	0.001326	0.007013	0.1623	0.189077	-3102.62	1	-3102.62	1	0.003353	0.126473	0.0158	0.0265116	False	False	0.790343	1	0.757613	1	1	1	0.896512
ENSG00000138347	-9470.01	1	-9470.01	1	0.014593	0.200368	-0.9272	0.072831	-9470.01	1	-9470.01	1	0.000668	0.006086	-0.1576	0.10976	-9470.01	1	-9470.01	1	0.010481	0.129291	-0.0154	0.0810652	-9463.02	1	-9440.9	999	0.004834	0.006621	0.4628	0.730101	-9470.01	1	-9470.01	1	0.012634	0.098654	0.0316	0.128064	False	False	1	1	1	1	1	1	0
ENSG00000138346	-8642.71	1	-8600.4	999	0.065324	0.207116	-0.6846	0.315398	-8654.18	1	-8654.15	79.6525	0.001163	0.001503	0.5698	0.773786	-8654.47	1	-8654.47	1	0.027339	0.202992	-0.0089	0.13468	-8654.44	1	-8654.44	1	0.000578	0.004681	-0.0805	0.123478	-8650.54	1	-8650.54	1	0.024551	0.075539	0.1814	0.325011	False	False	0	0	0.815287	1	1	1	1
ENSG00000213588	-3226.62	1	-3221.51	998.993	0.058548	0.208513	-0.7192	0.280788	-3227.82	1	-3227.82	1	0.001213	0.009358	0.07	0.129622	-3227.82	1	-3227.82	1	0.013991	0.095805	-0.2888	0.146036	-3227.82	1	-3227.82	1	1e-06	0.00883	-0.0595	0.00011325	-3227.82	1	-3227.82	1	0.014872	0.122594	-0.3135	0.121311	False	True	0.00138613	0.00755678	1	1	1	1	1
ENSG00000213859	-1617.58	1	-1617.58	1	0.02454	0.285378	-0.914	0.0859912	-1617.59	1	-1617.59	1	0.001963	2e-06	998.876	981.5	-1617.37	1	-1617.37	1	0.006469	0.047062	0.039	0.137457	-1617.59	1	-1617.59	1	1e-06	0.010614	-0.1242	9.42151874882e-05	-1617.59	1	-1617.59	1	9e-06	0.087141	-0.0984	0.000103281	False	True	1	1	1	1	1	1	1
ENSG00000105122	-3191.26	1	-3191.26	1	0.035299	0.26098	-0.8647	0.135256	-3191.26	1	-3191.26	1	0	0.002538	-0.2614	0.0001	-3191.26	1	-3191.26	1	0.007823	0.058975	-0.025	0.132649	-3190.21	1	-3186.99	151.745	0.003517	0.0149	-0.0255	0.23604	-3191.26	1	-3191.26	1	0.031681	0.118414	0.1098	0.267544	False	True	1	1	1	1	1	1	0.0111302
ENSG00000014216	-4904.2	1	-4899.17	999	0.010894	0.313906	-0.9653	0.0347047	-4904.52	1	-4904.52	1	0.002144	0.01167	0.1521	0.183719	-4904.52	1	-4904.52	1	0.004718	0.124479	-0.0398	0.037902	-4904.52	1	-4904.52	1	0.00146	0.02592	0.0246	0.0563272	-4904.52	1	-4904.52	1	0.004577	0.139071	-0.0448	0.0329112	False	False	0.00152187	0.00823308	0.997015	1	1	1	1
ENSG00000105127	-4097.26	1	-4097.25	1.61997	0.061361	0.36575	-0.8322	0.167768	-4097.28	1	-4097.28	1	0.001652	0.003904	0.2144	0.423156	-4097.28	1	-4097.28	1	0.016353	0.091669	-0.0425	0.178392	-4095.56	1	-4095.66	1	0.00296	0.007693	0.176	0.384765	-4097.28	1	-4097.28	1	0.014589	0.088588	-0.0562	0.164684	False	False	0.87115	1	1	1	1	1	1
ENSG00000112685	-4736.5	1	-4735.94	366.965	0.015809	0.395978	-0.9601	0.0399239	-4736.5	1	-4736.5	1	0.000682	0.017199	-0.034	0.0396535	-4736.5	1	-4736.5	1	0.004837	0.074059	0.006	0.0653128	-4736.17	1	-4736.17	1	0.000679	0.006701	0.0276	0.101328	-4736.5	1	-4736.5	1	0.001289	0.105423	-0.0471	0.0122269	False	False	0.288415	0.764576	1	1	1	1	1
ENSG00000102128	-1503.46	1	-1503.44	2.19936	0.022213	0.798586	-0.9722	0.0278154	-1503.46	1	-1503.46	1	1e-06	0.007044	-0.1581	0.000141965	-1503.46	1	-1503.46	1	0.008707	0.122114	-0.016	0.0713022	-1503.46	1	-1503.46	1	0	6e-06	-0.1581	0.0001	-1503.46	1	-1503.46	1	1.2e-05	0.117181	-0.0872	0.000102406	False	True	0.851772	1	1	1	1	1	1
ENSG00000175324	-804.462	1	-804.462	1	1.2e-05	0.124063	-0.9999	9.67250509822e-05	-804.462	1	-804.462	1.07154	0	4e-06	0	0.0001	-803.35	1	-803.35	1	0.007635	0.076333	0.0804	0.100022	-804.462	1	-804.462	1	2e-06	0.015706	0	0.00012734	-803.617	1	-803.617	1	0.007613	0.094516	0.0609	0.0805472	False	True	1	1	1	1	1	1	1
ENSG00000070269	-4451.11	1	-4451.11	1	0.024124	0.143356	-0.8317	0.16828	-4450.3	1	-4450.3	1	0.00236	0.005322	0.1993	0.443442	-4451.11	1	-4450.47	999	0.013598	0.071773	-0.0033	0.189458	-4451.02	1	-4451.02	1	0.000793	0.006914	-0.1294	0.114695	-4451.11	1	-4451.11	1	0.018904	0.155801	-0.0715	0.121334	False	False	0.998872	1	1	1	0.255722	1	1
ENSG00000186566	-10009.3	1	-10009	4.58979	0.014971	0.162526	-0.9079	0.0921145	-10009.2	1	-10009.2	1.25994	0.000406	0.004448	-0.052	0.091277	-10009.3	1	-10009.3	1	0.01083	0.07593	0.0136	0.142631	-10005.6	1	-10005.2	8.8442	0.001524	0.000213	7.0172	7.15493	-10009.3	1	-10009.3	1	0.013051	0.123729	-0.0235	0.105481	False	True	0.470382	1	0.990833	1	1	1	0.410299
ENSG00000186567	-2420.78	1	-2419.76	3.33868	0.122493	0.326464	-0.6248	0.375211	-2423.11	1	-2423.11	1	2e-06	0.020664	-0.6177	9.67866821525e-05	-2422.25	1	-2420.61	13.9683	0.053256	0.109014	0.1613	0.488524	-2423.11	1	-2423.11	1	0.001703	2e-06	998.382	851.5	-2423.11	1	-2420.44	999	0.026276	0.083688	-0.0132	0.313976	False	True	0.152797	0.456384	1	1	0.0700445	0.859595	1
ENSG00000186562	-726.034	1	-725.974	1.53034	0.150245	0.155066	-0.0311	0.96891	-726.164	1	-726.164	1	2e-06	0	44.7208	45.5796	-726.164	1	-726.164	1	0.036686	0.034091	0.7366	1.07612	-725.844	1	-724.818	999	0.018262	1.8e-05	998.141	1014.56	-725.968	1	-725.968	1	0.022807	0.106328	-0.125	0.214497	False	True	0.72931	1	1	1	1	1	0.15215
ENSG00000146555	-14133.3	1	-14133.3	1	0.026958	0.344129	-0.9217	0.0783369	-14135.8	1	-14135.8	1	0.002264	0.031006	0.0019	0.0730181	-14135.8	1	-14135.8	1	0.005106	0.094405	0.0037	0.0540861	-14135.8	1	-14135.8	1	0.000466	0.01664	-0.0431	0.0280048	-14134.3	1	-14126.8	131.447	0.008745	0.122191	0.0212	0.0715683	False	False	1	1	1	1	1	1	0.998872
ENSG00000146223	-1855.57	1	-1855.57	1	0.048861	0.227654	-0.7854	0.214628	-1855.65	1	-1855.65	1	1e-06	0.009374	-0.1302	0.000106678	-1855.65	1	-1855.65	1	0.017327	0.160443	-0.1799	0.107995	-1855.65	1	-1851.18	999	0.003913	4e-06	998.87	978.25	-1855.65	1	-1855.65	1	0.005941	0.094646	-0.2251	0.0627707	False	True	1	1	1	1	1	1	0.00280956
ENSG00000146221	-4188.43	1	-4188.43	1	0.035876	0.212488	-0.8312	0.168838	-4188.68	1	-4188.68	1	0.001749	0.005236	0.1873	0.334034	-4187.67	1	-4176.56	998.999	0.044162	0.122142	0.2352	0.361563	-4188.45	1	-4188.45	1	0.00176	0.016527	-0.0403	0.106492	-4188.14	1	-4187.49	998.999	0.031434	0.155624	0.0756	0.201987	True	False	0.995487	1	1	1	2.41700636272e-06	0.000128031	1
ENSG00000060709	-7188.94	1	-7148.49	228.43	0.205598	0.818072	-0.7487	0.25132	-7233.28	1	-7232.8	1	0.001127	0.014598	-0.0352	0.0772024	-7233.28	1	-7233.28	1	0.006649	0.08271	-0.0593	0.0803893	-7233.19	1	-7233.19	1	0.001598	0.018837	-0.0275	0.084833	-7233.28	1	-7233.28	1	0.006838	0.12738	-0.086	0.0536819	False	False	0	0	0.324267	1	1	1	1
ENSG00000155465	-3620.72	1	-3620.72	1	0.049233	0.19642	-0.7493	0.250652	-3627.86	1	-3627.86	1	1e-06	0.005183	-0.1027	0.000192938	-3627.86	1	-3627.86	1	0.01401	0.131127	-0.0071	0.106843	-3627.86	1	-3627.86	1	1e-06	0.010011	-0.1027	9.9890120867e-05	-3627.86	1	-3627.86	1	0.006909	0.119544	-0.0561	0.0577946	False	True	1	1	1	1	1	1	1
ENSG00000051009	-5347.47	1	-5347.47	1	0.009663	0.134838	-0.9283	0.0716638	-5345.14	1	-5345.11	3.21488	0.002388	0.003686	0.52	0.647857	-5347.47	1	-5347.47	1	0.003078	0.059588	-0.0903	0.0516547	-5347.27	1	-5347.27	1	0.000566	0.003401	0.0385	0.166422	-5347.47	1	-5347.47	1	0.00054	0.036729	-0.1272	0.0147023	False	False	1	1	0.788892	1	1	1	1
ENSG00000133318	-7533.62	1	-7533.62	1	0.075758	0.132022	-0.4262	0.573829	-7533.62	1	-7533.62	1	0.001429	0.00273	-0.0802	0.523443	-7533.62	1	-7533.62	1	0.018324	0.03391	0.0606	0.540372	-7533.36	1	-7533.36	1	0.00313	0.006744	-0.1394	0.464116	-7531.67	1	-7531.39	2.42689	0.037948	0.051393	0.2586	0.738388	False	False	1	1	1	1	1	1	1
ENSG00000133317	-2465.57	1	-2465.57	1	0.052043	0.333766	-0.8441	0.155927	-2465.57	1	-2465.57	1	0	5e-06	-0.4209	0.0001	-2464.16	1	-2464.16	1	0.021685	0.049649	0.1755	0.436766	-2465.57	1	-2465.57	1	0.004606	0.011885	-0.0335	0.387547	-2465.27	1	-2459.58	999	0.018152	0.0916	-0.0631	0.198166	False	True	1	1	0.997236	1	1	1	1
ENSG00000055070	-988.986	1	-961.714	999	0.087204	0.298094	-0.7075	0.292539	-988.285	1	-955.455	999	0.086335	0.18193	0.3821	0.474551	-993.228	1	-993.228	1	5e-06	0.052597	-0.0551	9.50624560336e-05	-993.228	1	-993.228	1	1e-06	0.012243	-0.0924	8.16793269623e-05	-993.228	1	-993.228	1	1e-06	0.005699	-0.0551	0.000175469	True	True	0	0	0	0	1	1	0.998872
ENSG00000141026	-976.53	1	-974.966	984.81	0.028952	0.42413	-0.9317	0.0682621	-977.152	1	-977.152	1	0	6e-06	-0.1792	0.0001	-977.152	1	-977.152	1	0.009439	0.135267	-0.0586	0.0697805	-977.152	1	-977.152	1	4e-06	0.035596	-0.1792	0.000112372	-977.152	1	-977.152	1	1.4e-05	0.139264	-0.1283	0.000100528	False	True	0.0768852	0.258479	1	1	1	1	1
ENSG00000133313	-3369.23	1	-3369.23	1	0.022637	0.311388	-0.9273	0.0726971	-3369.37	1	-3369.19	86.935	0.002195	2e-06	998.948	1097.5	-3370.69	1	-3370.69	1	0.000932	0.070403	-0.0339	0.0132381	-3368.27	1	-3365.98	28.7105	0.004437	0.02794	0.1073	0.158805	-3370.69	1	-3370.69	1	0.003828	0.166957	-0.0242	0.0229281	True	True	1	1	0.552189	1	1	1	0.0324666
ENSG00000137343	-2945.99	1	-2945.99	1	0.03313	0.146159	-0.7733	0.226671	-2946.27	1	-2946.27	37.1681	0.001251	1e-06	998.78	1251	-2946.17	1	-2946.17	1	0.012681	0.085017	0.0341	0.149158	-2944.84	1	-2854.67	999	0.105346	0.138602	0.54	0.760061	-2946.27	1	-2946.27	1	0.005938	0.04602	0.0139	0.129031	True	True	1	1	0.98361	1	0.971796	1	0
ENSG00000172867	-5146.58	1	-5117.12	31.8174	0.102905	0.401491	-0.7437	0.256307	-5156.46	1	-5154.73	108.048	0.004144	0.006052	0.5314	0.684732	-5158.13	1	-5151.95	999	0.022847	0.136977	-0.0509	0.166794	-5157.17	1	-5157.17	1	0.00225	0.005978	0.2231	0.37638	-5158.13	1	-5155.68	32.5538	0.015223	0.105148	-0.0729	0.144777	False	False	0	0	0.0628158	1	0.000440018	0.0157696	1
ENSG00000155719	-8230.25	1	-8230.18	24.9973	0.042872	0.187822	-0.7717	0.228259	-8230.36	1	-8230.36	1	0.001712	0.005697	-0.0693	0.300509	-8229.42	1	-8228.55	5.98778	0.021798	0.068742	0.1002	0.317099	-8229.89	1	-8229.89	1	0.002812	0.006867	0.0397	0.409495	-8230.36	1	-8230.36	1	0.011573	0.082923	-0.0773	0.139563	False	False	0.722257	1	1	1	0.187649	1	1
ENSG00000068654	-12473	1	-12466.6	998.999	0.029763	0.261379	-0.8861	0.113869	-12471.2	1	-12471	3.65077	0.002183	0.004579	0.3417	0.476742	-12466.2	1	-12465.3	3.18103	0.019022	0.085758	0.1179	0.22181	-12465.7	1	-12463.3	41.9273	0.00343	0.008194	0.2834	0.418599	-12473	1	-12472.9	4.4964	0.008922	0.078995	0.009	0.112944	False	False	0.00034629	0.00216669	0.585936	1	0.179668	1	0.0300321
ENSG00000198890	-2007.64	1	-2006.8	3.80849	0.028726	0.686393	-0.9581	0.0418507	-2010.12	1	-2010.12	1	0	0.00466	-0.034	0.0001	-2007.51	1	-2006.7	7.1269	0.010962	0.113082	0.085	0.0969385	-2010.12	1	-2010.12	1	2e-06	0.018196	-0.034	0.000109914	-2010.12	1	-2010.12	1	0.004115	0.133676	0.0189	0.0307834	False	True	0.194492	0.55727	0.95426	1	0.201676	1	1
ENSG00000162337	-10178.6	1	-10176.7	5.30549	0.00941	0.267493	-0.9648	0.0351785	-10183.2	1	-10183.2	1	0.00025	0.008053	0.0192	0.0310443	-10180.8	1	-10180.8	1.29341	0.005089	0.131108	0.0146	0.0388153	-10183.2	1	-10183.2	1	2e-06	0.017064	-0.0117	0.000117206	-10183.2	1	-10183.2	1	0.001445	0.11159	-0.0113	0.0129492	True	True	0.0514601	0.184363	1	1	0.833497	1	1
ENSG00000066427	-2795.07	1	-2791.69	999	0.027948	0.192086	-0.8545	0.145497	-2789.24	1	-2696.98	999	0.076637	0.07347	0.9496	1.04311	-2793.81	1	-2793.81	1	0.010771	0.053684	0.0156	0.200637	-2795.08	1	-2795.08	1	0	8.8e-05	-0.0934	0.0001	-2795.08	1	-2795.08	1	0.016276	0.196246	-0.1021	0.0829367	True	True	0.009374	0.0420545	0	0	1	1	1
ENSG00000145416	-1558.44	1	-1551.38	111.505	0.294254	0.979872	-0.6997	0.300298	-1569.95	1	-1569.95	1	1e-06	0.0059	0	0.000169492	-1569.95	1	-1569.95	1	0.004284	0.013835	0.2883	0.309649	-1569.95	1	-1569.95	1	0.002427	0.011074	0.2191	0.219162	-1569.95	1	-1556.3	840.287	0.093008	0.197868	0.4488	0.470051	False	True	0.000171407	0.00113443	1	1	0.998404	1	0.998404
ENSG00000198899	-2176.26	1	-2176.26	1	0.045882	3.53578	-0.987	0.0129765	-2174.67	1	-2174.7	1	0.019146	0.196576	-998.903	0.0973974	-2176.26	1	-2176.26	1	0.011808	1.35165	-0.0064	0.00873596	-2174.85	1	-2174.85	1	0.015787	0.086784	-998.818	0.181911	-2175.26	1	-2175.23	1.79105	0.024704	2.5e-05	998.985	988.16	True	False	1	1	1	1	1	1	1
ENSG00000198898	-1387.22	1	-1387.22	1	9e-06	0.092207	-0.9999	9.76064723936e-05	-1387.22	1	-1387.22	1	1e-06	0.005422	-0.0446	0.000184434	-1387.22	1	-1387.22	1	2e-06	0.023563	-0.0261	8.48788354624e-05	-1382.61	1	-1382.11	158.63	0.003343	3e-06	998.955	1114.33	-1387.22	1	-1387.22	1	3e-06	0.026733	-0.0261	0.000112221	False	True	1	1	1	1	1	1	0.316165
ENSG00000182010	-5013.62	1	-5009.51	17.4692	0.040979	0.16595	-0.7531	0.246936	-5014.51	1	-5014.49	125.724	0.001175	0.001901	0.2869	0.618096	-5014.86	1	-5014.86	1	0.035454	0.181847	0.0041	0.194966	-5014.19	1	-5014.19	1	0.001115	0.002237	0.1672	0.498435	-5014.86	1	-5014.86	1	0.036895	0.147446	0.0593	0.250227	False	False	0.00413784	0.0203762	0.828322	1	1	1	1
ENSG00000182013	-3478.23	1	-3473.68	6.79398	0.106367	0.35163	-0.6975	0.302497	-3477.11	1	-3477.11	1	0.004772	0.002637	1.5486	1.80963	-3478.39	1	-3474.98	43.7512	0.034016	0.125732	0.0323	0.270544	-3480.07	1	-3480.07	1	1e-06	0.011745	-0.2606	8.51426138782e-05	-3478.28	1	-3475.7	103.387	0.036335	0.074248	0.2512	0.489373	False	True	0.00256971	0.0132178	0.997743	1	0.00897668	0.197996	1
ENSG00000157578	-6543.4	1	-6543.4	1	0.114772	0.311592	-0.6317	0.368341	-6549.61	1	-6549.61	1	0.005782	0.005305	0.8231	1.08992	-6552.54	1	-6550.25	740.814	0.051837	0.122032	0.2615	0.424782	-6552.75	1	-6552.75	1	0.00106	0.004669	-0.0397	0.227029	-6551.54	1	-6552.75	1	0.049672	0.158299	0.1505	0.313786	True	False	1	1	0.998046	1	0.0326682	0.503042	1
ENSG00000130962	-1471.08	1	-1469.36	999	0.018004	0.180467	-0.9002	0.0997634	-1471.1	1	-1469.71	646.015	0.005179	0.007808	0.5782	0.663294	-1468.46	1	-1468.46	1	0.009704	0.018364	0.4625	0.528425	-1471.29	1	-1471.29	1	0.002421	0.026738	0.0054	0.0905453	-1471.29	1	-1471.29	1	0.013559	0.151333	0.0237	0.0895971	False	False	0.0629434	0.217584	0.0959036	1	1	1	1
ENSG00000108064	-2255.85	1	-2245.48	188.803	0.116974	0.203804	-0.426	0.573953	-2258.4	1	-2258.4	1	1e-06	0.00634	-0.4908	0.000157729	-2258.4	1	-2258.4	1	0.027291	0.110899	0.0219	0.246089	-2258.4	1	-2258.4	1	0	6e-06	-0.4908	0.0001	-2258.4	1	-2258.4	1	0.017674	0.130209	-0.0885	0.135736	False	True	5.23848422507e-06	4.61360336799e-05	1	1	1	1	0.991481
ENSG00000157570	-1834.32	1	-1834.32	1	0.014712	0.278116	-0.9471	0.0528988	-1818.04	1	-1768.29	999	0.04301	0.08041	0.486	0.534884	-1834.32	1	-1834.32	1	1.2e-05	0.119045	-0.0996	0.000100802	-1834.32	1	-1834.32	1	0	6e-06	-0.0488	0.0001	-1834.32	1	-1834.32	1	0.001862	0.098441	-0.0808	0.0189149	True	True	1	1	0	0	1	1	0.99382
ENSG00000108061	-1679.18	1	-1679.18	1	0.001617	0.093143	-0.9826	0.0173604	-1679.18	1	-1679.18	1.00148	0	5e-06	0	0.0001	-1679	1	-1679	1	0.004958	0.083114	0.0254	0.059653	-1679.18	1	-1679.18	1	1e-06	2e-06	0.8401	0.5	-1678.98	1	-1678.98	1	0.011695	0.200807	0.0239	0.05824	False	True	1	1	1	1	1	1	1
ENSG00000075388	-1618.13	1	-1607.17	903.761	0.072012	0.526929	-0.8633	0.136664	-1619.88	1	-1619.63	86.9901	0.003814	4e-06	999	953.5	-1622.69	1	-1622.69	1	0.003176	0.032574	0.0007	0.0975011	-1622.69	1	-1622.69	1	1e-06	0.011707	0	8.54189800974e-05	-1605.91	1	-1575.61	999	0.068861	0.360211	0.0944	0.191169	True	True	2.83799564316e-06	2.61984046476e-05	0.475423	1	1	1	1
ENSG00000165879	-1360.95	1	-1351.93	27.6814	0.173696	0.92172	-0.8116	0.188448	-1367.16	1	-1367.16	1	0.002848	6e-06	-545.751	474.667	-1365.13	1	-1365.13	1	0.06063	0.257709	0.149	0.235265	-1367.16	1	-1367.16	1	0	6e-06	-999	0.0001	-1366.48	1	-1366.48	1	0.024374	0.123165	0.1116	0.197897	True	True	2.16110843817e-05	0.000169572	1	1	1	1	0.998404
ENSG00000204179	-3657.69	1	-3657.69	1	0.098708	0.166698	-0.4079	0.592137	-3660.75	1	-3660.75	1	1e-06	0.008622	-0.6208	0.000115982	-3660.75	1	-3660.75	1	0.046143	0.096689	-0.3174	0.477231	-3660.75	1	-3660.75	1	0.001092	0.004988	-0.402	0.218925	-3660.75	1	-3660.75	1	0.031997	0.124144	-0.5369	0.257741	False	True	1	1	1	1	1	1	1
ENSG00000067082	-1893.97	1	-1893.97	1	0.024992	0.382529	-0.9347	0.0653336	-1893.97	1	-1893.97	1	1e-06	0.005251	-0.0295	0.00019044	-1893.86	1	-1893.86	1	0.001781	0.033725	0.0122	0.0528095	-1893.97	1	-1893.97	1	0.001513	2e-06	998.97	756.5	-1893.89	1	-1893.89	1	0.006318	0.088663	0.0307	0.0712586	False	True	1	1	1	1	1	1	1
ENSG00000204174	-2561.08	1	-2557.25	15.2737	0.061977	0.628249	-0.9013	0.0986504	-2561.88	1	-2561.88	1	0	0.002995	-0.0919	0.0001	-2561.88	1	-2561.88	1	0.02068	0.19784	-0.0331	0.104529	-2558.11	1	-2550.75	999	0.014044	0.046862	0.2077	0.299688	-2561.44	1	-2561.44	1	0.015011	0.043362	0.2086	0.346179	True	True	0.00561346	0.0265836	1	1	1	1	0.000123845
ENSG00000204175	-3831.65	1	-3828.97	998.614	0.159868	0.602411	-0.7346	0.26538	-3827.5	1	-3827.36	1.84412	0.007412	0.007306	-8.425	1.01451	-3831.6	1	-3828.7	123.52	0.025939	0.114822	0.0475	0.225906	-3831.11	1	-3830.72	10.9422	0.006032	0.004205	-8.0051	1.43448	-3831.76	1	-3831.76	1	0.02887	0.139639	0.0283	0.206747	False	False	0.0207033	0.0841945	0.597729	1	0.0160904	0.308407	0.376515
ENSG00000204176	-3888.05	1	-3888.05	1	0.16205	0.576341	-0.7188	0.28117	-3892.84	1	-3892.84	1	0.000989	0.023937	-0.2171	0.0413168	-3892.8	1	-3892.8	1	0.027303	0.098604	0.0228	0.276895	-3890.18	1	-3890.08	999	0.006132	6e-06	998.742	1022	-3892.84	1	-3892.84	1	0.041238	0.135572	0.0501	0.304178	False	True	1	1	1	1	1	1	0.658231
ENSG00000204173	-976.503	1	-976.504	1	0.06272	0.244453	-0.7434	0.256573	-976.504	1	-976.504	1	0.022254	0.013022	1.3245	1.70895	-976.418	1	-976.418	1	0.047084	0.181347	-0.3092	0.259635	-975.369	1	-973.682	999	0.02281	2.3e-05	998.616	991.739	-976.504	1	-976.504	1	0.019562	0.117918	-0.4029	0.165895	True	True	1	1	1	1	1	1	0.066224
ENSG00000121621	-6644.09	1	-6644.09	1	0.034103	0.166739	-0.7955	0.204529	-6644.09	1	-6644.09	1	0.002314	0.003659	0.3245	0.632413	-6642.7	1	-6642.7	1	0.03092	0.092228	0.076	0.335256	-6644.09	1	-6644.09	1	0.000385	0.00168	-0.079	0.229167	-6639.47	1	-6597.77	999	0.053024	0.200441	0.0052	0.264537	False	False	1	1	1	1	1	1	1
ENSG00000181938	-1531.81	1	-1531.81	1	0.017718	0.309775	-0.9428	0.0571964	-1531.81	1	-1531.81	1	1e-06	0.006881	-0.0682	0.000145328	-1531.49	1	-1531.49	1	0.011983	0.096052	0.0389	0.124755	-1531.02	1	-1530.92	999	0.001996	2e-06	998.932	998	-1531.81	1	-1531.81	1	0.006862	0.152047	-0.0408	0.0451308	False	True	1	1	1	1	1	1	0.650446
ENSG00000164659	-3269.35	1	-3269.35	1	0.007166	0.111321	-0.9356	0.0643724	-3268.85	1	-3268.85	1	0.001781	0.011632	0.0898	0.153112	-3269.36	1	-3269.36	1	0.003919	0.099651	-0.0209	0.0393273	-3269.36	1	-3269.36	1	1e-06	0.010028	-0.0632	9.97207818109e-05	-3266.27	1	-3260.55	93.6129	0.00923	0.152577	0.0003	0.060494	False	True	1	1	1	1	1	1	1
ENSG00000174429	-2926.8	1	-2926.8	1	0.032141	0.277877	-0.8843	0.115666	-2926.6	1	-2926.57	7.61502	0.001492	0.003457	0.1673	0.431588	-2926.8	1	-2924.76	257.247	0.021692	0.084163	0.0565	0.257738	-2926.5	1	-2926.41	5.01692	0.003369	0.003627	0.6643	0.928867	-2926.8	1	-2926.8	1	0.013556	0.115438	-0.0838	0.117431	False	False	1	1	0.832941	1	0.0432633	0.6133	0.664516
ENSG00000178372	-1527	1	-1526.31	6.17122	0.087941	0.539403	-0.837	0.163034	-1527.97	1	-1527.97	1	0.013395	0.03063	0.2644	0.437316	-1527.85	1	-1525.48	10.6772	0.081583	0.181762	0.3768	0.448845	-1529.42	1	-1529.42	1	0.002539	3e-06	998.827	846.333	-1529.36	1	-1528.6	10.4595	0.064188	0.196816	0.2541	0.326132	True	True	0.23812	0.655584	1	1	0.0294928	0.471077	0.994358
ENSG00000108561	-2107.53	1	-2101.31	519.313	0.087232	1.03258	-0.9155	0.0844798	-2110.74	1	-2110.69	1	1e-06	0.006054	-0.2174	0.00016518	-2110.69	1	-2110.69	1	0.007015	0.052837	0.0343	0.132767	-2110.69	1	-2110.69	1	0.001724	0.008616	-0.0174	0.200093	-2110.69	1	-2110.69	1	0.003254	0.128051	-0.0731	0.0254118	False	True	0.000422414	0.00259305	0.759244	1	1	1	1
ENSG00000181284	-3868.59	1	-3868.59	1	0.047877	0.324302	-0.8524	0.147631	-3868.59	1	-3868.59	1	1e-06	0.011705	-0.2587	8.54335753951e-05	-3868.1	1	-3868.1	1.20236	0.016837	0.064805	0.0814	0.25981	-3868.59	1	-3868.59	1	0.001941	2e-06	998.741	970.5	-3862.78	1	-3862.66	3.34236	0.021665	0.038985	0.3773	0.555727	False	True	1	1	1	1	0.952475	1	1
ENSG00000164654	-5049.09	1	-5049.09	1	0.001181	0.170958	-0.9931	0.00690813	-5049.09	1	-5049.09	1	2e-06	0.015337	-0.0188	0.000130404	-5048.25	1	-5046.64	171.093	0.001535	0.101766	-0.0111	0.0150836	-5049.09	1	-5049.09	1	1e-06	0.012023	-0.0188	8.31739166597e-05	-5049.09	1	-5048.33	1	0.001531	0.051244	0.0037	0.0298767	False	True	1	1	1	1	0.0728666	0.882334	1
ENSG00000181935	-2591.64	1	-2591.55	2.14418	0.043844	0.199859	-0.7806	0.219375	-2584.45	1	-2581.69	39.0564	0.019222	0.007628	1.8005	2.51993	-2591.92	1	-2591.92	1	0.010327	0.143902	-0.0423	0.0717641	-2589.29	1	-2587.94	999	0.005828	6e-06	998.28	971.333	-2591.92	1	-2591.92	1	0.024039	0.150053	0.0461	0.160203	False	True	0.677213	1	0.0189615	0.520173	1	1	0.10041
ENSG00000127359	-2181.5	1	-2181.5	1	0.002381	0.2781	-0.9914	0.00856167	-2181.5	1	-2181.5	1	1e-06	0.007701	-0.0166	0.000129853	-2181.5	1	-2181.5	1	1e-05	0.09616	-0.0135	0.000103993	-2181.5	1	-2181.5	1	0	5e-06	-0.0166	0.0001	-2181.5	1	-2181.5	1	0.001237	0.099101	-0.0011	0.0124822	False	True	1	1	1	1	1	1	1
ENSG00000149187	-2190.15	1	-2190.15	1	0.002275	0.10951	-0.9792	0.0207744	-2191.01	1	-2191.01	1	1e-06	0.00643	0	0.000155521	-2191.01	1	-2191.01	1	3e-06	0.034538	-0.0076	8.686084892e-05	-2191.01	1	-2191.01	1	0	5e-06	0	0.0001	-2189.68	1	-2186.32	60.5601	0.002273	0.053635	0.0347	0.042379	False	True	1	1	1	1	1	1	1
ENSG00000161021	-5807.43	1	-5807.43	1	0.042665	0.337632	-0.8736	0.126365	-5804.26	1	-5804.26	1	0.003025	0.006114	0.3416	0.494766	-5807.43	1	-5807.43	1	0.009257	0.070895	-0.0033	0.130573	-5806.8	1	-5806.47	187.612	0.001204	1e-06	998.847	1204	-5807.35	1	-5807.35	1	0.014841	0.075187	0.0635	0.197388	False	True	1	1	1	1	1	1	0.417616
ENSG00000102230	-2145.35	1	-2145.35	1	0.001394	0.169389	-0.9918	0.00822958	-2145.35	1	-2145.35	1	2e-06	1e-06	1.775	2	-2145.35	1	-2145.35	1	0.001409	0.067173	0.013	0.0209757	-2114.72	1	-2076.73	333.919	0.040335	0.061925	0.609	0.651352	-2145.35	1	-2145.35	1	8e-06	0.077822	-0.0079	0.000102799	True	True	1	1	0.998404	1	1	1	0
ENSG00000173436	-493.522	1	-493.118	999	0.012209	1.2e-05	998	1017.42	-495.418	1	-495.418	1	2e-06	0.015644	-0.0549	0.000127845	-495.418	1	-495.418	1	0.006124	0.050652	0.0599	0.120903	-494.091	1	-487.682	999	0.012222	0.035087	0.2933	0.348334	-495.091	1	-495.091	1	0.019017	0.088938	0.1528	0.213823	False	True	0.368734	0.929621	1	1	1	1	0.000343357
ENSG00000100065	-7319.44	1	-7245.58	458.73	0.111668	0.606408	-0.8159	0.184147	-7374.24	1	-7374.24	1	1e-06	0.007183	-0.0596	0.000139218	-7374.24	1	-7374.24	1	0.003893	0.095273	-0.0184	0.0408615	-7374.24	1	-7374.24	1	0.000897	0.01021	0.0282	0.087855	-7374.14	1	-7372.89	15.3645	0.006819	0.155334	-0.0154	0.043899	False	True	0	0	1	1	1	1	1
ENSG00000132382	-9998.87	1	-9992.85	501.324	0.088446	0.521008	-0.8302	0.169759	-9999.26	1	-9999.26	1	0.001107	1.1e-05	98.6159	100.636	-9999.26	1	-9998.85	1	0.026114	0.096608	0.0509	0.270309	-9997.33	1	-9967.68	999	0.008185	0.036401	0.0502	0.224856	-9999.26	1	-9998.11	1	0.027298	0.111926	0.0245	0.243893	False	True	0.000517313	0.00312037	1	1	0.361342	1	0
ENSG00000073464	-3082.44	1	-3082.44	1	0.000896	0.349693	-0.9974	0.00256225	-3082.44	1	-3082.44	1	1e-06	0.013727	-0.0063	7.28491294529e-05	-3080.4	1	-3080.4	1	0.001905	0.064488	0.0259	0.0295404	-3082.44	1	-3082.44	80.5433	0	5e-06	-0.0063	0.0001	-3082.44	1	-3082.44	1	1.6e-05	0.158563	-0.0035	0.000100906	False	True	1	1	1	1	1	1	1
ENSG00000101977	-6540.74	1	-6540.74	1	0.032289	0.220432	-0.8535	0.146481	-6540.74	1	-6540.74	1	0.001078	0.007559	-0.087	0.142611	-6539.57	1	-6538.19	5.73691	0.029587	0.0633	0.1956	0.467409	-6538.57	1	-6538.25	10.2575	0.003226	0.000917	3.287	3.51799	-6539.9	1	-6538.9	10.311	0.025568	0.106114	-0.0309	0.240948	False	False	1	1	1	1	0.097085	1	0.421019
ENSG00000101974	-7333.96	1	-7282.71	999	0.040696	0.201825	-0.7984	0.20164	-7351.84	1	-7351.84	1	0.000395	0.002458	0.1103	0.1607	-7349.41	1	-7349.41	1	0.009885	0.059731	0.0966	0.165492	-7348.16	1	-7348.09	4.66134	0.001582	0.001286	1.1802	1.23017	-7352.03	1	-7352.03	1	0.006769	0.072287	0.0247	0.0936406	False	False	0	0	1	1	1	1	0.700435
ENSG00000101972	-2337.72	1	-2326.12	61.0895	0.007675	0.146236	-0.9475	0.0524837	-2340.09	1	-2340.09	1	0	0.003442	-0.013	0.0001	-2340.09	1	-2340.09	1	0.001023	0.061285	-0.0022	0.0166925	-2340.09	1	-2339.25	144.343	0.001019	0.011081	0.0789	0.0919592	-2339.38	1	-2339.38	1	0.003101	0.068363	0.0265	0.0453608	False	True	1.45577578303e-06	1.40973832699e-05	1	1	1	1	0.193896
ENSG00000007516	-8419.13	1	-8378.88	507.138	0.083204	0.63786	-0.8696	0.130442	-8478.08	1	-8478.08	1.0618	0.002731	0.013497	0.1224	0.202341	-8478.08	1	-8478.08	1	0.006842	0.106696	0.0124	0.0641261	-8478.02	1	-8478.02	1	0.001134	0.02267	-0.03	0.0500221	-8478.08	1	-8478.08	1	0.004157	0.175001	-0.0279	0.0237541	False	False	0	0	0.998046	1	1	1	1
ENSG00000162852	-5987.89	1	-5987.89	1	0.106024	0.327616	-0.6764	0.323623	-5988.61	1	-5988.61	1	0.003094	0.012395	-0.0699	0.249617	-5988.5	1	-5988.48	2.39663	0.033642	0.097599	0.0844	0.344696	-5988.42	1	-5988.42	1	0.001195	0.002987	0.0804	0.400067	-5987.69	1	-5973.07	998.998	0.045889	0.131058	0.0898	0.350143	False	False	1	1	1	1	0.829918	1	1
ENSG00000072736	-6357.51	1	-6357.51	1	0.015829	0.108373	-0.8539	0.14606	-6357.42	1	-6357.42	1	0.001007	0.008032	-0.018	0.125374	-6357.29	1	-6356.75	6.98966	0.010349	0.056643	0.039	0.182706	-6355.27	1	-6354.81	66.1071	0.001707	2e-06	998.857	853.5	-6357.51	1	-6357.51	1	0.008888	0.064756	-0.0065	0.137254	False	True	1	1	1	1	0.299467	1	0.337011
ENSG00000215644	-2940.92	1	-2940.92	1	0.031298	0.633447	-0.9506	0.049409	-2940.92	1	-2940.92	3.64307	0.001006	3.8e-05	26.3068	26.4737	-2940.68	1	-2940.64	4.22168	0.007754	0.091614	0.0159	0.0846377	-2939.22	1	-2921.08	999	0.007453	0.035708	0.1543	0.208721	-2939.92	1	-2939.92	1	0.014107	0.098628	0.0743	0.143032	True	True	0.998872	1	0.996808	1	0.763898	1	0
ENSG00000119508	-3783.15	1	-3781.78	4.97178	0.020265	0.113503	-0.8215	0.178542	-3789.26	1	-3789.26	1	0.001543	0.005666	0.1785	0.272326	-3790.09	1	-3790.09	1	0.002325	0.07076	-0.0398	0.0328575	-3790.09	1	-3790.09	1	0.000776	0.012313	-0.0307	0.0630228	-3790.09	1	-3790.09	1	9e-06	0.088956	-0.0726	0.000101174	False	True	0.0977469	0.315926	1	1	1	1	1
ENSG00000130348	-3844.91	1	-3844.51	3.22843	0.02088	0.141729	-0.8527	0.147323	-3845.78	1	-3845.78	1	1e-06	0.009071	-0.1429	0.000110241	-3845.58	1	-3845.58	1	0.021266	0.099859	0.1117	0.21296	-3845.78	1	-3845.78	1	1e-06	0.005008	-0.1429	0.000199681	-3845.78	1	-3845.78	1	0.0245	0.178194	0.0362	0.137491	False	True	0.372499	0.937815	0.998872	1	1	1	1
ENSG00000054654	-915.641	1	-915.641	1.81347	0.84164	56.443	-0.9851	0.0149113	-916.401	1	-916.401	1	0.005649	3.4e-05	164.63	166.147	-915.588	1	-915.588	1	0.022908	0.382235	-0.0126	0.0599317	-916.401	1	-916.401	1	2e-06	0	998.916	999	-913.662	1	-898.59	999	0.090364	0.271189	0.2607	0.333214	True	True	0.996808	1	1	1	1	1	0.986554
ENSG00000119509	-8571.34	1	-8564.19	9.4355	0.04709	0.180769	-0.7395	0.260498	-8574.98	1	-8574.98	1	0.000512	0.006016	-0.1142	0.0851064	-8574.01	1	-8574.01	1	0.023705	0.09828	0.0604	0.241199	-8573.7	1	-8573.34	4.85629	0.002602	0.002019	1.0899	1.28876	-8573.12	1	-8541.36	999	0.033443	0.1549	0.0351	0.215901	False	False	0.000155082	0.00103865	1	1	1	1	0.399746
ENSG00000005001	-2109.1	1	-2109.1	1	0.063172	0.368802	-0.8287	0.17129	-2108.93	1	-2108.84	8.01471	0.004917	5e-06	998.899	983.4	-2107.07	1	-2107.04	4.27614	0.013171	0.012765	0.9151	1.03181	-2109.1	1	-2109.1	1	2e-06	0.018156	-0.1008	0.000110156	-2107.38	1	-2107.25	2.19672	0.027596	0.14966	0.0676	0.184391	True	True	1	1	0.665918	1	0.813993	1	1
ENSG00000166948	-5190.88	1	-5190.18	8.68876	0.039474	0.296486	-0.8669	0.13314	-5190.04	1	-5190.04	1	0.003854	0.015091	0.1246	0.255384	-5191.17	1	-5191.17	1	0.005503	0.10081	-0.0432	0.0545878	-5189.78	1	-5189.78	1	0.003461	0.020042	0.0419	0.172687	-5191.17	1	-5191.17	1	0.011237	0.09215	0.0241	0.121942	False	False	0.236552	0.652376	1	1	1	1	1
ENSG00000180881	-1923.89	1	-1923.89	1	0.077605	0.261666	-0.7034	0.29658	-1924.41	1	-1924.41	1	1e-06	0.0062	-0.2914	0.00016129	-1924.4	1	-1924.4	1	0.028863	0.117936	-0.045	0.244734	-1924.43	1	-1924.04	286.982	0.00376	4e-06	998.708	940	-1923.9	1	-1923.87	1.7658	0.034734	0.092731	0.0849	0.374567	False	True	1	1	1	1	1	1	0.375178
ENSG00000130347	-2828.86	1	-2828.86	1	0.028994	0.232905	-0.8755	0.124489	-2828.86	1	-2828.86	1	0.001158	0.013594	-0.1096	0.0851846	-2828.81	1	-2828.81	1	0.009515	0.097686	-0.0159	0.0974039	-2826.43	1	-2826.43	1.13497	0.002381	0.002053	0.9651	1.15977	-2828.86	1	-2828.86	1	0.009267	0.191474	-0.0649	0.0483982	False	True	1	1	1	1	1	1	0.96062
ENSG00000099949	-4803.01	1	-4791.42	443.446	0.014841	0.380209	-0.961	0.0390338	-4806.76	1	-4806.76	1	1e-06	0.012097	-0.0643	8.26651235844e-05	-4804.87	1	-4804.87	1	0.005995	0.100284	0.0328	0.0597802	-4806.76	1	-4806.76	10.9159	0.000575	0.023827	-0.0403	0.0241323	-4806.72	1	-4806.72	1	0.00305	0.106691	0.0016	0.0285872	False	True	1.47750786661e-06	1.42914057722e-05	1	1	1	1	1
ENSG00000165309	-6595.85	1	-6595.85	1	0.035938	0.194089	-0.8148	0.185162	-6597.71	1	-6597.71	1	0.001619	0.005695	0.1193	0.284284	-6596	1	-6596	1	0.013999	0.061665	0.1556	0.227017	-6597.86	1	-6597.86	1	0.00369	0.010505	0.1864	0.351261	-6576.07	1	-6507.85	133.047	0.062485	0.227016	0.2038	0.275245	True	False	1	1	1	1	1	1	1
ENSG00000178573	-1848.83	1	-1848.78	1.51854	0.01362	0.174852	-0.9221	0.0778944	-1852.3	1	-1852.3	1	0	9e-06	-0.0352	0.0001	-1852.05	1	-1852.05	1	0.002171	0.035436	0.0449	0.0612654	-1852.3	1	-1852.3	1	1e-06	0.01308	-0.0352	7.64525993884e-05	-1852.21	1	-1852.21	1	0.002181	0.048883	0.0282	0.0446167	False	True	0.737176	1	1	1	1	1	1
ENSG00000107562	-353.174	1	-353.174	4.19618	0.07587	2.37036	-0.968	0.0320078	-353.174	1	-353.174	1	1e-06	3e-06	0.0547	0.333333	-353.174	1	-353.174	1	5e-06	0.052492	-999	9.52526099215e-05	-353.174	1	-353.174	1	1e-06	3e-06	0.0569	0.333333	-350.057	1	-350.057	1	0.030384	0.14694	-998.793	0.206778	False	True	1	1	1	1	1	1	0.997477
ENSG00000151012	-3322.06	1	-3322.06	1	0.00849	0.132023	-0.9357	0.064307	-3322.06	1	-3322.06	1	0	0.004483	-0.3279	0.0001	-3322.06	1	-3322.06	1	0.003359	0.091444	-0.116	0.0367329	-3322.06	1	-3322.06	1	1e-06	0.006773	-0.3279	0.000147645	-3322.06	1	-3322.06	1	0.001584	0.062769	-0.1275	0.0252354	False	True	1	1	0.994029	1	1	1	1
ENSG00000165304	-4683.95	1	-4683.95	1	0.019287	0.117924	-0.8364	0.163554	-4683.95	1	-4683.95	1	0	0.004234	-0.2913	0.0001	-4683.95	1	-4683.95	1	0.021829	0.116089	0.0456	0.188037	-4683.95	1	-4683.95	1	0.002144	0.013163	-0.1285	0.162881	-4683.41	1	-4682.52	6.64826	0.017051	0.085771	0.0564	0.198797	False	True	1	1	1	1	1	1	1
ENSG00000151014	-2503.53	1	-2503.53	1	0.005804	0.235191	-0.9753	0.0246778	-2503.27	1	-2503.27	1	0.00128	0.016649	0.0178	0.0768815	-2503.53	1	-2503.53	1	0.006268	0.18317	-0.007	0.0342196	-2503.53	1	-2503.53	1	0	0.000408	-0.059	0.0001	-2503.53	1	-2503.53	1	0.005034	0.104849	0.0068	0.0480119	False	True	1	1	1	1	1	1	1
ENSG00000107566	-2069.66	1	-2069.66	1	0.017004	0.098195	-0.8268	0.173166	-2072.43	1	-2072.43	1	0	0.003204	-0.1063	0.0001	-2072.43	1	-2072.43	1	0.003681	0.113257	-0.1005	0.0325013	-2072.43	1	-2072.43	1	0	4e-06	-0.1063	0.0001	-2072.42	1	-2072.42	1	0.006207	0.031684	0.0629	0.195903	False	True	1	1	1	1	1	1	0.995348
ENSG00000099942	-1763.2	1	-1763.2	1	0.006288	0.076282	-0.9176	0.082431	-1763.46	1	-1763.46	1	1e-06	0.007921	-0.0754	0.000126247	-1763.46	1	-1763.46	1	0.003166	0.061709	0.0232	0.0513053	-1763.46	1	-1763.46	1	0	0.003785	-0.0754	0.0001	-1762.58	1	-1762.58	1	0.003156	0.014738	0.186	0.21414	False	True	1	1	1	1	1	1	1
ENSG00000176495	-2728.14	1	-2726.77	6.68064	0.059888	0.226584	-0.7357	0.264308	-2728.88	1	-2728.88	1	0	5e-06	-0.1608	0.0001	-2728.47	1	-2726.57	998.996	0.058907	0.339903	0.0504	0.173305	-2728.62	1	-2728.62	1	0.001517	0.008154	0.0251	0.186044	-2727.84	1	-2727.84	1	0.0702	0.321104	0.0957	0.218621	False	True	0.0980333	0.316501	1	1	0.0513256	0.692277	1
ENSG00000101608	-1050.39	1	-1050.39	1	3.4e-05	0.341312	-0.9999	9.96156009751e-05	-1050.39	1	-1050.39	1	1e-06	0.007418	-0.0597	0.000134807	-1050.39	1	-1050.39	1	2.6e-05	0.262743	-0.006	9.89560140518e-05	-1050.39	1	-1050.39	1	1e-06	0.009118	-0.0597	0.000109673	-1051.25	1	-1050.39	1	1.1e-05	0.11343	-0.006	9.69761086132e-05	True	True	1	1	1	1	1	1	1
ENSG00000042062	-7543.6	1	-7543.6	1	0.028964	0.321201	-0.9098	0.0901741	-7542.82	1	-7542.77	3.47509	0.002726	0.005669	0.2975	0.480861	-7543.57	1	-7540.82	59.9556	0.017253	0.145421	-0.0206	0.118642	-7542.96	1	-7542.96	1	0.002379	0.01534	-0.0283	0.155085	-7543.6	1	-7543.6	1	0.011062	0.127053	-0.0521	0.087066	False	False	1	1	0.758921	1	0.0191626	0.352452	1
ENSG00000101605	-12331.3	1	-12331.3	1	0.027434	0.188118	-0.8542	0.145834	-12331.1	1	-12329.4	98.8399	0.003578	0.012956	0.0806	0.276165	-12331.6	1	-12331.6	1	0.012724	0.138337	-0.0023	0.0919783	-12326.2	1	-12301.2	999	0.003868	0.011672	0.1358	0.331391	-12331	1	-12329.3	8.40785	0.013607	0.087811	0.0607	0.154958	False	False	1	1	0.0648463	1	1	1	0
ENSG00000196535	-12663.2	1	-12663.2	1	0.009616	0.253386	-0.962	0.03795	-12663.2	1	-12663.2	1	0.000635	0.011071	0.0229	0.0573571	-12663.2	1	-12663.2	1	0.003284	0.104688	-0.0062	0.0313694	-12663.2	1	-12660.6	32.4833	0.00145	0.004858	0.264	0.298477	-12655.7	1	-12645.7	20.2186	0.008225	0.115606	0.0335	0.0711468	False	False	1	1	0.998872	1	1	1	0.0206846
ENSG00000154001	-2161.97	1	-2161.97	1	6e-06	0.064569	-0.9999	9.29238489058e-05	-2161.97	1	-2161.97	1.18824	0	5e-06	0	0.0001	-2161.97	1	-2161.97	1	4e-06	0.040138	-0.01	9.96561861578e-05	-2161.97	1	-2161.97	1	0	0.00288	0	0.0001	-2161.97	1	-2161.97	1	5e-06	0.049767	-0.01	0.000100468	False	True	1	1	1	1	1	1	0.998872
ENSG00000174130	-6951.15	1	-6949.95	2.21522	0.085212	0.134683	-0.3673	0.632686	-6961.76	1	-6961.76	1	0.003496	0.009859	0.0378	0.3546	-6961.76	1	-6961.76	1	0.033595	0.10488	0.0993	0.320318	-6961.76	1	-6961.76	1	0.005461	0.011166	0.1723	0.489074	-6961.76	1	-6958.68	71.5818	0.040147	0.090522	0.2225	0.443505	False	False	0.122449	0.380123	1	1	1	1	1
ENSG00000125304	-3117.37	1	-3117.37	1	0.010221	0.131679	-0.9224	0.0776206	-3117.42	1	-3117.42	1	1e-06	0.005004	-0.0688	0.00019984	-3117.42	1	-3117.42	1	0.004012	0.109333	-0.0411	0.0366952	-3117.42	1	-3117.42	1	2e-06	0	3.4075	3.4764	-3117.42	1	-3116.61	16.7398	0.007436	0.077942	0.0176	0.0954043	False	True	1	1	1	1	1	1	1
ENSG00000187900	-2307.49	1	-2307.49	1	0.084068	0.203089	-0.5861	0.413947	-2304.17	1	-2304.15	1.18548	0.014907	0.011895	0.9105	1.25322	-2307.85	1	-2307.85	1	0.011593	0.093699	-0.0985	0.123726	-2307.85	1	-2307.85	1	0.006013	0.021119	-0.058	0.28472	-2307.85	1	-2307.85	1	0.013543	0.112956	-0.1023	0.119896	False	False	1	1	0.844466	1	1	1	1
ENSG00000198791	-1524.65	1	-1524.65	1	6e-06	0.055029	-0.9999	0.000109033	-1524.65	1	-1531.44	1	0	4e-06	0.0968	0.0969	-1524.65	1	-1524.65	1	9e-06	0.093326	-0.0115	9.64361485545e-05	-1524.65	1	-1524.65	1	1e-06	3e-06	0.2714	0.333333	-1524.65	1	-1524.65	1	9e-06	0.091182	-0.0115	9.87036915181e-05	False	True	1	1	1	1	1	1	1
ENSG00000197959	-3100.74	1	-3087.84	31.9935	0.019364	0.221479	-0.9126	0.0874304	-3111.2	1	-3111.2	1	0.000948	0.004208	0.2163	0.225285	-3111.2	1	-3111.2	1	6e-06	0.05583	-0.0184	0.000107469	-3107.48	1	-3107.48	1	0.002903	0.017016	0.1616	0.170604	-3111.2	1	-3111.2	1	0.000957	0.126749	-0.011	0.00755036	False	True	3.79445844745e-07	3.99955688886e-06	1	1	1	1	1
ENSG00000198793	-14973.3	1	-14973.3	1	0.001905	0.236619	-0.9919	0.00805092	-14973.3	1	-14973.3	1	0	0.001136	-0.007	0.0001	-14973.3	1	-14973.3	1	0.001388	0.126028	-0.0018	0.0110134	-14973.3	1	-14973.3	1	1e-06	0.00745	-0.007	0.000134228	-14973.2	1	-14973.2	1	0.001189	0.084126	0.0013	0.0141336	False	True	1	1	1	1	1	1	1
ENSG00000198794	-1716.28	1	-1716.28	1	0.005362	0.210017	-0.9745	0.0255313	-1714.28	1	-1714.17	999	0.001827	2e-06	998.987	913.5	-1716.28	1	-1716.28	1	0.001876	0.067233	0.0278	0.027903	-1714.08	1	-1714.08	1	0.001824	0.0075	0.2304	0.2432	-1673.39	1	-1644.43	37.9215	0.188062	0.419146	0.4486	0.448679	False	True	1	1	0.637884	1	1	1	1
ENSG00000198795	-7758.09	1	-7758.09	1	0.001859	0.204743	-0.9909	0.00907968	-7742.96	1	-7729.08	118.655	0.004298	0.02154	0.1883	0.199536	-7758.09	1	-7758.09	1	0.001372	0.111662	-0.0084	0.0122871	-7758.09	1	-7758.09	2.69357	0	0.001849	-0.0111	0.0001	-7758.09	1	-7758.09	1	0.002438	0.162217	-0.0057	0.0150293	False	True	1	1	1.36605342371e-07	6.67761752457e-06	0.996258	1	1
ENSG00000198796	-13165	1	-13164.4	2.29881	0.156471	0.289171	-0.4589	0.541102	-13167.8	1	-13167.8	1	0.003134	0.005267	0.0529	0.595026	-13167.8	1	-13167.8	1	0.044369	0.083198	0.1039	0.533294	-13165.8	1	-13165.8	1	0.004557	0.006598	0.1487	0.690664	-13165.3	1	-13150	22.9838	0.069718	0.096994	0.2894	0.718787	False	False	0.279688	0.745921	1	1	1	1	1
ENSG00000198797	-4093.32	1	-4093.31	3.48891	0.012106	0.360744	-0.9664	0.0335584	-4091.18	1	-4091.18	1	0.001394	0.003398	0.3367	0.410241	-4093.32	1	-4093.32	1	0.004226	0.096112	-0.0311	0.0439695	-4093.32	1	-4093.32	1	1e-06	0.010053	-0.0734	9.94727941908e-05	-4093.32	1	-4093.32	1	0.001554	0.059967	-0.0492	0.0259143	False	True	0.897643	1	1	1	1	1	1
ENSG00000198799	-5164.29	1	-5120.31	41.8163	0.044056	0.209228	-0.7894	0.210565	-5178.67	1	-5178.67	1	0.000615	0.004856	0.0624	0.126647	-5179.17	1	-5179.17	1	0.003761	0.053298	0.0055	0.0705655	-5173.38	1	-5172.46	999	0.002965	3e-06	998.936	988.333	-5179.17	1	-5179.17	1	0.006967	0.107817	-0.0005	0.0646188	False	True	0	0	1	1	1	1	0.17496
ENSG00000150722	-279.649	1	-279.649	1	2.2e-05	0.215263	-0.9999	0.000102201	-279.649	1	-279.649	1	0	4e-06	-0.2083	0.0001	-278.961	1	-278.944	4.50221	0.010461	0.08704	0.1201	0.120186	-279.649	1	-279.649	1	0	4e-06	-0.2083	0.0001	-279.649	1	-279.674	1	7e-06	0.071838	0	9.74414655196e-05	False	True	1	1	1	1	0.855773	1	1
ENSG00000175556	-5597.38	1	-5597.38	1	0.039301	0.256984	-0.8471	0.152932	-5597.38	1	-5597.38	1	0	0.003333	-0.1934	0.0001	-5597.04	1	-5597.04	1.28956	0.023991	0.067832	0.0962	0.353683	-5595.31	1	-5594.92	21.0725	0.003208	3e-06	998.807	1069.33	-5597.36	1	-5596.32	18.5807	0.015158	0.059698	-0.0036	0.253911	False	True	1	1	1	1	0.90312	1	0.374242
ENSG00000197771	-4874.63	1	-4860.21	999	0.023241	0.233955	-0.9007	0.0993396	-4878.86	1	-4878.86	1	1e-06	0.013935	-0.0342	7.17617509867e-05	-4834.49	1	-4775.22	44.3471	0.067302	0.210348	0.2755	0.319956	-4878.86	1	-4878.86	1	1e-06	1e-06	1.0215	1	-4878.69	1	-4874.77	999	0.007949	0.122558	0.0204	0.0648591	False	True	7.80412279244e-08	9.21253295928e-07	1	1	0	0	0.995778
ENSG00000145384	-1011.89	1	-1011.89	1	0.020016	0.228754	-0.9125	0.0875001	-1011.85	1	-1011.85	1	0.005778	0.026408	-1.8789	0.218797	-1011.7	1	-1011.7	1	0.030107	0.160663	0.0301	0.187392	-1011.89	1	-1011.89	1	0.007859	0.025306	-1.7871	0.310559	-1011.89	1	-1011.89	1	0.006579	0.041837	0	0.157253	False	False	1	1	1	1	1	1	1
ENSG00000161682	-3725.56	1	-3699.48	156.04	0.038948	0.326863	-0.8808	0.119157	-3739.33	1	-3739.23	72.4578	0.000779	1e-06	998.944	779	-3740.55	1	-3740.55	1	0.005097	0.078642	0.0336	0.0648127	-3734.59	1	-3734.59	1	0.007823	0.030538	0.2001	0.256173	-3740.55	1	-3740.55	1	0.002636	0.080225	0.0017	0.0328576	False	True	0	0	0.641337	1	1	1	1
ENSG00000153714	-1453.17	1	-1453.16	2.82954	0.013517	0.138154	-0.9022	0.0978401	-1453.19	1	-1453.19	1	0	0.002554	-0.0658	0.0001	-1453.19	1	-1453.19	1	0.003106	0.075739	-0.0364	0.0410093	-1452.99	1	-1452.99	1	0.001937	0.011767	0.0987	0.164613	-1453.19	1	-1453.19	1	0.002775	0.074332	-0.0401	0.0373325	False	True	0.878773	1	1	1	1	1	1
ENSG00000115084	-3317.63	1	-3317.36	2.32415	0.017231	0.07146	-0.7589	0.241128	-3324.42	1	-3323.09	1	0.002599	0.012573	0.1572	0.206713	-3324.59	1	-3324.59	1	0.001211	0.056473	-0.0386	0.0214439	-3324.44	1	-3324.44	1	0.000857	0.007913	0.0588	0.108303	-3324.59	1	-3324.59	1	0.007021	0.064718	0.0485	0.108486	False	False	0.455457	1	0.102343	1	1	1	1
ENSG00000085978	-4010.28	1	-4010.28	1	0.015422	0.331959	-0.9535	0.0464575	-4009.65	1	-4009.65	1	0.000788	0.003006	0.16	0.262142	-4010.28	1	-4010.28	1	0.005614	0.085915	-0.0208	0.0653437	-4010.28	1	-4010.28	1	0	0.004681	-0.1019	0.0001	-4009.99	1	-4009.99	1	0.00627	0.069171	0.0045	0.0906449	False	True	1	1	1	1	1	1	1
ENSG00000140319	-734.787	1	-734.787	1	0.024477	0.107469	-0.7722	0.227759	-736.683	1	-736.683	1	1e-06	0.014198	-0.1173	7.04324552754e-05	-736.683	1	-736.683	1	1.7e-05	0.171163	-0.0655	9.93205307222e-05	-736.683	1	-736.683	1	0	7e-06	-0.1173	0.0001	-736.683	1	-736.683	1	1.1e-05	0.114125	-0.0655	9.63855421687e-05	False	True	1	1	1	1	1	1	1
ENSG00000133169	-957.62	1	-957.611	1.22302	0.050672	0.194626	-0.7396	0.260356	-958.494	1	-958.494	1.32964	0	6e-06	-1.1626	0.0001	-958.494	1	-958.494	1	0.024415	0.23392	-0.107	0.104373	-957.856	1	-957.594	106.838	0.003519	4e-06	997.837	879.75	-958.494	1	-958.494	1	0.003303	0.079511	-0.1699	0.0415414	False	True	0.893096	1	1	1	1	1	0.469294
ENSG00000169247	-4970.28	1	-4911.3	139.318	0.137791	0.312487	-0.5591	0.44095	-4989.91	1	-4989.91	1	0.000806	0.004443	-0.0181	0.181409	-4990.09	1	-4990.09	1	0.013214	0.129589	-0.0975	0.101969	-4990.09	1	-4990.09	1	0.000795	0.005495	-0.0548	0.144677	-4990.09	1	-4990.09	1	0.014426	0.077275	-0.0128	0.186684	False	False	0	0	1	1	0.997743	1	1
ENSG00000169245	-964.297	1	-964.297	1	0.091525	0.243931	-0.6248	0.375209	-964.297	1	-964.297	1	0.022056	0.086749	-0.3068	0.254251	-964.284	1	-962.597	18.7167	0.058038	0.202801	0.1141	0.286182	-964.297	1	-964.297	1	0.002392	2e-06	998.439	1196	-963.381	1	-963.381	1	0.066089	0.135746	0.3148	0.486858	True	True	1	1	1	1	0.0662329	0.827736	1
ENSG00000169242	-1327.8	1	-1327.79	2.625	0.019174	0.180736	-0.8939	0.106088	-1327.88	1	-1327.88	1	1e-06	0.014292	-0.3391	6.9969213546e-05	-1327.88	1	-1327.88	1	0.016813	0.061144	0.1355	0.274974	-1326.7	1	-1326.7	1.25016	0.007	0.008773	0.4587	0.797903	-1327.88	1	-1327.88	1	0.006761	0.11015	-0.0781	0.0613799	False	True	0.858146	1	1	1	1	1	0.958852
ENSG00000169241	-1571.31	1	-1571.08	2.32482	0.065097	0.256544	-0.7463	0.253746	-1571.75	1	-1571.75	1.08027	2e-06	0	94.5541	95.0004	-1571.75	1	-1571.75	1	0.016816	0.184738	-0.0553	0.0910262	-1570.9	1	-1570.59	999	0.002398	2e-06	998.554	1199	-1571.75	1	-1571.75	1	0.017501	0.066358	0.1174	0.263736	False	True	0.496844	1	1	1	1	1	0.431522
ENSG00000089048	-6038.06	1	-6037.72	2.52376	0.053058	0.224575	-0.7637	0.23626	-6038.39	1	-6037.74	999	0.002729	0.005449	0.1219	0.500826	-6038.9	1	-6038.9	1	0.021995	0.066016	0.1395	0.333177	-6038.9	1	-6033.42	74.637	0.00958	0.006091	1.194	1.57281	-6038.9	1	-6038.9	1	0.019901	0.133673	-0.0448	0.148878	False	False	0.40471	1	0.25387	1	1	1	0.000926189
ENSG00000183864	-2260.32	1	-2260.32	1	0.017617	0.462552	-0.9619	0.0380865	-2260.32	1	-2260.32	1.06815	2e-06	0	18.7003	18.7895	-2259.03	1	-2259.03	1	0.016907	0.150498	0.0594	0.11234	-2258.58	1	-2258.33	999	0.001312	1e-06	998.911	1312	-2260.32	1	-2260.32	1	0.008651	0.169387	-0.0018	0.0510724	False	True	1	1	1	1	1	1	0.478791
ENSG00000183862	-4286.45	1	-4286.45	1	0.008706	0.231156	-0.9623	0.0376629	-4285	1	-4284.99	2.81735	0.001354	0.003512	0.3029	0.385535	-4286.45	1	-4286.45	1	6e-06	0.06156	-0.0513	9.74658869396e-05	-4285.71	1	-4284.27	637.126	0.001381	0.006299	0.1368	0.219241	-4286.45	1	-4286.45	1	0.00571	0.08213	0.0181	0.0695239	False	True	1	1	0.885759	1	1	1	0.09023
ENSG00000089041	-4842.76	1	-4842.26	2.43117	0.055275	0.211111	-0.7382	0.261829	-4845.17	1	-4845.17	1	0.001471	0.003985	0.2521	0.369134	-4845.91	1	-4845.22	5.14466	0.042937	0.150959	0.1389	0.284428	-4846.26	1	-4846.26	1	1e-06	0.005965	-0.117	0.000167645	-4844.95	1	-4844.93	1.55021	0.035041	0.164509	0.0675	0.213004	False	True	0.315242	0.820756	1	1	0.242358	1	1
ENSG00000164691	-6515.21	1	-6515.21	1	0.081618	0.359417	-0.7729	0.227084	-6514.3	1	-6514.3	1	0.001928	0.003105	0.288	0.620934	-6515.21	1	-6515.21	1	0.026049	0.11849	-0.0683	0.219841	-6515.21	1	-6515.21	1	0.000585	0.011791	-0.2834	0.0496141	-6515.21	1	-6512.54	95.2639	0.033644	0.105921	0.0295	0.317633	False	False	0.998046	1	1	1	1	1	1
ENSG00000111348	-1436	1	-1436	1	0.009539	0.191564	-0.9502	0.0497954	-1436	1	-1436	1	1e-06	0.014414	-0.1	6.93769945886e-05	-1436	1	-1436	1	0.005065	0.170755	-0.0823	0.0296624	-1436	1	-1436	1	3e-06	0.034973	-0.1	8.57804592114e-05	-1435.95	1	-1435.95	1	0.015099	0.103439	0.034	0.14597	False	True	1	1	1	1	1	1	1
ENSG00000124217	-3791.61	1	-3791.61	1	0.015536	0.393973	-0.9606	0.0394342	-3791.61	1	-3791.61	1	0.000642	0.010127	-0.1292	0.0633949	-3789.19	1	-3788.16	5.42819	0.025534	0.180467	0.0408	0.141488	-3790.21	1	-3789.96	856.68	0.001531	2e-06	998.807	765.5	-3790.85	1	-3790.36	3.54399	0.028046	0.210391	0.0326	0.133304	True	True	1	1	1	1	0.151154	1	0.480914
ENSG00000124214	-3074.08	1	-3074.08	1	0.010201	0.187097	-0.9455	0.0545225	-3074.08	1	-3074.06	132.68	0.000998	1e-06	998.901	998	-3074.08	1	-3074.08	1	0.005042	0.09526	-0.0451	0.0529288	-3074.08	1	-3074.08	1	1e-06	0.01052	-0.0985	9.50570342205e-05	-3074.08	1	-3074.08	1	0.001029	0.088179	-0.0863	0.0116694	False	True	1	1	0.829505	1	1	1	1
ENSG00000189283	-830.68	1	-830.68	1	0.02434	0.36797	-0.9339	0.0661467	-830.092	1	-830.088	1.55851	0.008552	0.009818	0.2853	0.871053	-830.41	1	-830.41	1	0.014013	0.0555	0.1857	0.252486	-830.68	1	-830.68	1	2e-06	0.021355	-0.5856	9.36548817607e-05	-830.126	1	-830.126	1	0.017706	0.096947	0.1158	0.182636	False	True	1	1	0.926655	1	1	1	1
ENSG00000124212	-1875.87	1	-1874.58	15.6733	0.036555	0.39135	-0.9066	0.0934074	-1875.94	1	-1875.94	1	1e-06	0.006837	-0.1354	0.000146263	-1875.68	1	-1870.21	999	0.029159	0.095156	0.0718	0.306434	-1877.11	1	-1875.9	1	0.002079	0.019363	-0.0281	0.10737	-1875.86	1	-1870.69	998.955	0.047993	0.201548	0.0035	0.238122	False	True	0.107585	0.340916	1	1	0.000940476	0.0305802	0.119411
ENSG00000167685	-2455.32	1	-2452.5	616.548	0.056829	0.473404	-0.88	0.120043	-2458.9	1	-2458.91	1	0	6e-06	-0.0651	0.0001	-2458.9	1	-2458.9	1	0.003928	0.088824	-0.0154	0.0442223	-2457.98	1	-2457.98	1	0.00256	0.024987	0.0373	0.102453	-2458.9	1	-2458.9	1	0.0136	0.144411	0.0346	0.0941757	True	True	0.0175607	0.0729208	1	1	1	1	1
ENSG00000013364	-3897.23	1	-3891.96	6.39257	0.03075	0.23572	-0.8695	0.130451	-3897.23	1	-3897.23	1	1e-06	0.006771	-0.0569	0.000147689	-3897.23	1	-3897.23	1	0.007169	0.133007	-0.0433	0.0538994	-3897.23	1	-3897.23	1	0.000807	0.013955	0.0008	0.0578287	-3897.23	1	-3897.23	1	0.008857	0.11159	-0.0178	0.0793709	False	True	0.00116767	0.00648475	1	1	1	1	1
ENSG00000111341	-811.083	1	-811.083	1	0.032697	0.254784	-0.8717	0.128332	-810.479	1	-810.196	999	0.004427	4e-06	998.846	1106.75	-810.828	1	-810.828	1	0.015432	0.098752	0.1113	0.15627	-809.769	1	-809.434	999	0.004642	5e-06	998.846	928.4	-809.957	1	-809.18	7.2333	0.037396	0.075896	0.4477	0.492727	False	True	1	1	0.451985	1	1	1	0.413248
ENSG00000000005	-1859.33	1	-1858.35	6.69057	0.008697	0.108251	-0.9197	0.0803411	-1860.1	1	-1860.1	1	0.001436	0.004129	0.2889	0.347784	-1860.79	1	-1860.79	1	5e-06	0.047462	-0.0474	0.000105347	-1860.79	1	-1860.79	1	0	5e-06	-0.0588	0.0001	-1859.58	1	-1859.19	20.7293	0.00737	0.048074	0.1058	0.153305	False	True	0.162787	0.480804	1	1	1	1	0.995778
ENSG00000111344	-5874.66	1	-5866.83	999	0.044007	0.318422	-0.8618	0.138203	-5886.08	1	-5886.08	1	0.001815	0.006945	0.1563	0.261339	-5885.91	1	-5885.91	1	0.004248	0.054863	-0.0084	0.0774292	-5886.08	1	-5886.08	1	0.000584	0.008303	-0.0348	0.070336	-5838.08	1	-5727.46	193.55	0.089075	0.333086	0.1816	0.267423	False	False	7.57650692748e-05	0.000534206	1	1	1	1	1
ENSG00000173905	-5035.87	1	-5020.37	211.395	0.079182	0.372442	-0.7874	0.212602	-5038.85	1	-5038.32	482.444	0.002505	3e-06	998.895	835	-5041.11	1	-5041.11	1	0.012254	0.081618	-0.0222	0.150138	-5039.26	1	-5039.26	1	0.00242	0.009988	0.1375	0.242291	-5041.11	1	-5041.11	1	0.018133	0.142491	-0.045	0.127257	False	True	2.57422811956e-08	3.30385735838e-07	0.30384	1	1	1	1
ENSG00000135446	-1203.62	1	-1203.62	1.17472	0.00811	0.131287	-0.9382	0.0617731	-1203.63	1	-1203.63	1	0	3e-06	0.0998	0.1407	-1203.63	1	-1203.63	1	0.005378	0.121816	-0.0329	0.0441486	-1203.63	1	-1203.63	1.21382	1e-06	2e-06	0.7421	0.5	-1203.48	1	-1203.48	1	0.005368	0.114409	-0.0301	0.0469194	False	True	0.995778	1	1	1	1	1	1
ENSG00000135441	-836.463	1	-822.625	43.6566	0.139316	0.67303	-0.793	0.206998	-853.332	1	-853.332	1.24303	2e-06	0	304.527	305.51	-853.332	1	-853.332	1	0.003373	0.067271	0.05	0.0501405	-853.332	1	-853.332	1.09823	2e-06	0	45.5796	46.5623	-853.332	1	-853.332	1	2e-05	0.200648	0	9.96770463698e-05	False	True	1.43407832387e-07	1.62065313761e-06	0.998404	1	0.998046	1	1
ENSG00000079215	-3491.26	1	-3491.26	1	0.010917	0.223172	-0.9511	0.0489174	-3490.54	1	-3490.2	817.789	0.000875	0.001495	0.5691	0.585284	-3491.97	1	-3491.97	1	0.003116	0.099418	-0.0012	0.0313424	-3491.97	1	-3491.97	1	1e-06	0.007561	-0.0162	0.000132258	-3491.97	1	-3491.97	1	0.00198	0.131093	-0.0174	0.0151038	False	True	1	1	0.406146	1	1	1	1
ENSG00000082014	-2662.72	1	-2662.27	11.1963	0.011559	0.217741	-0.9469	0.053086	-2662.72	1	-2662.72	4.19812	1e-06	0.006562	0	0.000152393	-2662.72	1	-2662.72	1	9e-06	0.094049	-0.0046	9.56947973928e-05	-2658.15	1	-2641.16	247.944	0.01711	0.058269	0.2935	0.293638	-2662.62	1	-2662.62	1	0.000979	0.082309	0.0072	0.0118942	True	True	0.343868	0.87946	0.998046	1	1	1	5.56472179447e-09
ENSG00000117222	-3209.89	1	-3206.21	514.803	0.004382	0.158585	-0.9724	0.0276319	-3209.89	1	-3209.89	1	0	5e-06	-0.0192	0.0001	-3209.89	1	-3209.89	1	0.00173	0.070225	0.0167	0.0246351	-3197	1	-3167.56	999	0.014136	0.032756	0.4123	0.431555	-3209.87	1	-3209.87	1	0.000859	0.049441	0.0095	0.0173742	False	True	0.00665856	0.0309001	0.994137	1	1	1	0
ENSG00000185133	-7415.52	1	-7415.52	1.66054	0.032018	0.204496	-0.8434	0.15657	-7413.99	1	-7413.99	1	0.002709	0.013306	0.0321	0.203592	-7415.43	1	-7415.43	1	0.019432	0.083651	0.0875	0.232298	-7414.36	1	-7414.36	1	0.002218	0.005782	0.2121	0.383604	-7415.53	1	-7415.53	1	0.009377	0.091917	-0.0428	0.102016	False	False	0.930832	1	1	1	1	1	1
ENSG00000108961	-1337.24	1	-1337.24	1	0.073655	0.198085	-0.6282	0.371835	-1340.62	1	-1340.62	1	0.002525	0.032921	-0.0217	0.0766988	-1340.2	1	-1339.71	77.2587	0.011251	0.009169	1.0444	1.22707	-1340.62	1	-1340.62	1	0	5e-06	-0.0983	0.0001	-1340.52	1	-1334.08	195.987	0.014512	0.039994	0.1803	0.362854	False	True	1	1	1	1	0.324181	1	1
ENSG00000138604	-3621.1	1	-3621.1	1	0.00301	0.14227	-0.9788	0.021157	-3619.97	1	-3619.97	1	0.00077	0.001903	0.2997	0.404624	-3620.94	1	-3620.94	1	0.003218	0.051988	0.0127	0.0618989	-3621.1	1	-3621.1	1	0	5e-06	-0.1047	0.0001	-3620.99	1	-3620.99	1	0.003805	0.056558	0.0181	0.0672761	False	True	1	1	1	1	1	1	1
ENSG00000169020	-540.805	1	-540.805	1	0.152037	0.229359	-0.3371	0.662878	-545.709	1	-545.709	1	2e-06	0.017473	-0.3046	0.000114462	-545.707	1	-545.707	2.58816	0.007145	0.018711	0.3253	0.381861	-545.709	1	-545.709	1.03948	1e-06	2e-06	0.532	0.5	-545.709	1	-545.709	1	0.013068	0.075866	0.1156	0.172251	False	True	1	1	1	1	0.983924	1	1
ENSG00000064393	-7231.71	1	-7174.86	999	0.03239	0.202513	-0.8401	0.15994	-7259.89	1	-7259.89	1	0.000764	0.013433	0.0312	0.0568749	-7260.33	1	-7260.33	1	0.002806	0.069947	0.0121	0.0401161	-7260.33	1	-7260.33	1	1e-06	0.005112	-0.0255	0.000195618	-7260.32	1	-7260.32	1	0.002756	0.053163	0.0238	0.0518406	False	True	0	0	1	1	1	1	1
ENSG00000169026	-3049.82	1	-3049.82	1.0286	0.111944	0.465425	-0.7595	0.24052	-3050.55	1	-3050.55	1	0.00548	0.01154	0.2159	0.47487	-3050.43	1	-3050.43	1	0.017634	0.07079	0.1395	0.249103	-3050.55	1	-3050.55	1	0.000823	0.029207	-0.2308	0.0281782	-3050.55	1	-3050.55	1	0.013907	0.072572	0.082	0.19163	False	False	0.983806	1	1	1	1	1	1
ENSG00000036054	-4347.02	1	-4347.02	1	0.006848	0.112739	-0.9393	0.0607421	-4347.03	1	-4347.03	1	0.001292	0.006476	0.12	0.199506	-4347.03	1	-4347.03	1	0.007272	0.130323	0.0006	0.0557998	-4346.66	1	-4342.09	364.334	0.002621	0.003394	0.6927	0.772245	-4347.03	1	-4347.03	1	0.003638	0.087722	-0.0137	0.0414719	False	False	1	1	1	1	1	1	0.0025118
ENSG00000213204	-3238.17	1	-3238.17	1	0.016162	0.247471	-0.9347	0.0653087	-3237.65	1	-3237.65	1	0.001051	0.003146	-0.1444	0.334075	-3238.03	1	-3238.03	1	0.025572	0.107123	0.1139	0.238716	-3236.76	1	-3236.23	999	0.002385	2e-06	998.522	1192.5	-3238.17	1	-3238.17	1	0.022232	0.172481	0.0041	0.128895	False	True	1	1	1	1	1	1	0.301639
ENSG00000104903	-1530.1	1	-1519.22	928.444	0.12176	0.311744	-0.6094	0.390577	-1535.67	1	-1535.67	1	0.002402	0.014096	0.1031	0.170403	-1535.7	1	-1535.7	1	0.019872	0.112392	-0.0167	0.17681	-1534.03	1	-1534.03	1.0607	0.007361	0.006352	1.0916	1.15885	-1535.7	1	-1535.7	1	0.008854	0.078441	-0.0806	0.112875	False	False	3.09258502185e-06	2.8350966654e-05	1	1	1	1	0.963676
ENSG00000213203	-2451.51	1	-2447.93	451.81	0.115341	2.12754	-0.9458	0.0542134	-2453.34	1	-2453.34	1	0.001847	0.017816	-0.0274	0.103671	-2452.47	1	-2448.69	999	0.014717	0.116451	0.0276	0.126379	-2453.74	1	-2453.68	1	0.004991	0.028216	0.0458	0.176885	-2446.41	1	-2419.56	142.431	0.077066	0.375684	0.1063	0.205135	True	False	0.00748684	0.0343824	1	1	0.00595766	0.141806	0.724075
ENSG00000105467	-1948.5	1	-1928.89	46.4237	0.191024	0.516013	-0.6298	0.370192	-1955.32	1	-1954.92	187.12	0.005267	5e-06	998.538	1053.4	-1957.39	1	-1957.39	1	0.018051	0.067937	0.1412	0.265702	-1957.18	1	-1949.61	999	0.009384	0.034503	-0.1895	0.271976	-1956.84	1	-1956.84	1	0.015831	0.059583	0.1412	0.265697	False	True	0	0	0.3716	1	1	1	9.95074242853e-05
ENSG00000104907	-4792.56	1	-4747.99	71.5027	0.100662	0.427272	-0.7644	0.235592	-4813.19	1	-4813.19	1	0.001152	0.009426	0.0424	0.122215	-4813.19	1	-4813.19	1	0.011344	0.105901	-0.0207	0.107119	-4812.76	1	-4812.76	1	0.001136	0.006369	0.0984	0.178364	-4813.18	1	-4813.18	1	0.010211	0.092829	-0.0178	0.109998	False	False	0	0	1	1	1	1	1
ENSG00000048649	-9778.71	1	-9778.71	1	0.022042	0.17398	-0.8733	0.126693	-9777.13	1	-9777	23.5288	0.000845	3e-06	241.519	281.667	-9778.71	1	-9778.71	1	0.015136	0.082249	-0.0217	0.184027	-9778.67	1	-9778.67	1	0.001082	0.005844	-0.0128	0.185147	-9778.35	1	-9778.35	1	0.020462	0.095944	0.0076	0.21327	False	True	1	1	0.603124	1	1	1	1
ENSG00000173821	-19589.3	1	-19587.4	2.78081	0.139321	0.525283	-0.7348	0.26523	-19592.7	1	-19592.5	2.86661	0.003648	0.004585	0.5091	0.795638	-19593.9	1	-19578.6	24.6406	0.03808	0.090089	0.2643	0.422693	-19592.9	1	-19592.8	1.78347	0.005779	0.011931	0.1978	0.484368	-19595.3	1	-19592.5	13.6732	0.031297	0.088906	0.1936	0.352023	False	False	0.0538793	0.191616	0.443201	1	3.05748659724e-08	2.18325525794e-06	0.712294
ENSG00000150873	-1328.37	1	-1328.37	1	0.078738	0.235152	-0.6652	0.334839	-1327.72	1	-1327.72	1	0.002985	0.01934	0.0751	0.154343	-1327.82	1	-1325.59	45.3895	0.038	0.13988	0.0487	0.271661	-1328.37	1	-1328.37	1	0.009004	0.023687	0.3009	0.380124	-1328.37	1	-1328.37	1	0.029038	0.14259	-0.0194	0.203647	True	False	1	1	1	1	0.0349474	0.526451	1
ENSG00000118418	-668.469	1	-668.469	1	0.009042	0.109895	-0.9177	0.0822785	-668.469	1	-668.469	1.06566	1e-06	2e-06	0.2548	0.5	-668.036	1	-663.444	999	0.056451	0.106623	0.3347	0.529445	-668.469	1	-668.469	1	1e-06	2e-06	0.1166	0.5	-668.469	1	-658.897	999	0.074477	0.164388	0.2584	0.453056	False	True	1	1	1	1	0.00244346	0.0689803	0.997477
ENSG00000105875	-5135.4	1	-5130.38	998.984	0.030168	0.352584	-0.9144	0.0855626	-5139.09	1	-5139.09	1	0.001255	0.008011	0.089	0.15666	-5139.75	1	-5139.75	1	0.00505	0.114139	-0.0235	0.0442443	-5139.85	1	-5139.75	1	0.000556	0.003368	0.0974	0.165083	-5139.75	1	-5139.75	1	0.006076	0.141179	-0.0247	0.0430376	False	False	0.00152205	0.00823308	1	1	0.997477	1	0.656532
ENSG00000118412	-16086	1	-16086	1	0.04432	0.210285	-0.7892	0.210762	-16085.3	1	-16070.4	999	0.002134	0.010405	-0.199	0.205094	-16086	1	-16086	1	0.02498	0.066245	0.0023	0.377085	-16085.4	1	-16085.4	1	0.001557	0.005717	-0.1318	0.272346	-16086	1	-16085.5	7.20347	0.027607	0.084305	-0.0473	0.327466	False	False	1	1	4.69871220821e-08	2.32810002507e-06	1	1	1
ENSG00000160883	-6748.82	1	-6738.15	999	0.041349	0.277908	-0.8512	0.148787	-6749.37	1	-6749.37	1	0.001544	0.01415	-0.0257	0.109117	-6749.31	1	-6746.31	17.9959	0.017909	0.107494	0.0283	0.166605	-6748.59	1	-6748.59	1	0.002077	0.006221	0.1991	0.333869	-6749.31	1	-6749.07	8.2916	0.017779	0.112462	0.0198	0.158089	False	False	3.87994761186e-06	3.49443498838e-05	1	1	0.0142938	0.280617	1
ENSG00000160882	-4282.27	1	-4281.27	4.40065	0.109158	0.529598	-0.7939	0.206115	-4283.8	1	-4283.8	1	0.002525	0.02045	-0.2016	0.123472	-4283.8	1	-4283.8	1	0.013066	0.083236	-0.0459	0.156975	-4283.8	1	-4283.8	1	0.002935	0.026426	-0.214	0.111065	-4283.8	1	-4283.8	1	0.010215	0.122972	-0.1198	0.0830677	False	False	0.156697	0.466219	0.998046	1	0.998872	1	1
ENSG00000110169	-3722.15	1	-3716.78	999	0.084702	0.205139	-0.5871	0.412901	-3722.15	1	-3722.15	1	0.001022	1e-06	998.724	1022	-3722.09	1	-3722.09	1	0.026957	0.058664	0.0333	0.459515	-3722.15	1	-3722.15	1	1e-06	0.00796	-0.276	0.000125628	-3722.14	1	-3722.14	1	0.013105	0.053712	-0.1822	0.243986	False	True	0.00104248	0.00586777	1	1	1	1	1
ENSG00000022355	-2687.38	1	-2687.38	1	0.001328	0.133856	-0.9901	0.00992111	-2687.38	1	-2687.38	1	0	0.004437	-0.0341	0.0001	-2687.38	1	-2687.38	1	5e-06	0.048767	-0.0125	0.000102528	-2687.38	1	-2687.38	1	2e-06	0.018404	-0.0341	0.000108672	-2687.38	1	-2687.38	1	1.1e-05	0.105647	-0.0125	0.00010412	False	True	1	1	1	1	1	1	1
ENSG00000146910	-790.492	1	-790.492	1	0.010814	0.274083	-0.9605	0.0394552	-790.492	1	-790.492	1	0	6e-06	-0.2598	0.0001	-788.716	1	-780.768	61.0879	0.060085	0.182138	0.0805	0.329887	-789.954	1	-789.954	1	0.009248	0.017685	0.263	0.522929	-790.492	1	-785.187	999	0.041646	0.194397	-0.0352	0.214232	False	True	1	1	1	1	6.69271406472e-05	0.00285067	1
ENSG00000102802	-2057.34	1	-2033.67	998.926	0.074593	0.274883	-0.7286	0.271363	-2059.55	1	-2059.55	1	0.001653	0.009277	0.132	0.178183	-2060.27	1	-2060.27	1	0.008293	0.087176	0.0105	0.0951294	-2059.66	1	-2059.66	1	0.00165	0.009139	0.1344	0.180545	-2060.27	1	-2060.27	1	0.008266	0.110067	-0.0095	0.0750997	False	False	0	0	1	1	1	1	1
ENSG00000177951	-1091.95	1	-1091.91	1	0.01903	0.443722	-0.9571	0.0428872	-1052.77	1	-1008.31	999	0.413858	0.682976	0.5655	0.605963	-1091.95	1	-1091.95	1	0.004049	0.156051	-0.0201	0.0259466	-1091.95	1	-1091.95	5.09731	1e-06	0.01255	-0.0404	7.96812749004e-05	-1091.95	1	-1091.95	1	0.004096	0.017416	0.1892	0.235186	True	True	0.803201	1	0	0	1	1	1
ENSG00000143669	-28358.5	1	-28358.5	1	0.026744	0.18758	-0.8574	0.142574	-28358.5	1	-28358.5	1	0.001837	0.006195	0.1405	0.296529	-28358	1	-28356.8	8.45023	0.01489	0.087123	0.0192	0.170908	-28357.1	1	-28356.9	2.90057	0.002303	0.004948	0.3094	0.465441	-28300.2	1	-28055.1	998.999	0.049666	0.134701	0.217	0.368713	False	False	1	1	1	1	0.135059	1	0.603076
ENSG00000102805	-2561.63	1	-2560.36	36.8221	0.028055	0.167403	-0.8324	0.16759	-2561.36	1	-2560.71	630.531	0.005737	6e-06	998.547	956.167	-2561.41	1	-2561.41	1	0.021996	0.093235	0.0835	0.23592	-2560.45	1	-2560.45	1	0.002861	0.008641	-0.1218	0.331096	-2561.63	1	-2561.63	1	0.018749	0.191153	-0.0543	0.0980837	False	True	0.111167	0.350742	0.254526	1	1	1	1
ENSG00000102804	-6182.15	1	-6182.15	1	0.025952	0.181742	-0.8572	0.142796	-6180.82	1	-6180.81	1.36894	0.001453	0.001319	0.881	1.10159	-6181.89	1	-6181.82	3.41782	0.019537	0.089194	-0.042	0.219039	-6182.02	1	-6181.96	6.5329	0.001397	0.00244	0.3517	0.572541	-6181.72	1	-6181.72	1	0.020009	0.069724	0.026	0.286974	False	False	1	1	0.886298	1	0.727228	1	0.739503
ENSG00000131023	-2718.19	1	-2718.19	1	1.6e-05	0.163133	-0.9999	9.80794811595e-05	-2716.86	1	-2716.86	1	0.000939	0.0061	0.1273	0.153934	-2717.81	1	-2717.81	1	0.005016	0.118753	0.0288	0.0422389	-2718.19	1	-2718.19	1	0	0.003439	-0.0266	0.0001	-2718.03	1	-2718.03	1	0.003001	0.092611	0.019	0.0324044	False	True	1	1	1	1	1	1	1
ENSG00000128016	-2300.93	1	-2293.46	100.332	0.045076	0.254052	-0.8226	0.177428	-2303.27	1	-2303.27	1	0	5e-06	-0.1677	0.0001	-2303.27	1	-2303.27	1	0.009278	0.115938	-0.0662	0.0800255	-2303.27	1	-2303.27	1	0.001466	0.011755	-0.043	0.124713	-2303.27	1	-2303.27	1	0.01012	0.04619	0.0729	0.219095	False	True	0.000111464	0.000762081	0.997743	1	1	1	1
ENSG00000198246	-4205.11	1	-4203.24	53.4014	0.065083	0.375142	-0.8265	0.173489	-4206.82	1	-4206.82	1	0.000796	0.022842	-0.1483	0.0348481	-4206.82	1	-4206.82	1	0.020652	0.154507	-0.0458	0.133664	-4206.82	1	-4206.82	1	0.002838	0.030336	-0.0896	0.0935522	-4205.47	1	-4202.02	14.2635	0.041443	0.175474	0.0567	0.236177	True	False	0.0531575	0.189419	1	1	1	1	1
ENSG00000128011	-4419.67	1	-4419.03	3.0713	0.010206	0.370033	-0.9724	0.0275813	-4418.77	1	-4418.77	1	0.001203	0.00069	1.7026	1.74348	-4421.54	1	-4421.54	1	0.002695	0.029336	0.0753	0.0918666	-4422.06	1	-4422.06	1	1e-06	0.010703	-0.0399	9.3431748108e-05	-4421.6	1	-4420.85	22.1018	0.002737	0.115531	0.0071	0.0236906	False	True	0.259704	0.703833	1	1	1	1	1
ENSG00000143847	-5614.18	1	-5567.04	219.176	0.090657	0.829465	-0.8907	0.109296	-5662.77	1	-5662.64	103.037	0.001595	0.00557	0.2352	0.286355	-5663.1	1	-5663.05	1	0.002927	0.082228	-0.0008	0.0355961	-5659.39	1	-5655.81	180.845	0.003364	0.009897	0.2887	0.339901	-5663.11	1	-5663.11	1	0.004711	0.108771	0.0069	0.0433112	False	False	0	0	0.612002	1	0.751532	1	0.00743151
ENSG00000109381	-3717.81	1	-3717.81	1	0.00417	0.114444	-0.9636	0.036437	-3717.81	1	-3717.81	1	0	0.003295	-0.0779	0.0001	-3717.36	1	-3717.36	1	0.013256	0.108896	0.0143	0.121731	-3717.81	1	-3717.81	1	0	0.002956	-0.0779	0.0001	-3717.76	1	-3717.76	1	0.007177	0.054867	0.0234	0.130807	False	True	1	1	1	1	1	1	1
ENSG00000147548	-9378.66	1	-9378.66	1	0.01073	0.115035	-0.9067	0.093276	-9378.66	1	-9378.66	1	0.000308	0.002672	0.0273	0.115269	-9378.66	1	-9378.66	1	0.009509	0.081396	0.0018	0.116824	-9377.22	1	-9376.85	35.1047	0.001285	0.000775	1.5694	1.65806	-9377.23	1	-9376.97	3.08096	0.014935	0.104411	0.028	0.14304	False	False	1	1	1	1	1	1	0.392042
ENSG00000135914	-3719.68	1	-3708.12	58.2966	0.071904	0.182238	-0.6054	0.394561	-3720.22	1	-3720.22	1	0.002016	0.015065	-0.1981	0.13382	-3719.74	1	-3719.74	1	0.021352	0.100154	0.0183	0.213192	-3720.22	1	-3720.22	1	0	0.00441	-0.3318	0.0001	-3713.51	1	-3713.51	1	0.034195	0.053403	0.4454	0.64032	False	True	1.52563426425e-06	1.47275774204e-05	1	1	1	1	1
ENSG00000188089	-6015.12	1	-6014.52	4.64456	0.043298	0.211618	-0.7954	0.204605	-6015.24	1	-6015.24	1	0.000869	0.007111	-0.0376	0.122205	-6013.63	1	-6013.5	2.20484	0.026407	0.08261	0.1303	0.319659	-6015.24	1	-6015.24	1	0.000818	0.013175	-0.0978	0.0620873	-6015.24	1	-6015.24	1	0.018036	0.102017	-0.0126	0.176794	False	False	0.272818	0.731077	1	1	0.613027	1	1
ENSG00000014914	-4476.66	1	-4476.66	1	0.029268	0.125428	-0.7667	0.233345	-4477.78	1	-4477.78	1	0	6.4e-05	-0.2218	0.0001	-4477.39	1	-4477.39	1	0.016408	0.076161	0.0722	0.215438	-4476.1	1	-4465.08	999	0.003934	0.010606	0.1491	0.370922	-4477.78	1	-4477.78	1	0.007132	0.078672	-0.0525	0.0906549	False	True	1	1	1	1	1	1	2.65074360684e-06
ENSG00000188279	-724.03	1	-724.03	1	0.114075	0.803201	-0.858	0.142025	-724.03	1	-724.03	1	1e-06	0.013521	-0.3329	7.39590266992e-05	-724.03	1	-724.03	1	0.01071	0.123973	-0.039	0.0863898	-724.03	1	-724.03	1	0	5e-06	-0.3329	0.0001	-724.03	1	-724.03	1	0.005761	0.101781	-0.0688	0.0566019	False	True	1	1	1	1	1	1	1
ENSG00000164107	-481.361	1	-481.361	1	1.9e-05	0.188761	-0.9999	0.000100656	-481.361	1	-481.361	1.07995	2e-06	0	144.04	144.04	-481.361	1	-481.361	1	5e-06	0.052877	0	9.45590710517e-05	-481.361	1	-481.361	1.05646	2e-06	0	144.818	144.818	-476.18	1	-476.18	1	0.007762	0.015038	0.5161	0.516159	False	True	1	1	1	1	1	1	1
ENSG00000166333	-2583.64	1	-2583.64	1	1.9e-05	0.185784	-0.9999	0.000102269	-2583.64	1	-2583.64	1	1e-06	0.008559	-0.0117	0.000116836	-2583.64	1	-2583.64	1	5e-06	0.054532	-0.0041	9.16892833566e-05	-2583.64	1	-2583.64	1	1e-06	0.007919	-0.0117	0.000126279	-2583.64	1	-2583.64	1	7e-06	0.072641	-0.0041	9.63643121653e-05	False	True	1	1	1	1	1	1	1
ENSG00000125347	-2321	1	-2321	1	0.025718	0.172812	-0.8512	0.148821	-2320.63	1	-2320.63	1	0.001381	0.003696	0.3241	0.373647	-2321.07	1	-2319.4	24.2008	0.016047	0.174463	-0.0821	0.0919794	-2321.08	1	-2321.08	1	1e-06	0.009677	-0.0494	0.000103338	-2320.9	1	-2320.47	5.34421	0.013552	0.138687	-0.0764	0.0977164	False	True	1	1	1	1	0.0679917	0.842971	1
ENSG00000034693	-2403.23	1	-2403.23	1	0.006414	0.172282	-0.9628	0.0372297	-2398.95	1	-2398.28	294.496	0.002512	2.9e-05	86.4574	86.6207	-2402.74	1	-2402.74	1	0.007026	0.067859	0.0483	0.103538	-2403.23	1	-2403.23	1.16006	0	5e-06	-0.0552	0.0001	-2403.23	1	-2403.23	1	0.008781	0.162731	-0.0012	0.0539602	False	True	1	1	0.248018	1	1	1	0.998872
ENSG00000164104	-1203.12	1	-1203.12	1	0.004121	0.211204	-0.9805	0.0195119	-1203.12	1	-1203.12	1	1e-06	0.007078	0	0.000141283	-1200	1	-1200	1	0.010348	0.106024	0.0925	0.0976005	-1203.12	1	-1203.12	1	0	6e-06	0	0.0001	-1202.92	1	-1202.91	2.6522	0.002049	0.078261	0.0211	0.0261816	False	True	1	1	1	1	1	1	1
ENSG00000135919	-2977.35	1	-2977.35	1	0.013758	0.367553	-0.9626	0.0374313	-2977.35	1	-2977.35	1	0	5e-06	-0.1303	0.0001	-2976.59	1	-2976.59	1	0.013	0.078448	0.0257	0.165715	-2977.35	1	-2977.35	1	0.001203	0.018248	-0.0645	0.065925	-2976.65	1	-2976.65	1	0.01931	0.130873	0.0075	0.147548	False	True	0.998872	1	1	1	1	1	1
ENSG00000176395	-3748.88	1	-3747.14	4.0645	0.158548	0.248199	-0.3612	0.638794	-3751.35	1	-3751.35	1	0.003297	0.036716	-0.8274	0.0897974	-3751.36	1	-3751.36	1	0.057375	0.075997	0.338	0.754964	-3750.36	1	-3750.36	1	0.008416	0.000566	13.941	14.8693	-3751.36	1	-3745.36	38.8876	0.074013	0.114981	0.2267	0.643698	False	True	0.0622641	0.215747	1	1	1	1	1
ENSG00000164105	-1821.34	1	-1821.34	1	0.008255	0.141695	-0.9417	0.0582589	-1821.34	1	-1821.34	26.573	0.002036	2e-06	998.908	1018	-1821.34	1	-1821.34	1	1.3e-05	0.132514	-0.0394	9.81028419639e-05	-1821.34	1	-1821.34	1.12397	2e-06	0	696.104	696.196	-1777.29	1	-1734.73	619.05	0.251554	0.410766	0.5729	0.612402	False	True	1	1	1	1	1	1	1
ENSG00000176390	-256.692	1	-256.692	1	0.017159	1.04374	-0.9836	0.01644	-256.692	1	-256.692	1	2e-05	0.202657	-0.012	9.8688917728e-05	-256.692	1	-256.692	1	4.8e-05	0.480517	-999	9.98924075527e-05	-256.692	1	-256.692	1.04699	0	1.6e-05	-0.012	0.0001	-256.375	1	-255.91	23.4083	0.008232	8e-06	0	1029	True	True	1	1	1	1	1	1	1
ENSG00000178177	-2722.66	1	-2722.66	1	0.006585	0.045336	-0.8547	0.145249	-2722.66	1	-2722.66	1	0	0.002928	-0.1021	0.0001	-2719.51	1	-2719.51	1.06384	0.007988	0.007819	0.8789	1.02161	-2721.19	1	-2720.7	999	0.001665	2e-06	998.898	832.5	-2722.62	1	-2722.62	1	0.00776	0.040886	0.0471	0.189796	False	True	1	1	1	1	0.942923	1	0.320986
ENSG00000176393	-4577.89	1	-4577.02	20.2808	0.038577	0.235353	-0.8361	0.163911	-4579.74	1	-4579.7	1	0.001595	0.008605	0.0086	0.185357	-4579.1	1	-4577.81	8.21277	0.01336	0.075652	0.0714	0.176598	-4578.74	1	-4578.74	1	0.001916	0.006734	0.1078	0.284526	-4579.74	1	-4579.74	1	0.012906	0.124362	-0.0014	0.103778	False	False	0.186883	0.53856	0.769015	1	0.108084	1	1
ENSG00000155530	-7168.58	1	-7168.58	1	0.068615	0.200401	-0.6576	0.342389	-7169.43	1	-7169.43	1	0.002408	0.004894	0.0241	0.492031	-7169.43	1	-7169.43	1	0.023356	0.109947	-0.046	0.21243	-7169.43	1	-7169.43	1	0.001572	0.002893	0.0756	0.543381	-7165.49	1	-7136.41	860.765	0.052204	0.143285	0.1059	0.364337	False	False	1	1	0.997236	1	1	1	1
ENSG00000176399	-4067.69	1	-4019.16	998.65	0.142293	0.311755	-0.5436	0.456426	-4067.16	1	-4066.77	999	0.002756	3e-06	998.744	918.667	-4067.45	1	-4067.45	1	0.020291	0.05418	-0.2256	0.374511	-4067.55	1	-4067.46	3.70262	0.006901	0.010353	0.4104	0.66657	-4067.7	1	-4067.7	1	0.012909	0.071125	-0.4186	0.181497	False	True	0	0	0.375871	1	1	1	0.67444
ENSG00000064932	-8750.71	1	-8749.26	330.417	0.036662	0.518758	-0.9293	0.0706726	-8750.53	1	-8702.15	999	0.015243	0.045764	0.2726	0.333078	-8750.6	1	-8750.6	1	0.007528	0.146626	-0.0002	0.0513415	-8750.77	1	-8750.77	1	0.009158	0.041215	0.1617	0.222201	-8746.09	1	-8733.53	141.45	0.010029	0.184067	0.003	0.0544856	True	False	0.087963	0.290162	0	0	1	1	1
ENSG00000064933	-7263.32	1	-7263.32	1	0.03832	0.18045	-0.7876	0.212358	-7262.33	1	-7262.33	1	0.000948	0.001593	0.2816	0.595104	-7263.31	1	-7263.31	1	0.01856	0.080793	-0.0146	0.229723	-7263.2	1	-7263.1	323.217	0.000964	0.001728	0.2445	0.55787	-7253.34	1	-7200.49	635.892	0.067318	0.158468	0.1805	0.424805	False	False	1	1	1	1	1	1	0.655693
ENSG00000136935	-4526.28	1	-4526.28	1	0.069367	0.246225	-0.7183	0.281722	-4526.83	1	-4526.83	1	0.002374	0.006004	0.0995	0.395403	-4526.66	1	-4524.58	29.814	0.015547	0.0443	0.1357	0.350948	-4527.27	1	-4527.27	1	0.001885	0.005622	0.0394	0.33529	-4521.68	1	-4521.68	1	0.023161	0.043891	0.3124	0.527694	False	False	1	1	1	1	0.0416685	0.602168	1
ENSG00000136936	-2198.58	1	-2198.58	1	0.018065	0.270054	-0.9331	0.066894	-2198.58	1	-2198.58	1	0	5e-06	-0.1729	0.0001	-2171.68	1	-2129.87	87.6282	0.144346	0.283095	0.4359	0.509885	-2198.58	1	-2198.58	1	0.001687	0.010232	-0.0081	0.164875	-2198.58	1	-2198.58	1	0.007301	0.038177	0.1172	0.191241	False	True	0.997477	1	1	1	0	0	0.998404
ENSG00000177963	-3765.55	1	-3765.55	1	0.02526	0.425262	-0.9406	0.0593987	-3765.55	1	-3765.55	1	0.001696	0.004247	0.1729	0.399341	-3765.55	1	-3765.55	1	0.003233	0.090943	-0.0502	0.0355497	-3763.45	1	-3763.45	1	0.001691	0.003402	0.2705	0.497061	-3765.55	1	-3765.55	1	0.006662	0.095022	-0.0156	0.0701101	False	False	1	1	1	1	1	1	1
ENSG00000136930	-1738.57	1	-1738.57	1	0.008045	0.190171	-0.9577	0.042304	-1737.34	1	-1737.32	38.8988	0.001721	2e-06	998.909	860.5	-1738.57	1	-1738.57	1	0.00233	0.069761	-0.0032	0.0333998	-1738.57	1	-1738.57	1	1e-06	0.012795	-0.0904	7.81555295037e-05	-1738.46	1	-1738.46	1	0.006264	0.055457	0.0764	0.112952	False	True	1	1	0.817764	1	1	1	1
ENSG00000136931	-2700.82	1	-2697.87	4.49176	0.021767	0.304919	-0.9286	0.0713862	-2708.49	1	-2708.49	8.73477	0.001933	0.030856	0.0046	0.0626458	-2708.49	1	-2708.49	1	0.00106	0.058124	-0.0173	0.0182369	-2708.49	1	-2708.49	1	0	0.001192	-0.0579	0.0001	-2708.49	1	-2708.49	1	8e-06	0.083535	-0.0354	9.57682408571e-05	False	True	0.015088	0.0636878	0.93401	1	1	1	1
ENSG00000136932	-4135.72	1	-4135.72	1	0.075204	0.224662	-0.6653	0.334743	-4136.46	1	-4136.46	1	0.003178	0.009204	-0.016	0.345285	-4135.55	1	-4125.59	114.658	0.058796	0.099145	0.3464	0.59303	-4135.99	1	-4135.81	6.52431	0.005519	0.002519	1.8297	2.19095	-4126.97	1	-4048.54	522.608	0.122951	0.167638	0.4868	0.733432	False	False	1	1	1	1	8.12390820393e-06	0.000397117	0.553058
ENSG00000136933	-3109.94	1	-3091.34	999	0.105926	0.220528	-0.5197	0.480329	-3112.41	1	-3112.41	1	1e-06	0.012313	-1.2094	8.12149760416e-05	-3112.41	1	-3112.41	1	0.017897	0.122909	-0.1227	0.145612	-3112.18	1	-3112.17	1	0.002552	0.003667	-0.5137	0.695937	-3112.41	1	-3112.41	1	0.025534	0.113278	-0.0429	0.22541	False	True	0	0	1	1	1	1	0.881668
ENSG00000181541	-1888.1	1	-1888.1	1	1.6e-05	0.162002	-0.9999	9.87642127875e-05	-1888.1	1	-1888.1	1	1e-06	0.005477	-0.0063	0.000182582	-1888.1	1	-1888.1	1	6e-06	0.058992	0	0.000101709	-1888.1	1	-1888.1	1	0	8e-06	-0.0063	0.0001	-1888.1	1	-1888.1	1	8e-06	0.083182	0	9.61746531702e-05	False	True	1	1	1	1	1	1	0.997743
ENSG00000184557	-1364.63	1	-1340.64	123.341	0.064915	0.451022	-0.8561	0.143929	-1377.9	1	-1377.9	1	0	8e-06	-0.0102	0.0001	-1377.8	1	-1377.8	1	0.001961	0.102019	-0.0003	0.0192219	-1377.9	1	-1377.9	1	0	8e-06	-0.0102	0.0001	-1377.9	1	-1377.9	1	0.004055	0.099512	0.0212	0.0407489	False	True	0	0	0.998872	1	1	1	1
ENSG00000132698	-1379.76	1	-1379.59	2.21437	0.014694	0.52496	-0.972	0.0279907	-1381.03	1	-1381.03	1	0	6e-06	-0.0269	0.0001	-1380.6	1	-1380.6	1	0.006293	0.103292	0.0252	0.0609244	-1381.03	1	-1381.03	1	1e-06	0.006686	-0.0269	0.000149566	-1381.03	1	-1381.03	1	0.002097	0.111074	-0.0168	0.0188793	False	True	0.555564	1	0.998046	1	1	1	1
ENSG00000178904	-5136.48	1	-5136.27	4.47653	0.02028	0.174873	-0.884	0.11597	-5136.63	1	-5136.63	1	0.000669	0.003934	0.0216	0.170056	-5136.63	1	-5136.63	1	0.00837	0.09736	-0.0534	0.0859696	-5136.63	1	-5136.63	1	1e-06	0.009003	-0.1483	0.000111074	-5136.63	1	-5136.63	1	0.004587	0.103847	-0.0952	0.0441708	False	True	0.524956	1	1	1	1	1	1
ENSG00000069011	-1716.27	1	-1716.27	1	0.001123	0.321834	-0.9965	0.00348938	-1716.27	1	-1716.27	1	1e-06	0.00645	-0.0282	0.000155039	-1716.27	1	-1716.27	93.1768	1.6e-05	0.164317	-0.0122	9.73727611872e-05	-1716.27	1	-1716.27	1	1e-06	0.011863	-0.0282	8.42957093484e-05	-1715.69	1	-1715.69	1	0.005007	0.246843	0.008	0.0202841	True	True	1	1	1	1	1	1	1
ENSG00000163673	-4657.5	1	-4656.95	3.44205	0.082277	0.872199	-0.9057	0.0943328	-4659.28	1	-4659.28	1	0.000795	1e-06	998.862	795	-4655.41	1	-4655.31	1.82772	0.029123	0.125223	0.1067	0.232569	-4659.28	1	-4659.28	1	0.000821	0.010727	-0.0619	0.0765358	-4659.28	1	-4658.37	1	0.012952	0.077015	0.0423	0.168175	False	True	0.293394	0.775517	1	1	0.649868	1	1
ENSG00000189132	-2806.88	1	-2799.86	226.441	0.139499	0.171441	-0.1863	0.813685	-2805.89	1	-2805.88	1.15611	0.004678	0.016793	-0.5618	0.278568	-2806.96	1	-2806.96	1	0.02152	0.106558	-0.4158	0.201956	-2805.67	1	-2803.23	999	0.028485	2.9e-05	998.16	982.241	-2806.96	1	-2806.96	1	0.040541	0.125345	-0.2944	0.323435	True	False	0.000179007	0.00118098	0.909642	1	1	1	0.0271226
ENSG00000134070	-5168.47	1	-5168	3.31931	0.070487	0.23277	-0.6972	0.302818	-5168.83	1	-5168.83	1	0.00315	0.0028	0.8688	1.125	-5169.11	1	-5168.8	7.27779	0.035041	0.132585	0.0604	0.264291	-5169.17	1	-5169.17	1	0.000732	0.010824	-0.1887	0.0676275	-5169.16	1	-5169.04	4.53337	0.026831	0.123895	0.0127	0.216562	False	False	0.335598	0.861892	1	1	0.43006	1	1
ENSG00000069018	-4972.99	1	-4972.99	1	0.003007	0.162474	-0.9815	0.0185076	-4973.22	1	-4973.22	1	1e-06	0.007601	-0.0164	0.000131562	-4973.17	1	-4973.22	1	0.001556	0.100852	0.0068	0.0154285	-4972.34	1	-4972.34	1	0.000531	0.007489	0.0544	0.070904	-4973.22	1	-4973.22	1	0.000511	0.100993	-0.0035	0.00505976	False	True	1	1	1	1	1	1	1
ENSG00000168374	-1042.83	1	-1042.83	1	0.004827	0.060486	-0.9202	0.0798036	-1042.83	1	-1042.83	1	2e-06	0.015166	-0.1254	0.000131874	-1042.83	1	-1042.83	1	0.002548	0.065973	-0.0106	0.0386219	-1042.83	1	-1042.83	1	0	5e-06	-0.1254	0.0001	-1042.83	1	-1042.83	1	9e-06	0.091168	-0.0491	9.87188487188e-05	False	True	1	1	1	1	1	1	0.998872
ENSG00000189134	-3541.44	1	-3541.44	1	0.079168	0.257375	-0.6924	0.307598	-3539.77	1	-3539.76	1.35461	0.007406	0.010981	0.4512	0.674438	-3542	1	-3542	1	0.023182	0.065988	0.0545	0.351306	-3540.34	1	-3532.66	999	0.007239	0.007405	0.7545	0.977583	-3541.99	1	-3537.87	773.676	0.024179	0.138543	-0.1223	0.174523	False	False	1	1	0.877553	1	1	1	8.87145237872e-05
ENSG00000167535	-2839.12	1	-2803.59	88.417	0.037653	0.211909	-0.8223	0.177685	-2856.25	1	-2856.25	1	0.000928	0.003178	0.2917	0.292008	-2857.6	1	-2857.6	1	0.001872	0.094862	0.0141	0.0197339	-2854.87	1	-2854.62	100.318	0.000927	1e-06	999	927	-2857.6	1	-2857.6	1	0.001881	0.105547	0.0122	0.0178214	False	True	0	0	1	1	1	1	0.476923
ENSG00000162104	-5341.3	1	-5341.3	1	0.02365	0.333008	-0.929	0.0710193	-5341.38	1	-5341.38	1	0.000557	1e-06	998.928	557	-5340.08	1	-5339.3	4.43964	0.010551	0.130947	0.0254	0.0805746	-5341.66	1	-5341.66	1	2e-06	0.021552	-0.0724	9.27988121752e-05	-5341.66	1	-5341.66	1	0.008206	0.090986	0.035	0.0901897	False	True	1	1	1	1	0.211495	1	1
ENSG00000162105	-8175.21	1	-8138.56	69.5646	0.046096	0.3677	-0.8746	0.125363	-8185.36	1	-8185.36	1	0.00079	0.006465	-0.0983	0.122196	-8185.71	1	-8185.71	1	0.003291	0.079117	-0.0401	0.0415966	-8185.42	1	-8185.42	1	0.000783	0.007945	-0.122	0.0985525	-8185.71	1	-8185.71	1	0.001928	0.056005	-0.0473	0.0344255	False	False	0	0	1	1	1	1	1
ENSG00000182247	-651.432	1	-651.304	1	4e-06	0.044642	-0.9999	8.9601720353e-05	-651.432	1	-651.432	4.73966	0	5e-06	0	0.0001	-651.432	1	-651.304	1	5e-06	0.047246	0	0.000105829	-651.304	1	-651.304	1.97764	1e-06	0.009535	0	0.000104877	-651.304	1	-651.304	1	5e-06	0.047701	0	0.00010482	False	True	0.612739	1	1	1	0.612739	1	1
ENSG00000188886	-3973.1	1	-3972.79	2.08322	0.10969	0.222471	-0.5069	0.493053	-3973.97	1	-3973.97	1	0.005071	0.013364	0.0939	0.379452	-3974.37	1	-3974.37	1	0.040687	0.116544	0.0695	0.349113	-3967.64	1	-3964.84	96.1942	0.013588	0.008435	1.3254	1.61091	-3974.37	1	-3974.37	1	0.018434	0.059436	0.0305	0.310149	False	False	0.432663	1	1	1	1	1	0.0178575
ENSG00000182240	-3000.07	1	-2992.67	92.413	0.029415	0.288919	-0.8982	0.101811	-3003.32	1	-3003.32	1	1e-06	0.009636	-0.0782	0.000103778	-3003.32	1	-3003.32	1	0.003395	0.0473	0.0219	0.0717759	-3003.32	1	-3003.32	1	0.001115	0.010702	0.0259	0.104186	-3003.32	1	-3003.32	1	0.003361	0.068178	-0.0006	0.0492974	False	True	0.00011876	0.000807269	1	1	1	1	1
ENSG00000188883	-1337.71	1	-1335.97	16.0275	0.052008	0.310117	-0.8323	0.167704	-1337.73	1	-1337.74	3.76153	2e-06	0	6.0692	6.4903	-1334.44	1	-1334.44	1	0.025194	0.002474	10.0456	10.1835	-1337.73	1	-1337.73	1	2e-06	0.017533	-0.421	0.000114071	-1337.73	1	-1337.73	1	0.016741	0.175204	-0.044	0.0955515	True	True	0.0616831	0.214265	1	1	1	1	1
ENSG00000182242	-3668.2	1	-3668.2	1	0.10517	0.325129	-0.6765	0.323472	-3668.2	1	-3668.2	1	1e-06	0.012757	-0.6545	7.83883358156e-05	-3667.96	1	-3667.36	36.0986	0.017193	0.008167	1.8385	2.10518	-3668.2	1	-3668.2	1	0.00111	0.003786	-0.3613	0.293185	-3668.2	1	-3668.2	1	0.02082	0.088497	-0.0313	0.235262	False	True	1	1	1	1	0.273528	1	1
ENSG00000188662	-1662.25	1	-1662.25	1	0.133997	0.388798	-0.6554	0.344644	-1662.25	1	-1662.25	1	2e-06	0	47.7335	48.4611	-1658.34	1	-1655.12	5.93594	0.166783	0.111928	1.1773	1.49009	-1661.37	1	-1660.37	999	0.011441	1.1e-05	998.272	1040.09	-1662.18	1	-1659.73	94.5041	0.061187	0.046759	0.9958	1.30856	True	True	1	1	1	1	0.0111027	0.232376	0.157659
ENSG00000188888	-20366.1	1	-20362	4.67884	0.089852	0.215047	-0.5822	0.417825	-20367.8	1	-20367.8	1	0.002839	0.007118	-0.1472	0.398848	-20368.3	1	-20368.3	1	0.040168	0.102291	0.0279	0.392684	-20368.4	1	-20368.4	1	0.002405	0.005896	-0.1381	0.407904	-20368.4	1	-20368.4	1	0.041009	0.116409	-0.0125	0.352284	False	False	0.00409886	0.0202332	1	1	1	1	1
ENSG00000108654	-3193.98	1	-3193.98	1	8e-06	0.083585	-0.9999	9.57109529222e-05	-3193.98	1	-3193.98	1	0	0.003844	0	0.0001	-3193.73	1	-3193.73	1	0.000712	0.035533	0.0028	0.0200377	-3193.98	1	-3193.98	1	1e-06	0.010816	0	9.24556213018e-05	-3193.98	1	-3193.98	1	4e-06	0.03954	-0.0171	0.000101163	False	True	1	1	1	1	1	1	1
ENSG00000128652	-2531.73	1	-2531.73	1	0.007105	0.188367	-0.9623	0.0377189	-2531.25	1	-2531.25	1	0.001078	0.009802	0.0847	0.109978	-2530.05	1	-2530.05	1	0.008439	0.076307	0.0681	0.110593	-2529.68	1	-2529.41	92.4374	0.001077	1e-06	998.975	1077	-2531.73	1	-2531.73	1	0.00147	0.126454	-0.0309	0.0116248	False	True	1	1	1	1	1	1	0.46114
ENSG00000003989	-4637.93	1	-4637.93	1	0.014053	0.226882	-0.9381	0.0619397	-4637.89	1	-4637.88	3.12634	0.001666	0.011465	-0.0581	0.145312	-4637.93	1	-4637.93	1	0.005134	0.102957	0.003	0.0498655	-4633.69	1	-4633.53	1	0.004269	0.00787	0.3391	0.54244	-4637.93	1	-4637.93	1	0.010445	0.067009	0.109	0.155875	False	False	1	1	0.909593	1	1	1	0.571626
ENSG00000186951	-3273.68	1	-3273.68	1	0.017724	0.410239	-0.9568	0.0432041	-3273.91	1	-3273.68	1	0	0.003371	-0.0355	0.0001	-3273.68	1	-3273.68	1	0.003909	0.110548	-0.0273	0.0353602	-3273.68	1	-3273.68	1	1e-06	0.013696	-0.0355	7.30140186916e-05	-3273.68	1	-3273.68	1	0.004688	0.117816	-0.0229	0.0397909	False	True	1	1	0.499149	1	1	1	1
ENSG00000094796	-2799.7	1	-2795.12	11.624	0.024505	0.328847	-0.9255	0.0745179	-2803.33	1	-2803.33	1	6e-06	0.061089	-0.1111	9.82173550066e-05	-2801.81	1	-2801.81	1	0.014819	0.132652	0.0368	0.111713	-2803.33	1	-2803.33	1	2e-06	0.018347	-0.1111	0.00010901	-2802.94	1	-2800.77	31.4086	0.006096	0.103153	-0.0158	0.0590967	True	True	0.00247793	0.0127954	1	1	1	1	1
ENSG00000186952	-3259.71	1	-3259.47	1.87811	0.059121	0.082603	-0.2843	0.715725	-3261.68	1	-3261.39	62.2716	0.001236	1e-06	998.665	1236	-3262.59	1	-3262.59	1	0.035947	0.101261	0.1437	0.354994	-3259.88	1	-3240.74	999	0.008997	0.016247	0.2189	0.553764	-3262.59	1	-3262.59	1	0.06092	0.18027	0.1266	0.337938	False	True	0.488412	1	0.444107	1	1	1	0
ENSG00000135298	-2365.75	1	-2365.59	3.71512	0.008292	0.148271	-0.9441	0.0559246	-2365.44	1	-2365.74	1	0.001189	0.004831	0.1993	0.246119	-2366.44	1	-2366.44	1	0.001161	0.034552	0.0106	0.0336015	-2366.44	1	-2366.44	1	0.00114	0.004828	0.1891	0.236123	-2364.85	1	-2362.58	90.9945	0.009567	0.075541	0.1036	0.126646	False	False	0.566376	1	1	1	1	1	1
ENSG00000157388	-11969.3	1	-11967.3	3.30785	0.014247	0.173993	-0.9181	0.0818826	-11981.3	1	-11981.3	1	1e-06	0.006879	-0.0344	0.00014537	-11981.3	1	-11981.3	1	0.00221	0.099488	-0.0101	0.0222137	-11980.5	1	-11980.5	1.68382	0.000719	0.004362	0.1303	0.164833	-11981.3	1	-11977.9	999	0.00475	0.149363	-0.0005	0.0318017	False	True	0.0442684	0.162228	1	1	1	1	0.949823
ENSG00000003987	-4293.54	1	-4286.75	998.999	0.016198	0.2195	-0.9262	0.073795	-4293.3	1	-4293.23	9.99603	0.001414	0.00321	0.3743	0.440498	-4293.53	1	-4292.54	156.87	0.004227	0.080822	0.0026	0.0523001	-4290.33	1	-4287.45	33.5793	0.006534	0.00902	0.6582	0.72439	-4293.54	1	-4293.54	1	0.007042	0.07941	0.039	0.088679	False	False	0.000227741	0.00147641	0.708472	1	0.1603	1	0.0163956
ENSG00000100603	-3152.85	1	-3152.85	1	0.004128	0.163111	-0.9747	0.0253079	-3153.38	1	-3153.38	1	1e-06	0.008808	0	0.000113533	-3153.12	1	-3153.12	1	0.001667	0.083525	0.013	0.0199581	-3153.38	1	-3153.38	1	1e-06	0.00954	0	0.000104822	-3153.13	1	-3153.13	1	0.002496	0.143359	0.0104	0.0174108	False	True	1	1	1	1	1	1	1
ENSG00000115268	-622.717	1	-622.717	1	8.7e-05	0.867196	-0.9999	0.000100323	-622.717	1	-622.717	59.3081	6e-06	0.061554	0	9.74753874647e-05	-622.717	1	-622.717	1	7.8e-05	0.775043	0	0.00010064	-622.717	1	-622.717	1.08737	0	1.2e-05	0	0.0001	-622.717	1	-622.717	1	5.5e-05	0.553125	0	9.94350282486e-05	True	True	1	1	1	1	1	1	1
ENSG00000204764	-3750.85	1	-3742.71	998.999	0.016773	0.126767	-0.8677	0.132314	-3752.81	1	-3752.81	1	0.001601	0.002705	0.4025	0.591867	-3752.81	1	-3752.81	1	0.004064	0.093854	-0.0308	0.0433013	-3751.62	1	-3751.6	3.53701	0.000796	0.001563	0.32	0.509277	-3752.81	1	-3752.81	1	0.005927	0.101377	-0.0156	0.0584649	False	True	5.46062920519e-05	0.000397129	1	1	1	1	0.833671
ENSG00000204767	-4300.99	1	-4300.99	1	0.05296	0.15836	-0.6656	0.334428	-4300.97	1	-4300.97	1	0.002632	0.007145	0.1507	0.368369	-4301.94	1	-4301.94	1	0.016033	0.085124	-0.1319	0.188349	-4301.94	1	-4301.94	1	0.001779	0.011033	-0.0564	0.161244	-4301.94	1	-4301.94	1	0.021906	0.125334	-0.1454	0.174781	False	False	1	1	1	1	1	1	1
ENSG00000197426	-2281.06	1	-2279.21	999	0.033913	0.21663	-0.8435	0.156548	-2272.98	1	-2271.58	999	0.011232	1.1e-05	998.7	1021.09	-2281.64	1	-2281.64	1	0.002327	0.113289	-0.0534	0.0205404	-2277.75	1	-2277.7	1	0.00642	0.02075	0.0098	0.309398	-2281.64	1	-2281.64	1	0.008884	0.103986	0.0115	0.0854346	False	True	0.0549283	0.194702	0.0938179	1	1	1	0.752886
ENSG00000115263	-1211.78	1	-1211.78	1	0.018898	0.207873	-0.9091	0.0909113	-1211.78	1	-1211.78	1	1e-06	0.014294	-8.4033	6.99594235344e-05	-1211.25	1	-1211.25	1	0.017089	0.089538	0.1094	0.190858	-1211.78	1	-1211.78	1	0	5e-06	-8.4033	0.0001	-1211.68	1	-1211.68	1	0.015386	0.098825	0.0742	0.155689	False	True	1	1	1	1	1	1	1
ENSG00000119231	-5178.27	1	-5178.27	1	0.024147	0.106809	-0.7739	0.226076	-5178.27	1	-5178.27	1	0	0.001521	-0.492	0.0001	-5178.25	1	-5178.25	1.05303	0.023995	0.055165	0.1219	0.434968	-5177.79	1	-5177.79	1	0.001856	0.006794	-0.2189	0.273182	-5178.27	1	-5178.27	1	0.014172	0.070429	-0.1119	0.201224	False	True	1	1	1	1	0.986602	1	1
ENSG00000174010	-3412.47	1	-3412.47	1	0.002347	0.139622	-0.9832	0.0168097	-3411.28	1	-3411.28	1	0.00078	0.005504	0.1306	0.141715	-3413	1	-3413	1	9e-06	0.085889	-0.0031	0.000104786	-3413	1	-3413	1	0	0.003179	-0.0111	0.0001	-3413	1	-3413	1	5e-06	0.051274	-0.0031	9.75153099037e-05	False	True	1	1	1	1	1	1	1
ENSG00000099308	-9103.57	1	-9103.57	1	0.012716	0.356946	-0.9644	0.0356244	-9103.57	1	-9103.57	1	1e-06	1e-06	0.9923	1	-9103.51	1	-9098.17	999	0.005144	0.090764	0.0188	0.0566745	-9103.35	1	-9103.35	1	0.001035	0.0152	-0.0188	0.0680921	-9103.57	1	-9103.57	1	0.005175	0.180325	-0.0092	0.0286982	True	True	1	1	0.936088	1	0.00109038	0.0346804	1
ENSG00000115267	-7492.59	1	-7486.54	5.23942	0.062245	0.182256	-0.6585	0.341525	-7498.96	1	-7498.84	11.7971	0.001445	0.000587	2.2433	2.46167	-7499.78	1	-7499.78	1	0.011239	0.099193	-0.0378	0.113304	-7499.78	1	-7499.78	1	0.000423	0.006155	-0.1507	0.0687246	-7499.75	1	-7499.34	5.94871	0.017735	0.113325	0.0054	0.156497	False	True	0.000507958	0.00307413	0.624553	1	1	1	1
ENSG00000125459	-4867.42	1	-4865.11	999	0.063039	0.313573	-0.799	0.201035	-4867.48	1	-4867.48	1	0.001344	0.002159	0.3674	0.62251	-4847.93	1	-4777.11	999	0.106235	0.241961	0.176	0.439058	-4867.48	1	-4867.48	1	0.0004	0.01154	-0.2204	0.034662	-4867.48	1	-4867.48	1	0.014115	0.156983	-0.1732	0.0899142	False	False	0.0317277	0.122205	1	1	0	0	1
ENSG00000171877	-3387.71	1	-3334.05	999	0.044718	0.180131	-0.7517	0.248253	-3408.96	1	-3408.96	1	0	0.001954	-0.0297	0.0001	-3408.96	1	-3408.96	1	7e-06	0.069356	-0.0254	0.000100929	-3408.96	1	-3408.96	1	1e-06	0.005266	-0.0297	0.000189897	-3408.66	1	-3408.66	1	0.004088	0.070274	0.0327	0.0581723	False	True	0	0	0.998404	1	1	1	1
ENSG00000047849	-9990.34	1	-9949.4	68.462	0.134555	0.202646	-0.336	0.66399	-9990.38	1	-9990.38	1	0.002234	0.009176	-0.4632	0.243461	-9990.38	1	-9988.07	92.1405	0.039242	0.063989	0.0423	0.613262	-9990.36	1	-9990.36	1	0.002323	0.003922	-0.1144	0.5923	-9989.37	1	-9971.26	45.7357	0.056893	0.080638	0.1345	0.705536	False	False	0	0	1	1	0.0318748	0.496069	1
ENSG00000116984	-8593.58	1	-8593.58	1	0.028234	0.251964	-0.8879	0.112056	-8594.18	1	-8594.18	1	0.000373	0.009409	-0.1311	0.0396429	-8593.84	1	-8593.84	1	0.013096	0.076902	0.1137	0.170295	-8594.14	1	-8594.14	1	0.000372	0.004588	-0.0895	0.0810811	-8594.18	1	-8594.18	1	0.006684	0.075424	0.032	0.088619	False	False	1	1	1	1	1	1	1
ENSG00000105619	-1645.5	1	-1645.5	1	0.012106	0.376358	-0.9678	0.0321662	-1645.5	1	-1645.5	1	1e-06	0.013083	-0.1356	7.64350684094e-05	-1644.09	1	-1644.09	1	0.008384	0.031528	0.1522	0.265922	-1645.5	1	-1645.5	1	1e-06	0.010072	-0.1356	9.9285146942e-05	-1645.5	1	-1645.5	1	0.006376	0.084348	-0.0381	0.0755916	False	True	1	1	1	1	1	1	1
ENSG00000074621	-6952.98	1	-6952.65	2.71416	0.089639	0.186752	-0.52	0.47999	-6953.47	1	-6953.47	1	0.002997	0.008262	-0.1701	0.362745	-6953.45	1	-6953.45	1	0.029007	0.086132	-0.1055	0.336774	-6953.41	1	-6953.41	1	0.002387	0.004223	0.0324	0.565238	-6953.45	1	-6951.84	10.4752	0.042647	0.091028	0.0262	0.468504	False	False	0.414852	1	1	1	1	1	1
ENSG00000212864	-731.442	1	-730.307	64.3934	0.003547	0.167837	-0.9789	0.0211336	-731.442	1	-731.442	1	1e-06	0.014171	-0.0191	7.05666502011e-05	-731.442	1	-731.442	1	4e-06	0.03593	-0.0265	0.000111328	-731.442	1	-731.442	1	4e-06	0.039423	-0.0191	0.000101464	-731.442	1	-731.442	1	3e-06	0.027261	-0.0265	0.000110047	False	True	0.1319	0.405784	1	1	1	1	1
ENSG00000110900	-1432.02	1	-1419.11	436.82	0.121807	0.633254	-0.8076	0.192351	-1438.03	1	-1437.68	999	0.004682	5e-06	998.931	936.4	-1439.59	1	-1439.59	1	0.011843	0.238066	-0.0223	0.0497467	-1439.59	1	-1439.59	1	0.002142	0.018004	0.0495	0.118974	-1439.59	1	-1439.59	1	0.009558	0.06575	0.0734	0.145369	False	True	3.73622465411e-07	3.94388293742e-06	0.402219	1	1	1	1
ENSG00000105618	-2752.25	1	-2752.25	1	3.6e-05	0.355421	-0.9999	0.000101288	-2752.25	1	-2752.25	1	2e-06	0.024814	-0.0068	8.05996614814e-05	-2749.43	1	-2749.43	1	0.001993	0.064921	0.0258	0.0306988	-2752.25	1	-2752.25	1	2e-06	0.015054	-0.0068	0.000132855	-2752.25	1	-2752.25	1	1.2e-05	0.122488	-0.0048	9.79687806152e-05	False	True	1	1	1	1	1	1	1
ENSG00000124104	-1783.25	1	-1782.07	7.63192	0.013571	0.300597	-0.9549	0.0451468	-1780.18	1	-1780.18	1	0.003407	0.004209	0.6771	0.809456	-1783.62	1	-1783.62	1	0.001757	0.070604	-0.0017	0.0248853	-1781.54	1	-1781.22	999	0.001655	2e-06	998.868	827.5	-1783.62	1	-1783.62	1	0.001805	0.08162	-0.0045	0.0221147	False	True	0.123961	0.383711	1	1	1	1	0.421629
ENSG00000108389	-7817.08	1	-7815.48	10.1053	0.019215	0.14978	-0.8717	0.128288	-7817.08	1	-7817.08	1	1e-06	0.008148	-0.1405	0.00012273	-7816.96	1	-7816.27	18.8193	0.009246	0.071505	0.0051	0.129306	-7815.39	1	-7815.39	1	0.001991	0.001807	0.9611	1.10183	-7816.55	1	-7816.19	5.64447	0.009733	0.060459	0.0368	0.160985	False	True	0.0733668	0.24889	1	1	0.240101	1	1
ENSG00000049192	-6443.52	1	-6443.52	1	0.003503	0.111136	-0.9685	0.0315199	-6443.45	1	-6443.45	1	0.000408	0.00531	-0.0084	0.0768362	-6443.52	1	-6443.52	1	0.001622	0.059792	-0.0583	0.0271274	-6443.52	1	-6443.52	1	1e-06	0.005346	-0.0851	0.000187056	-6443.52	1	-6443.52	1	0.002475	0.088122	-0.0573	0.0280861	False	True	1	1	1	1	1	1	1
ENSG00000108384	-2819.19	1	-2819.19	1	0.019246	0.186338	-0.8967	0.103285	-2819.19	1	-2819.19	1	0.001951	2e-06	998.715	975.5	-2808.11	1	-2756.49	999	0.075025	0.162053	0.3153	0.462966	-2819.19	1	-2819.19	1	0.00177	0.010746	-0.1205	0.164712	-2819.19	1	-2819.19	1	0.0095	0.085151	-0.0361	0.111567	False	True	1	1	1	1	0	0	1
ENSG00000171873	-828.816	1	-822.387	999	0.010201	0.187195	-0.9455	0.054494	-828.816	1	-828.816	1.05302	1e-06	2e-06	0.7969	0.5	-828.816	1	-828.816	1	3.3e-05	0.326867	-0.0143	0.000100958	-819.146	1	-818.474	999	0.010142	1e-05	998.986	1014.2	-828.816	1	-828.816	1	0	7e-06	-0.0143	0.0001	True	True	0.000336068	0.0021074	1	1	1	1	0.246441
ENSG00000169994	-15859	1	-15855.6	10.7272	0.040029	0.30333	-0.868	0.131965	-15861.2	1	-15861.2	1	0.001669	0.012969	0.0156	0.128691	-15861.4	1	-15861.4	1	0.014028	0.143928	-0.0287	0.0974654	-15856.3	1	-15849.3	67.9992	0.006367	0.023796	0.1545	0.267566	-15860.8	1	-15852.7	94.0341	0.015966	0.115391	0.0122	0.138364	False	False	0.00948959	0.0425207	1	1	1	1	0.000178344
ENSG00000166343	-3517.3	1	-3517.3	1	0.037522	0.156816	-0.7607	0.239274	-3516.29	1	-3516.29	1	0.002159	0.003983	0.0631	0.542054	-3517.3	1	-3513.81	91.6176	0.017596	0.062845	-0.0732	0.27999	-3516.03	1	-3516.03	1	0.003331	0.005948	0.081	0.56002	-3517.3	1	-3517.3	1	0.033369	0.125259	-0.0868	0.2664	False	False	1	1	1	1	0.00826238	0.185452	1
ENSG00000151838	-2318.36	1	-2304.99	364.439	0.16307	0.348874	-0.5326	0.467418	-2317.97	1	-2317.97	1	0.001783	0.003966	-0.0956	0.449571	-2318.6	1	-2318.6	1	0.05582	0.104405	0.144	0.534649	-2318.61	1	-2318.61	4.532	0.004216	0.006703	0.0838	0.628972	-2318.46	1	-2318.46	1	0.052338	0.221731	-0.1546	0.236043	False	True	2.34227866991e-07	2.54626667049e-06	1	1	1	1	1
ENSG00000165689	-527.174	1	-527.174	1	0.005872	0.4026	-0.9854	0.0145852	-527.174	1	-527.174	1	0	7e-06	-0.1715	0.0001	-526.059	1	-526.059	1	0.025085	0.160651	0.1215	0.156146	-527.174	1	-527.174	1	7e-06	0.073294	-0.1715	9.55057712773e-05	-527.168	1	-527.161	4.85598	0.006081	0.098506	0.0271	0.0617323	True	True	1	1	1	1	1	1	1
ENSG00000108474	-1984.3	1	-1984.3	1	0.05663	0.192604	-0.706	0.294023	-1984.3	1	-1984.3	10.3704	0.003759	4e-06	998.646	939.75	-1984.3	1	-1984.3	1	0.012524	0.066174	-0.092	0.189259	-1984.3	1	-1984.3	1	2e-06	0	121.265	121.619	-1983.95	1	-1983.95	1	0.025565	0.073331	0.0673	0.348625	False	True	0.906924	1	1	1	1	1	0.997743
ENSG00000165682	-2082.48	1	-2081.7	4.53444	0.104526	0.219382	-0.5235	0.476457	-2082.74	1	-2082.74	1	0.005534	0.022449	-0.2811	0.246514	-2082.74	1	-2082.74	1	0.006483	0.101831	-0.2669	0.0636643	-2082.74	1	-2082.74	1	0.010689	0.001929	5.0135	5.54121	-2082.03	1	-2082.03	1	0.040608	0.054112	0.4198	0.750444	False	True	0.210278	0.594088	1	1	1	1	1
ENSG00000108479	-2225.02	1	-2225.02	1	0.045204	0.298148	-0.8484	0.151616	-2225.02	1	-2225.02	1	2e-06	1e-06	2.0619	2	-2225.02	1	-2225.02	1	0.006663	0.08652	-0.0399	0.0770111	-2225.02	1	-2206.75	999	0.021715	0.047107	0.3588	0.460972	-2225.02	1	-2225.02	1	0.007747	0.065939	0.0006	0.117487	False	True	1	1	1	1	1	1	0
ENSG00000166341	-5843.49	1	-5843.49	1	0.010794	0.145797	-0.926	0.0740344	-5842.46	1	-5842.46	4.35641	0.000714	0.000981	0.5921	0.727829	-5843.49	1	-5843.49	1	0.005409	0.071001	-0.0125	0.076182	-5843.15	1	-5843.1	9.82343	0.001032	0.003294	0.1768	0.313297	-5843.49	1	-5843.49	1	0.003581	0.060475	-0.0295	0.0592146	False	True	1	1	0.931006	1	1	1	0.752773
ENSG00000165684	-9547.5	1	-9529.23	209.327	0.12273	0.518726	-0.7634	0.236599	-9549.06	1	-9548.29	76.4756	0.006219	0.000793	7.5705	7.84237	-9549.22	1	-9549.22	1	0.030297	0.108129	-0.0861	0.280193	-9549.25	1	-9543.13	173.62	0.005142	0.029723	-0.1018	0.172997	-9549.25	1	-9539.24	218.854	0.032977	0.09548	-0.0209	0.345381	False	False	0	0	0.212505	1	1	1	0.000464681
ENSG00000165685	-1418.24	1	-1413.66	998.979	0.055752	0.240096	-0.7678	0.232207	-1419.67	1	-1419.67	1	0	0.004854	-0.2344	0.0001	-1419.67	1	-1419.67	1	0.004996	0.078177	-0.1198	0.0639063	-1417.72	1	-1417.72	1	0.008453	0.007662	0.8687	1.10324	-1419.67	1	-1419.67	1	0.020333	0.101749	0.0161	0.199835	False	True	0.00246691	0.0127431	0.998872	1	1	1	1
ENSG00000158008	-5673.71	1	-5673.35	3.12215	0.068127	0.241822	-0.7183	0.281724	-5673.22	1	-5673.22	1	0.001855	0.001276	1.1508	1.45376	-5674.51	1	-5674.51	1	0.019207	0.098147	-0.0114	0.195696	-5674.51	1	-5674.51	1	0.002259	0.01789	-0.1768	0.126272	-5673.75	1	-5669.29	99.2855	0.023553	0.100289	0.0277	0.234851	False	True	0.40142	0.995656	0.996615	1	0.995932	1	1
ENSG00000177042	-1082.14	1	-1082.14	1.02611	0.116003	0.727857	-0.8406	0.159376	-1080.99	1	-1080.76	999	0.003697	4e-06	998.852	924.25	-1080.73	1	-1080.71	1.50422	0.023663	0.017189	1.2048	1.37664	-1079.95	1	-1079.46	592.179	0.012142	0.009398	1.1441	1.29198	-1082.25	1	-1082.25	1	0.013773	0.080313	-0.0004	0.171492	True	True	0.989355	1	0.493632	1	0.869602	1	0.320445
ENSG00000129128	-1090.87	1	-1079.67	29.0751	0.0896	0.270222	-0.6684	0.331579	-1100.38	1	-1100.38	1	0	5e-06	0	0.0001	-1100.38	1	-1100.38	1	9e-06	0.086417	0	0.000104146	-1100.38	1	-1100.38	1	0.002778	0.016628	0.1669	0.167068	-1100.38	1	-1100.38	1	0.011701	0.086444	0.1353	0.135359	False	True	2.22703061392e-06	2.0929777389e-05	1	1	1	1	1
ENSG00000129566	-23238.2	1	-23237.6	524.948	0.121864	0.481674	-0.747	0.253001	-23235	1	-23235	1.46368	0.003365	0.005523	0.264	0.60927	-23238.9	1	-23238.9	1	0.027583	0.095549	-0.0023	0.288679	-23235.8	1	-23235.6	2.989	0.003421	0.004329	0.4451	0.790252	-23237.9	1	-23221.1	998.999	0.035762	0.100154	0.0661	0.35707	False	False	0.251166	0.685029	0.785857	1	0.994246	1	0.535825
ENSG00000177045	-4603.46	1	-4549.59	490.307	0.129676	0.536047	-0.7581	0.241912	-4624.18	1	-4624.18	1	0.000306	0	998.908	999	-4624.18	1	-4624.14	15.6143	0.010959	0.04239	0.1634	0.258528	-4624.18	1	-4624.18	1	0.001241	0.008371	0.0563	0.14825	-4623.87	1	-4623.87	1	0.014942	0.091457	0.0683	0.163377	False	True	0	0	1	1	0.797048	1	1
ENSG00000153060	-3731.95	1	-3731.95	1	0.030522	0.254857	-0.8802	0.119761	-3731.43	1	-3731.43	1.30995	0.003668	0.008003	0.388	0.458328	-3729.58	1	-3728.1	16.5501	0.01865	0.120836	0.0707	0.154341	-3732.13	1	-3732.13	1	0.004757	0.041745	0.0437	0.113954	-3730.4	1	-3726.65	20.1562	0.019673	0.110301	0.0948	0.178357	True	False	1	1	0.96242	1	0.0849678	0.985398	1
ENSG00000167825	-2401.32	1	-2401.27	1.49741	0.035635	0.221302	-0.839	0.161024	-2400.19	1	-2399.4	999	0.004651	5e-06	998.926	930.2	-2403.6	1	-2403.6	1	0.004372	0.108187	-0.0248	0.0404115	-2396.03	1	-2395.44	4.4801	0.009301	0.007305	1.1988	1.27324	-2403.6	1	-2403.6	1	0.011155	0.149922	0.0092	0.0744054	False	True	0.752125	1	0.208263	1	1	1	0.27628
ENSG00000154252	-2823.08	1	-2821.19	771.876	0.085693	0.87263	-0.9018	0.0982008	-2825.55	1	-2825.29	424.073	0.003987	4e-06	998.676	996.75	-2824.77	1	-2824.77	1	0.048506	0.243104	0.1623	0.199528	-2826.91	1	-2811.78	999	0.014419	0.058148	-0.0763	0.247971	-2826.57	1	-2826.38	51.9533	0.027311	0.202596	0.0976	0.134805	True	True	0.0516235	0.184812	0.466154	1	1	1	3.76558191295e-08
ENSG00000167822	-2440.16	1	-2440.16	1	0.047786	0.255716	-0.8131	0.186871	-2438.92	1	-2438.44	999	0.003205	3e-06	998.707	1068.33	-2441.1	1	-2441.1	1	0.010622	0.087016	0.0021	0.12207	-2441.08	1	-2441.08	1	0.001453	0.015089	-0.1963	0.0962953	-2441.1	1	-2441.1	1	0.00711	0.096562	-0.0464	0.0736314	False	True	1	1	0.325952	1	1	1	1
ENSG00000138750	-3384.92	1	-3368.22	358.844	0.026556	0.160084	-0.8341	0.165888	-3395.53	1	-3385.51	999	0.002013	0.010607	0.12	0.18978	-3396.37	1	-3396.37	1	0.002801	0.12701	-0.0018	0.0220534	-3396.37	1	-3396.37	1	1e-06	0.006894	-0.0697	0.000145054	-3396.36	1	-3396.36	1	0.003762	0.125735	0.006	0.0299201	False	True	7.52856788022e-09	1.05653803768e-07	7.623098634e-06	0.000339589	0.993924	1	0.99126
ENSG00000172678	-2307.67	1	-2307.67	1	0.020172	0.286304	-0.9295	0.0704566	-2302.98	1	-2302.98	1	0.00847	0.033512	0.1206	0.252745	-2307.67	1	-2307.67	1	0.007165	0.101149	-0.0504	0.0708361	-2304.96	1	-2304.37	999	0.005771	6e-06	998.868	961.833	-2307.67	1	-2307.67	1	0.011456	0.133552	-0.0354	0.0857793	False	True	1	1	1	1	1	1	0.278402
ENSG00000138757	-2688.46	1	-2688.46	1	0.005566	0.092847	-0.9401	0.0599481	-2689.13	1	-2689.13	1	0	5e-06	0	0.0001	-2689.13	1	-2689.13	1	0.000934	0.043479	-0.0102	0.0214816	-2689.13	1	-2689.13	1	1e-06	0.008661	0	0.00011546	-2689.13	1	-2689.13	1	0.002882	0.117886	-0.0073	0.0244473	False	True	1	1	1	1	1	1	1
ENSG00000172673	-4281.75	1	-4279.76	97.7935	0.033372	0.211993	-0.8426	0.15742	-4280.77	1	-4280.77	1	0.001679	0.003768	0.2491	0.445594	-4281.75	1	-4281.75	1	0.020239	0.132482	0.008	0.152768	-4281.21	1	-4281.06	76.668	0.001622	0.000723	2.0469	2.24343	-4277.74	1	-4277.45	2.44693	0.02504	0.072489	0.2006	0.345432	False	True	0.0457532	0.167081	1	1	1	1	0.58033
ENSG00000176383	-2223.91	1	-2216.08	998.98	0.036736	0.462214	-0.9205	0.0794783	-2224.23	1	-2224.23	1	0.00321	0.023536	0.0383	0.136387	-2224.67	1	-2224.67	1	0.010062	0.150558	-0.1055	0.0668314	-2223.77	1	-2223.77	1	0.003187	0.013342	0.1408	0.23887	-2224.67	1	-2224.67	1	0.004974	0.080897	-0.1108	0.0614856	False	False	7.53423364606e-05	0.000531483	1	1	1	1	1
ENSG00000172671	-5760.46	1	-5753.57	28.3934	0.041761	0.101718	-0.5894	0.410557	-5759.96	1	-5759.09	138.322	0.004958	5e-06	998.542	991.6	-5761.55	1	-5761.55	1	0.018195	0.09185	-0.0111	0.198095	-5761.41	1	-5761.41	1	0.001845	0.009268	-0.2595	0.199072	-5761.55	1	-5761.55	1	0.019628	0.087309	0.0156	0.224811	False	True	0.000207026	0.00134993	0.186285	1	1	1	1
ENSG00000125454	-2690.82	1	-2689.85	5.23899	0.054193	0.393515	-0.8623	0.137715	-2691.24	1	-2691.24	1	1e-06	0.007397	-0.2795	0.00013519	-2691.24	1	-2691.24	1	0.009258	0.169051	-0.2202	0.0547645	-2691.24	1	-2691.24	1	0.004185	0.024515	-0.1089	0.170712	-2691.24	1	-2691.24	1	0.010829	0.143851	-0.1997	0.0752793	False	True	0.165483	0.486988	1	1	1	1	1
ENSG00000127824	-2484.9	1	-2484.9	1	4.5e-05	0.447711	-0.9999	0.000100511	-2484.9	1	-2484.9	6.29113	0	0.000525	-0.4787	0.0001	-2484.9	1	-2484.9	1	6e-06	0.061329	0	9.78329990706e-05	-2484.9	1	-2484.9	36.1307	1e-06	0.005708	-0.4787	0.000175193	-2484.9	1	-2484.9	1	1e-05	0.098171	0	0.000101863	False	True	1	1	1	1	1	1	1
ENSG00000102743	-2129.67	1	-2129.67	1	0.022059	0.235528	-0.9063	0.0936577	-2131.13	1	-2131.13	1	0.001581	0.017511	0.0477	0.0902861	-2131.39	1	-2131.39	1	0.003482	0.106822	-0.0273	0.0325963	-2130.2	1	-2130.2	1	0.001579	0.00283	0.5153	0.557951	-2131.39	1	-2131.39	1	0.005942	0.166701	-0.0243	0.0356447	False	True	1	1	1	1	1	1	1
ENSG00000181544	-7182.7	1	-7128.08	134.538	0.154648	0.23235	-0.3344	0.665582	-7182.9	1	-7182.9	1	0.002532	0.005948	-0.0515	0.425689	-7182.9	1	-7182.9	1	0.041116	0.078503	-0.3788	0.523751	-7182.9	1	-7182.9	1	0.000448	0.007342	-0.4162	0.0610188	-7182.9	1	-7182.9	1	0.028958	0.089531	-0.5792	0.323441	False	False	0	0	1	1	1	1	0.998872
ENSG00000173818	-2081.37	1	-2081.37	1	0.080255	0.268061	-0.7006	0.299391	-2083.21	1	-2083.21	1.90529	0	6e-06	-0.3373	0.0001	-2083.21	1	-2083.21	1	0.009367	0.05821	0.0593	0.160917	-2083.21	1	-2083.21	1	0.004999	0.016942	-0.0423	0.295066	-2083.13	1	-2083.13	1	0.020584	0.091473	0.1234	0.225028	False	True	1	1	1	1	1	1	1
ENSG00000139800	-1344.04	1	-1344.04	1	0.007658	0.178826	-0.9572	0.0428238	-1344.04	1	-1344.04	1	0	6e-06	-0.0718	0.0001	-1344.04	1	-1344.04	1	8e-06	0.076837	-0.0346	0.000104117	-1344.04	1	-1344.04	1	4e-06	0.040088	-0.0718	9.97804829375e-05	-1343.58	1	-1343.52	8.68934	0.003755	0.050307	0.04	0.0746417	False	True	1	1	1	1	1	1	1
ENSG00000157965	-1155.94	1	-1155.36	92.0686	0.106089	0.270315	-0.6075	0.392464	-1148.2	1	-1146.92	999	0.020197	2e-05	997.542	1009.85	-1155.95	1	-1155.95	1	0.133602	0.922064	-0.0423	0.144894	-1153.82	1	-1153.41	999	0.001701	2e-06	997.542	850.5	-1155.91	1	-1155.81	513.73	0.24404	0.715176	0.154	0.341231	True	True	0.279562	0.745719	0.109607	1	1	1	0.360961
ENSG00000136750	-3750.14	1	-3750.14	1	0.011894	0.16374	-0.9274	0.0726396	-3750.05	1	-3750.04	4.37025	0.001605	0.010364	0.0946	0.154863	-3749.83	1	-3749.83	1	0.005578	0.061087	0.055	0.0913124	-3750.28	1	-3750.28	1	1e-06	0.0106	-0.0602	9.43396226415e-05	-3750.28	1	-3750.28	1	0.00331	0.117593	-0.0082	0.0281479	False	True	1	1	0.930658	1	1	1	1
ENSG00000185736	-4295.83	1	-4294.54	39.3437	0.050667	0.729194	-0.9305	0.0694836	-4296.79	1	-4296.79	1	0.000752	0.02506	-0.1273	0.030008	-4296.79	1	-4296.79	1	0.006235	0.051185	0.0781	0.121813	-4296.71	1	-4296.71	1	0.000694	0.007397	-0.0634	0.0938218	-4296.79	1	-4296.79	1	0.003295	0.137717	-0.0198	0.0239259	True	False	0.107384	0.340352	1	1	0.995487	1	1
ENSG00000185737	-2287.13	1	-2287.13	1	0.017335	0.118655	-0.8539	0.146096	-2287.13	1	-2287.13	1	2e-06	0	166.339	166.645	-2286.98	1	-2286.97	1.2946	0.010577	0.025012	0.2394	0.422877	-2287.13	1	-2287.13	1	0.001304	0.010034	-0.1766	0.129958	-2287.13	1	-2287.13	1	0.001355	0.070895	-0.1644	0.0191128	False	True	1	1	0.998872	1	0.925959	1	1
ENSG00000165462	-1117.69	1	-1117.69	1	0.00197	0.340142	-0.9942	0.0057917	-1117.69	1	-1117.69	1.40977	0	8e-06	-0.0111	0.0001	-1117.44	1	-1117.44	1	0.002042	0.079328	0.0151	0.0257412	-1117.69	1	-1117.69	1	1e-06	0.009103	-0.0111	0.000109854	-1117.69	1	-1117.69	1	5e-06	0.051988	-0.0105	9.61760406248e-05	False	True	1	1	1	1	1	1	1
ENSG00000155744	-3086.65	1	-3086.65	1	0.006113	0.09186	-0.9335	0.0665469	-3086.65	1	-3086.65	1	0	5e-06	-0.095	0.0001	-3086.65	1	-3086.65	1	0.001768	0.036355	-0.0286	0.0486315	-3086.65	1	-3086.65	1	0	0.00475	-0.095	0.0001	-3086.65	1	-3086.65	1	0.001752	0.071699	-0.0528	0.0244355	False	True	1	1	1	1	1	1	1
ENSG00000115488	-3479.39	1	-3479.39	1	0.066759	0.458445	-0.8544	0.145621	-3478.47	1	-3478.47	1	0.002215	0.012683	-0.0868	0.174643	-3479.39	1	-3479.39	1	0.028549	0.093778	0.1223	0.304432	-3477.3	1	-3474.97	37.2389	0.011648	0.031385	0.1096	0.371133	-3478.89	1	-3478.89	1	0.025303	0.121723	0.0258	0.207874	True	False	1	1	1	1	1	1	0.0309628
ENSG00000136758	-4398.93	1	-4387.93	999	0.016628	0.212268	-0.9217	0.0783349	-4402.14	1	-4402.14	1	0	0.00399	-0.0673	0.0001	-4402.14	1	-4402.14	1	0.003366	0.069146	-0.0036	0.0486796	-4402.14	1	-4402.14	1	0	0.004136	-0.0673	0.0001	-4402.14	1	-4402.14	1	0.002148	0.062185	-0.0178	0.0345421	False	True	2.72477576613e-06	2.52492421025e-05	1	1	1	1	1
ENSG00000115486	-5349.53	1	-5343.24	38.6527	0.034279	0.185157	-0.8149	0.185135	-5349.76	1	-5349.69	38.0505	0.002511	0.008621	0.1018	0.291266	-5350.04	1	-5350.04	1	0.006092	0.081444	-0.0731	0.0747999	-5348.07	1	-5348	2.58482	0.001249	0.00077	1.4326	1.62208	-5350.04	1	-5350.04	1	0.0101	0.077862	-0.0182	0.129717	False	True	0.000390322	0.00241129	0.711157	1	1	1	0.720318
ENSG00000115484	-3444.69	1	-3423.28	42.148	0.021814	0.204064	-0.8931	0.106898	-3446.87	1	-3446.87	1	0	0.001991	-0.0575	0.0001	-3446.87	1	-3446.87	1	0.002356	0.070184	0.0018	0.0335689	-3446.87	1	-3446.87	1	0	0.004965	-0.0575	0.0001	-3446.87	1	-3446.87	1	0.002858	0.128634	-0.0096	0.0222181	False	True	0	0	1	1	1	1	1
ENSG00000129625	-1248.76	1	-1248.76	1	0.060205	0.332033	-0.8187	0.181322	-1252.83	1	-1252.83	1	1e-06	0.008843	-0.0859	0.000113084	-1252.83	1	-1252.83	1	0.005431	0.03148	0.1284	0.172522	-1252.83	1	-1252.83	1.11239	0	7e-06	-0.0859	0.0001	-1252.83	1	-1252.83	1	0.001399	0.207712	-0.0374	0.00673529	False	True	1	1	1	1	0.973784	1	1
ENSG00000103005	-2157.14	1	-2145.52	22.4933	0.08678	0.293992	-0.7048	0.295178	-2160.28	1	-2159.77	269.573	0.003148	3e-06	998.795	1049.33	-2161	1	-2161	1	0.02686	0.14397	0.0879	0.186567	-2159.21	1	-2158.58	999	0.003487	3e-06	998.795	1162.33	-2161.79	1	-2161.79	1	0.013269	0.108816	0.0232	0.12194	False	True	1.42425647964e-06	1.3831429426e-05	0.312363	1	1	1	0.261825
ENSG00000010322	-8967.58	1	-8967.58	1	0.021177	0.258051	-0.9179	0.0820652	-8966.96	1	-8966.96	1	0.000837	0.006985	0.0444	0.119828	-8966.54	1	-8966.52	1.38471	0.01631	0.10597	0.074	0.153911	-8964.73	1	-8964.73	1	0.002394	0.008304	0.2128	0.288295	-8967.42	1	-8963.44	999	0.015705	0.124292	0.0465	0.126356	False	False	1	1	1	1	0.864401	1	1
ENSG00000196236	-2938.02	1	-2938.02	1	0.027842	0.178732	-0.8442	0.155775	-2937.45	1	-2937.45	1	0.001201	1e-06	998.937	1201	-2934.92	1	-2906.86	95.1611	0.047487	0.180685	0.1403	0.262817	-2938.33	1	-2938.33	1	1e-06	0.006457	-0.0627	0.000154871	-2936.01	1	-2936.01	1	0.020285	0.040951	0.3728	0.495348	False	True	1	1	1	1	0	0	1
ENSG00000010327	-19985	1	-19983.3	5.1804	0.045627	0.290916	-0.8432	0.156839	-19987.4	1	-19987.4	1.36933	0.001838	0.007376	0.1107	0.249187	-19987.6	1	-19987.6	1	0.015957	0.12736	-0.0447	0.125291	-19985.1	1	-19985.1	1	0.002003	0.008957	0.0851	0.223624	-19987.6	1	-19987.6	1	0.020525	0.145114	-0.0286	0.141441	False	False	0.0659298	0.226937	0.96132	1	1	1	1
ENSG00000196233	-2095.85	1	-2095.85	1	0.002152	0.014462	-0.8512	0.148804	-2095.85	1	-2095.85	1	1e-06	2e-06	0.5643	0.5	-2095.85	1	-2095.85	1	0.002137	0.039101	-0.0775	0.0546533	-2095.85	1	-2095.85	1	0	5e-06	-0.1128	0.0001	-2094.58	1	-2094.58	1	0.004299	0.014175	0.1711	0.30328	False	True	1	1	0.998046	1	1	1	1
ENSG00000090097	-2245.82	1	-2245.82	1	0.003829	0.156334	-0.9755	0.0244924	-2235.54	1	-2198.36	999	0.017485	0.028134	0.5674	0.62149	-2245.82	1	-2245.82	1	0.001296	0.051955	0.0027	0.0249447	-2245.82	1	-2245.82	1	1e-06	0.006298	-0.054	0.000158781	-2245.82	1	-2245.82	1	5e-06	0.047143	-0.0222	0.00010606	False	True	1	1	0	0	1	1	1
ENSG00000213445	-7227.08	1	-7227.08	1	0.026131	0.249918	-0.8954	0.104558	-7228.19	1	-7228.19	1	1e-06	0.012267	-0.1213	8.1519523926e-05	-7227.92	1	-7227.92	1	0.00907	0.077472	0.0693	0.117075	-7228.19	1	-7228.19	1	1e-06	0.006798	-0.1213	0.000147102	-7227.87	1	-7227.87	1	0.010377	0.113966	0.0433	0.0910535	False	True	1	1	1	1	1	1	1
ENSG00000173540	-2162.77	1	-2162.77	1	0.006346	0.339905	-0.9813	0.0186699	-2162.42	1	-2162.42	1	0	0.003709	-0.0577	0.0001	-2162.77	1	-2162.77	1	5e-06	0.045606	-0.0105	0.000109635	-2162.77	1	-2162.77	1	0.001235	1e-06	998.942	1235	-2162.77	1	-2162.77	1	0.00133	0.11248	0.0012	0.0118243	False	True	1	1	1	1	1	1	0.998404
ENSG00000152726	-9463.68	1	-9461.8	999	0.058408	0.211312	-0.7236	0.276406	-9460.09	1	-9434.89	755.268	0.009602	0.011619	0.4518	0.826405	-9462.12	1	-9462.12	1	0.029426	0.090819	0.0084	0.324007	-9463.53	1	-9463.53	1	0.002262	0.008492	-0.1083	0.266368	-9461.15	1	-9439.47	66.5553	0.049626	0.112233	0.1266	0.442169	False	False	0.0522782	0.186697	0	0	1	1	1
ENSG00000172497	-4552.02	1	-4538.4	510.244	0.070474	0.243946	-0.7111	0.288892	-4556.73	1	-4556.73	1	0.001742	0.008645	-0.0817	0.201504	-4556.75	1	-4556.75	1	0.009822	0.089643	-0.0768	0.109568	-4556.4	1	-4556.4	1	0.00247	0.011995	-0.0773	0.205919	-4556.75	1	-4556.75	1	0.021897	0.161484	-0.0508	0.135599	False	False	1.78422822406e-07	1.97799486604e-06	1	1	1	1	1
ENSG00000116014	-2893.86	1	-2880.26	277.151	0.11995	0.981012	-0.8777	0.122272	-2905.24	1	-2905.24	12.0059	0.001106	0.002047	0.2105	0.540303	-2905.24	1	-2905.24	1	0.014093	0.173144	0.0523	0.0813947	-2896.88	1	-2896.31	8.09269	0.012865	0.018271	0.374	0.704121	-2905.24	1	-2905.24	1	0.009861	0.082874	0.0899	0.118988	True	True	1.82003114357e-07	2.01461957967e-06	1	1	1	1	0.284831
ENSG00000116017	-2985.37	1	-2984.24	244.971	0.026635	0.33749	-0.9211	0.0789209	-2985.38	1	-2985.38	43.678	2e-06	0	410.239	410.28	-2985.38	1	-2985.38	1	0.006649	0.155141	-0.0096	0.0428578	-2985.12	1	-2985.12	1	0.007261	0.03604	0.1604	0.201471	-2940.53	1	-2909.36	823.413	0.102008	0.402847	0.2007	0.253218	True	True	0.132852	0.408194	0.985031	1	1	1	1
ENSG00000173237	-970.723	1	-970.723	1	0.127642	0.330572	-0.6139	0.386125	-972.504	1	-972.504	1	0	5e-06	-0.239	0.0001	-972.479	1	-972.479	1	0.0265	0.086011	-0.0847	0.3081	-972.504	1	-972.504	1	0	5e-06	-0.239	0.0001	-972.504	1	-972.504	1	0.017473	0.15401	-0.2793	0.113454	False	True	1	1	1	1	1	1	1
ENSG00000172493	-9954.05	1	-9949.31	79.4434	0.058496	0.212067	-0.7242	0.275837	-9954.12	1	-9954.12	1	0.002611	0.009422	0.0655	0.277117	-9953.75	1	-9953.74	1	0.031061	0.084908	0.0938	0.365819	-9954.04	1	-9947.74	999	0.003203	0.006571	0.2759	0.487445	-9954.12	1	-9954.12	1	0.036074	0.200882	-0.0924	0.179578	False	False	0.00208252	0.0109438	1	1	0.914349	1	0.000383446
ENSG00000205495	-2390.3	1	-2390.3	1	0.018203	0.296836	-0.9387	0.0613234	-2388.54	1	-2384.4	307.298	0.006366	0.014282	0.1108	0.445736	-2388.85	1	-2388.85	1	0.008056	0.02192	0.2755	0.367518	-2390.19	1	-2390.11	95.1953	0.001436	0.000339	3.908	4.23599	-2388.86	1	-2388.86	1	0.018603	0.087781	0.1199	0.211925	False	True	1	1	0.00399315	0.129551	1	1	0.691829
ENSG00000173230	-25987.9	1	-25987.2	6.25693	0.041479	0.145187	-0.7143	0.285694	-25986	1	-25985.7	5.29169	0.002139	0.003558	0.3341	0.60118	-25987.6	1	-25983	614.217	0.034062	0.118925	0.0665	0.286416	-25987	1	-25986.1	11.7833	0.002304	0.001662	1.119	1.38628	-25987.5	1	-25986.7	1	0.033866	0.122568	0.0564	0.276304	False	False	0.215728	0.605728	0.449086	1	0.00242105	0.0686138	0.180983
ENSG00000112062	-2099.35	1	-2099.35	1	0.002595	0.112097	-0.9768	0.0231496	-2100.04	1	-2100.04	1	0	5e-06	0	0.0001	-2100.04	1	-2100.04	1	1.1e-05	0.109678	-0.0077	0.000100294	-2100.04	1	-2100.04	1	1e-06	0.010518	0	9.50751093364e-05	-2099.95	1	-2099.95	1	0.00126	0.084683	0.0071	0.014879	False	True	1	1	0.998404	1	1	1	1
ENSG00000187398	-1479.54	1	-1468.13	322.315	0.313196	0.450645	-0.305	0.694995	-1480.5	1	-1480.5	1	2e-06	0.017751	-0.8551	0.00011267	-1480.38	1	-1480.38	1	0.02359	0.093511	0.1179	0.25227	-1480.5	1	-1480.5	1	0.00864	9e-06	998.145	960	-1480.5	1	-1480.5	1	0.015674	0.042419	0.2351	0.369504	False	True	1.77382601474e-06	1.69216264288e-05	1	1	1	1	1
ENSG00000113889	-4388.78	1	-4388.78	1	0.080304	0.274699	-0.7077	0.292335	-4389.66	1	-4389.66	1	0.002309	0.009588	-0.3281	0.240822	-4389.25	1	-4387.6	9.23966	0.092226	0.138202	0.2303	0.667328	-4389.66	1	-4389.66	1	0.001904	0.005863	-0.2441	0.324748	-4386.68	1	-4367.77	75.5412	0.121611	0.181368	0.2335	0.670521	False	False	1	1	1	1	0.0686909	0.848341	1
ENSG00000011451	-11213	1	-11211.7	7.04837	0.026997	0.213025	-0.8733	0.126732	-11213	1	-11213	1	0.000658	0.008923	-0.0505	0.073742	-11211.7	1	-11211.7	1	0.012556	0.068056	0.0686	0.184495	-11213	1	-11213	1	0.000788	0.005818	0.0112	0.135442	-11211.3	1	-11209.7	9.49385	0.013078	0.051479	0.1381	0.254045	False	False	0.113317	0.356442	1	1	1	1	1
ENSG00000011454	-6265.78	1	-6265.78	1	0.008303	0.122609	-0.9323	0.0677193	-6268.84	1	-6268.84	1	0	0.002419	-0.0445	0.0001	-6268.84	1	-6268.84	1	0.000478	0.059874	-0.0164	0.00798343	-6268.84	1	-6268.84	1	0	0.004559	-0.0445	0.0001	-6268.84	1	-6268.84	1	0.003457	0.062605	0.0308	0.0552192	False	True	1	1	1	1	1	1	1
ENSG00000186049	-3124.11	1	-3124.11	1	0.012853	0.29462	-0.9564	0.0436257	-3123.54	1	-3123.54	1	0.002219	0.015812	0.0754	0.140336	-3124.09	1	-3123.1	63.2177	0.004833	0.070653	-0.0448	0.0684047	-3122.85	1	-3122.85	1	0.006253	0.040573	0.0891	0.154117	-3124.11	1	-3124.11	1	0.004847	0.112152	-0.07	0.0432181	False	False	1	1	1	1	0.159981	1	1
ENSG00000173545	-3204.41	1	-3167.84	366.491	0.178445	0.438539	-0.5931	0.406908	-3219.22	1	-3219.22	1	0.002899	0.016919	0.085	0.171346	-3218.2	1	-3215.69	31.0209	0.046083	0.116406	0.2304	0.395882	-3219.3	1	-3219.3	1	0.001643	2e-06	998.914	821.5	-3219.12	1	-3219.12	1	0.009371	0.109466	-0.0799	0.0856065	False	True	0	0	1	1	0.0250765	0.420559	0.993718
ENSG00000173728	-1322.25	1	-1320.92	998.936	0.12122	0.220001	-0.449	0.550997	-1322.44	1	-1322.44	1	2e-06	0.01795	-0.3307	0.000111421	-1322.35	1	-1318.87	47.8871	0.055205	0.039188	1.0979	1.40872	-1322.44	1	-1322.44	1	0.003316	0.028652	-0.2151	0.115734	-1322.44	1	-1317.38	48.0489	0.077225	0.153092	0.1936	0.504435	False	True	0.102775	0.328603	1	1	0.00836248	0.187122	1
ENSG00000119906	-8168.29	1	-8168.29	1	0.023159	0.125669	-0.8157	0.184286	-8164.83	1	-8127.69	999	0.007506	0.01024	0.4118	0.733008	-8168.13	1	-8168.13	1	0.014284	0.061777	0.0154	0.231219	-8168.29	1	-8168.29	1	0.001003	2e-06	584.864	501.5	-8168.26	1	-8145.8	999	0.019396	0.083128	0.0175	0.233327	False	True	1	1	0	0	1	1	0.996258
ENSG00000187242	-3774.46	1	-3774.46	1	0.038757	0.199967	-0.8062	0.193817	-3774.81	1	-3774.81	1	1e-06	0.007857	-0.1627	0.000127275	-3774.81	1	-3774.81	1	0.016952	0.096999	-0.0017	0.174765	-3774.81	1	-3774.81	1	0.001924	2e-06	998.837	962	-3774.81	1	-3774.81	1	0.014132	0.100637	-0.0361	0.140425	False	True	1	1	1	1	1	1	1
ENSG00000205765	-2037.29	1	-2031.25	19.0582	0.027348	0.086719	-0.6846	0.315363	-2038.88	1	-2038.88	1	2e-06	0.017143	-0.1149	0.000116666	-2038.8	1	-2038.8	1	0.009849	0.09087	-0.0287	0.108386	-2037.49	1	-2037.3	121.01	0.001546	2e-06	998.885	773	-2038.88	1	-2038.88	1	0.011293	0.105038	-0.0296	0.107513	False	True	0.000510007	0.00308524	1	1	1	1	0.544053
ENSG00000090238	-600.474	1	-600.474	1	6e-06	0.057813	-0.9999	0.000103783	-600.474	1	-600.474	1	0	7e-06	0	0.0001	-600.474	1	-600.474	1	7e-06	0.067275	0	0.000104051	-593.573	1	-593.182	102.564	0.006858	7e-06	999	979.714	-600.474	1	-600.474	1	1.1e-05	0.107552	0	0.000102276	False	True	1	1	1	1	1	1	0.37689
ENSG00000129197	-1990.82	1	-1990.81	2.24096	0.105943	0.449758	-0.7644	0.235556	-1988.82	1	-1967.02	999	0.01757	0.048785	0.2093	0.360152	-1990.76	1	-1989.07	19.9204	0.039669	0.090581	0.1028	0.43794	-1990.82	1	-1990.82	3.88224	2e-06	1e-06	2.6671	2	-1990.76	1	-1990.76	1	0.010234	0.098901	-0.2316	0.103477	False	True	0.905893	1	0	0	0.0666745	0.831547	1
ENSG00000129194	-1553.58	1	-1553.32	5.37045	0.034209	0.482369	-0.9291	0.0709187	-1553.58	1	-1553.58	1	0	6e-06	-0.2725	0.0001	-1550.51	1	-1550.09	200.156	0.029216	2.9e-05	998.844	1007.45	-1553.58	1	-1553.58	1	1e-06	0.008226	-0.2725	0.000121566	-1553.1	1	-1553.1	1	0.02666	0.224479	-0.0374	0.118764	False	True	0.475885	1	1	1	0.354808	1	1
ENSG00000141098	-2501.19	1	-2501.19	1	0.002324	0.307408	-0.9924	0.00755999	-2501.19	1	-2501.19	1	1e-06	0.010351	-0.0179	9.66090232828e-05	-2501.19	1	-2501.19	1	0.00269	0.148306	-0.0115	0.0181382	-2499.71	1	-2499.69	9.0499	0.00229	0.019399	0.1	0.118047	-2501.19	1	-2501.19	1	0.002325	0.098292	-0.0059	0.023654	False	True	1	1	1	1	1	1	0.831938
ENSG00000187735	-1684.41	1	-1684.41	1	0.006924	0.143022	-0.9516	0.0484121	-1684.42	1	-1684.42	1.09409	0	5e-06	-0.0681	0.0001	-1684.42	1	-1684.42	1	0.001543	0.090612	-0.0145	0.0170286	-1682.3	1	-1682.02	133.058	0.00155	2e-06	998.932	775	-1684.42	1	-1684.42	1	0.003109	0.06732	0.0147	0.0461824	False	True	1	1	1	1	1	1	0.455769
ENSG00000187240	-1340.42	1	-1340.42	1	0.003004	0.225477	-0.9867	0.0133229	-1340.42	1	-1340.42	1	2e-06	0.018547	-0.0476	0.000107834	-1339.33	1	-1339.22	3.40859	0.01405	0.012358	1.077	1.13692	-1338.6	1	-1338.49	999	0.002317	2e-06	998.952	1158.5	-1340.42	1	-1340.42	1.44857	0.006428	0.099647	0.0046	0.0645077	False	True	1	1	1	1	0.638461	1	0.646224
ENSG00000183675	-3663.05	1	-3663.05	1	0.098744	0.166565	-0.4072	0.592826	-3666.16	1	-3666.16	1	1e-06	0.012627	-0.619	7.91953749901e-05	-3666.16	1	-3666.16	1	0.046155	0.096561	-0.3172	0.477988	-3666.16	1	-3666.16	1	0.001092	0.004417	-0.3719	0.247227	-3666.16	1	-3666.16	1	0.032003	0.124254	-0.5376	0.257561	False	True	1	1	1	1	1	1	1
ENSG00000143314	-1541.3	1	-1541.3	1	0.037068	0.277239	-0.8663	0.133704	-1541.31	1	-1541.31	1	1e-06	1e-06	1.0116	1	-1541.16	1	-1536.87	50.8828	0.011495	0.056295	0.1392	0.204192	-1541.31	1	-1541.31	1	0	5e-06	-0.3317	0.0001	-1541.31	1	-1541.31	1	0.002028	0.074986	-0.038	0.027045	False	True	1	1	1	1	0.00337762	0.0901131	0.997743
ENSG00000148450	-1265.65	1	-1265.65	1	0.055403	0.293711	-0.8114	0.188631	-1265.65	1	-1265.65	1	2e-06	0.024554	-0.1447	8.14531237273e-05	-1263.66	1	-1263.68	1	0.016816	0.050628	0.2047	0.332148	-1262.35	1	-1262.02	999	0.005885	6e-06	998.855	980.833	-1265.65	1	-1265.65	1	0.010035	0.099411	-0.0266	0.100945	False	True	1	1	1	1	1	1	0.412648
ENSG00000205143	-2246.73	1	-2246.49	2.78717	0.031034	0.246845	-0.8743	0.125723	-2244.68	1	-2243.99	999	0.003341	3e-06	998.837	1113.67	-2247.24	1	-2247.24	1	0.009787	0.112393	-0.0034	0.0870784	-2246.66	1	-2246.66	1	0.001287	0.003696	0.1851	0.348214	-2246.65	1	-2246.65	1	0.009725	0.062638	0.0648	0.155257	False	True	0.488174	1	0.239958	1	1	1	1
ENSG00000068120	-4033.62	1	-4033.62	1	0.023499	0.180257	-0.8696	0.130364	-4033.36	1	-4033.36	1	0.001637	0.014225	-0.0264	0.115079	-4033.62	1	-4033.62	1	0.007017	0.102499	-0.0815	0.0684592	-4033.28	1	-4033.27	2.50256	0.001647	0.003858	0.2853	0.426905	-4030.97	1	-4030.97	1	0.015558	0.058939	0.114	0.263968	False	False	1	1	1	1	1	1	0.932033
ENSG00000170471	-7254.82	1	-7253.24	26.1149	0.003615	0.095206	-0.962	0.0379703	-7256.16	1	-7256.16	1	0	0.001431	-0.0461	0.0001	-7256.16	1	-7256.16	1	0.001465	0.049038	-0.004	0.0298748	-7253.41	1	-7246.64	999	0.000719	0.003593	0.154	0.200111	-7256.16	1	-7256.16	1	0.000732	0.066504	-0.0229	0.0110069	False	True	0.0755883	0.25484	0.996432	1	0.997743	1	0.000233991
ENSG00000172320	-2405.1	1	-2405.1	1	0.035097	0.193669	-0.8188	0.181222	-2405.1	1	-2405.1	1	0.001506	0.022225	-0.1122	0.0677615	-2405.1	1	-2405.1	1	0.005513	0.060865	-0.0479	0.0905775	-2402.05	1	-2402.05	1	0.004514	0.005183	0.6909	0.870924	-2404.97	1	-2404.47	5.87081	0.028185	0.078715	0.2196	0.358064	False	False	1	1	1	1	1	1	1
ENSG00000116903	-4831.78	1	-4831.78	1	0.00413	0.168929	-0.9755	0.0244481	-4831.78	1	-4831.78	1	0	6e-06	-0.0273	0.0001	-4831.78	1	-4831.78	1	0.000612	0.161191	-0.0234	0.00379674	-4831.55	1	-4831.78	1.81843	0.000655	0.016874	0.0114	0.0388171	-4830.5	1	-4830.5	1	0.007177	0.147211	0.0216	0.0487532	True	True	1	1	1	1	1	1	1
ENSG00000104154	-2720.08	1	-2719.65	3.81355	0.013701	0.080592	-0.83	0.170004	-2720.73	1	-2720.67	1	0.001114	0.002723	0.251	0.409108	-2721.32	1	-2721.32	1	0.001174	0.037686	-0.0657	0.0311522	-2718.57	1	-2717.92	999	0.002249	2e-06	998.842	1124.5	-2721.32	1	-2721.32	1	0.006702	0.109543	-0.0357	0.0611815	False	True	0.353748	0.899939	0.736118	1	1	1	0.25317
ENSG00000112280	-6085.62	1	-6082.7	125.136	0.023204	0.148366	-0.8436	0.156397	-6083.27	1	-6083.27	1	0.001949	0.00258	0.5733	0.755426	-6085.37	1	-6085.37	1	0.007181	0.057472	0.0173	0.124948	-6085.61	1	-6085.46	8.23681	0.002722	0.003524	0.5903	0.772418	-6084.28	1	-6070.76	999	0.01941	0.115584	0.0603	0.16793	False	False	0.0155907	0.0656384	1	1	1	1	0.581606
ENSG00000242866	-9830.94	1	-9830.94	1	0.025697	0.153449	-0.8325	0.167463	-9830.89	1	-9830.89	1	0.001396	0.008232	-0.0085	0.169582	-9830.26	1	-9830.26	1	0.012246	0.050993	0.0645	0.240151	-9830.83	1	-9830.83	1	0.001199	0.004052	0.1179	0.295903	-9830.94	1	-9830.94	1	0.014879	0.063165	0.0599	0.235558	False	False	1	1	1	1	1	1	1
ENSG00000112282	-8670.5	1	-8670.5	1	0.002876	0.153323	-0.9812	0.0187578	-8670.43	1	-8670.43	1	0.000344	0.010052	-0.0052	0.034222	-8670.45	1	-8670.45	1	0.002975	0.103792	-0.0039	0.0286631	-8670.5	1	-8670.5	1	0	0.003397	-0.0393	0.0001	-8670.5	1	-8670.5	1	0.001298	0.124584	-0.0222	0.0104187	False	True	1	1	1	1	1	1	1
ENSG00000174990	-2739.23	1	-2739.29	7.39147	0.100815	0.460843	-0.7812	0.218762	-2741.34	1	-2741.19	789.555	0.001851	2e-06	998.582	925.5	-2741.34	1	-2741	999	0.044284	0.17254	0.1012	0.256659	-2741.05	1	-2740.92	4.71124	0.007377	0.009183	0.3848	0.803332	-2741.34	1	-2741.34	1	0.029325	0.068487	0.2727	0.428183	False	True	1	1	0.589998	1	0.408191	1	0.612428
ENSG00000104408	-2466.96	1	-2466.96	1	1.2e-05	0.124127	-0.9999	9.66751794533e-05	-2466.96	1	-2466.96	1	0	0.003507	0	0.0001	-2466.96	1	-2466.96	1	9e-06	0.092138	0	9.76795676051e-05	-2463.07	1	-2463.07	1	0.001031	0.012142	0.0848	0.0849119	-2466.96	1	-2466.96	1	7e-06	0.069438	0	0.000100809	False	True	1	1	1	1	1	1	1
ENSG00000050030	-9957.51	1	-9957.47	2.92539	0.028227	0.152873	-0.8154	0.184643	-9957.52	1	-9957.52	1	0.000707	0.006668	-0.1481	0.106029	-9957.14	1	-9956.69	4.995	0.015209	0.055915	0.101	0.272002	-9956.09	1	-9947.59	255.72	0.002534	0.007073	0.1042	0.358264	-9957.52	1	-9957.52	1	0.011598	0.073253	-0.0127	0.158328	False	False	0.762448	1	1	1	0.34539	1	3.76330263947e-05
ENSG00000117500	-1503.02	1	-1503.02	1	0.018894	0.148526	-0.8728	0.12721	-1503.03	1	-1502.76	999	0.002074	2e-06	998.923	1037	-1503.03	1	-1503.03	1	0.00597	0.095381	-0.136	0.0625911	-1503.03	1	-1503.03	1	0	5e-06	-0.0766	0.0001	-1502.67	1	-1498.38	89.6705	0.017494	0.090583	-0.0055	0.193127	False	True	1	1	0.464344	1	1	1	1
ENSG00000107175	-2797.9	1	-2797.9	1	0.060919	0.249947	-0.7563	0.243728	-2797.94	1	-2797.94	1	1e-06	0.007767	-0.4271	0.00012875	-2797.94	1	-2797.94	1	0.039468	0.194418	-0.1852	0.203006	-2797.94	1	-2770.09	999	0.018865	0.000231	81.2121	81.6667	-2797.52	1	-2797.52	1	0.034395	0.054931	0.238	0.626149	False	True	1	1	1	1	1	1	0
ENSG00000113083	-2756.36	1	-2756.36	1	0.010471	0.188927	-0.9446	0.0554235	-2756.36	1	-2756.36	1	0	0.004002	-0.1148	0.0001	-2756.13	1	-2756.13	1	0.008037	0.065981	0.0525	0.121808	-2755.92	1	-2755.92	1	0.003476	0.02252	0.0394	0.154352	-2756.35	1	-2756.35	1	0.013622	0.164902	0.0133	0.0826066	False	True	1	1	1	1	1	1	1
ENSG00000123562	-1743.38	1	-1743.38	1	0.003082	0.104575	-0.9705	0.0294717	-1743.38	1	-1743.38	1	1e-06	0.008077	-0.0427	0.000123808	-1743.38	1	-1743.38	1	0.001515	0.105613	-0.0216	0.0143448	-1743.38	1	-1743.38	1	0	0.001998	-0.0427	0.0001	-1743.38	1	-1743.38	1	7e-06	0.067985	-0.0358	0.000102964	False	True	0.988549	1	1	1	1	1	1
ENSG00000117505	-1009.34	1	-1009.34	1	0.002644	0.186998	-0.9859	0.0141392	-1009.34	1	-1009.34	1.05147	1e-06	3e-06	0.1905	0.333333	-1009.07	1	-1009.34	1	0.002633	0.091503	0.0287	0.028775	-1009.34	1	-1009.34	1	0	5e-06	0	0.0001	-1009.32	1	-1009.32	1	0.002648	0.136972	0.0192	0.0193324	False	True	1	1	1	1	1	1	1
ENSG00000100632	-567.176	1	-567.176	1	0.00861	0.081314	-0.8941	0.105886	-567.176	1	-567.176	1.03749	1e-06	2e-06	0.7761	0.5	-567.176	1	-567.176	1	8e-06	0.078764	0	0.000101569	-567.176	1	-567.176	1	1e-06	2e-06	0.3904	0.5	-567.176	1	-567.176	1	0.004261	0.057342	0.0742	0.0743085	False	True	1	1	1	1	1	1	1
ENSG00000137486	-2627.79	1	-2608.71	224.713	0.015498	0.215292	-0.928	0.071986	-2637.58	1	-2637.58	1	0	0.003525	0	0.0001	-2637.58	1	-2637.58	1	0.002172	0.124654	0.0023	0.0174242	-2632.55	1	-2624.49	333.971	0.005357	0.031112	0.1721	0.172184	-2637.58	1	-2637.58	1	9e-06	0.085713	-0.015	0.000105002	False	True	0	0	0.995348	1	0.998046	1	5.88743493021e-05
ENSG00000085563	-9165.55	1	-9164.51	15.2175	0.025706	0.170423	-0.8492	0.150836	-9165.49	1	-9165.49	2.27555	0.000999	0.003314	0.0656	0.301448	-9165.58	1	-9165.58	1	0.012743	0.083798	0.0127	0.152068	-9165.58	1	-9165.58	1	0.001197	0.007539	-0.0772	0.158774	-9165.58	1	-9164.67	29.228	0.014938	0.114473	-0.0089	0.130494	False	False	0.150375	0.451559	0.936887	1	1	1	1
ENSG00000174013	-1063.82	1	-1051.19	999	0.022256	0.129782	-0.8285	0.171488	-1070.99	1	-1070.99	1	0	5e-06	-0.3316	0.0001	-1070.99	1	-1070.99	1	1.1e-05	0.109296	-0.0119	0.000100644	-1070.99	1	-1070.99	1	1e-06	0.006769	-0.3316	0.000147732	-1070.99	1	-1070.99	1	7e-06	0.071388	-0.0119	9.80556956351e-05	False	True	4.99419442357e-07	5.1669339608e-06	1	1	1	1	1
ENSG00000174099	-662.165	1	-662.165	1	2.1e-05	0.211117	-0.9999	9.94709094957e-05	-662.165	1	-662.165	1.04955	2e-06	0	17.7798	18.297	-661.967	1	-661.967	1	0.005081	0.016143	0.3146	0.314749	-662.165	1	-662.165	1.31675	2e-06	0	17.8636	18.3808	-662.165	1	-662.165	1	0.010152	0.15832	0.064	0.0641233	False	True	1	1	1	1	1	1	0.998872
ENSG00000196498	-15250.8	1	-15250.8	1	0.014763	0.315837	-0.9533	0.0467425	-15250.6	1	-15250.6	1	0.000647	0.005905	0.0467	0.109568	-15250.8	1	-15250.8	1	0.004098	0.112558	-0.0304	0.0364079	-15250.1	1	-15250.1	1	0.001875	0.024072	0.0151	0.0778913	-15250.8	1	-15250.8	1	0.005082	0.082197	-0.005	0.0618271	False	False	1	1	1	1	1	1	1
ENSG00000196944	-2640.73	1	-2640.73	1	0.04075	0.302919	-0.8655	0.134524	-2639.76	1	-2639.61	20.1839	0.007306	0.01708	0.1534	0.427752	-2640.35	1	-2638.24	47.2676	0.031444	0.055508	0.2859	0.566477	-2635.72	1	-2634.77	999	0.01013	1e-05	998.726	1013	-2640.73	1	-2640.73	1	0.026288	0.151995	-0.1076	0.172953	False	True	1	1	0.581381	1	0.0400599	0.585896	0.167159
ENSG00000196943	-4869.95	1	-4869.95	1	0.038652	0.204113	-0.8106	0.189366	-4869.95	1	-4869.95	1	0.00073	0.005252	-0.1657	0.138995	-4869.95	1	-4869.95	1	0.013355	0.093911	-0.0805	0.142209	-4867.51	1	-4867.51	1	0.004016	0.004673	0.5548	0.859405	-4869.95	1	-4869.95	1	0.012135	0.061386	-0.025	0.197684	False	False	1	1	1	1	0.998872	1	1
ENSG00000137409	-1933.5	1	-1922.35	998.943	0.041239	0.296371	-0.8609	0.139147	-1925.11	1	-1888.62	999	0.052837	0.094479	0.5591	0.559246	-1934.02	1	-1934.02	1	0.003186	0.135429	0.0234	0.0235252	-1934.09	1	-1934.09	1	1e-06	0.007219	0	0.000138523	-1934.09	1	-1934.09	1	0.001597	0.12664	0.0125	0.0126105	True	True	2.33637775304e-06	2.18727601083e-05	0	0	1	1	1
ENSG00000154928	-4174.85	1	-4174.85	1	0.003718	0.238603	-0.9844	0.0155824	-4173.93	1	-4173.93	1	0.000616	0.009905	0.0512	0.0621908	-4174.9	1	-4174.9	1	0.000637	0.093163	-0.005	0.00683748	-4174.9	1	-4174.9	1	0	5e-06	-0.0109	0.0001	-4174.9	1	-4174.9	1	7e-06	0.072536	-0.0117	9.65038050072e-05	False	True	1	1	1	1	1	1	1
ENSG00000196497	-8214.19	1	-8214.19	1	0.021145	0.234313	-0.9098	0.0902425	-8213.11	1	-8213.11	1	0.001756	0.007902	0.116	0.222222	-8213.65	1	-8212.96	7.70788	0.022795	0.118227	-0.0221	0.192807	-8211.49	1	-8211.54	2.15458	0.002633	0.004068	0.541	0.647247	-8214.19	1	-8214.19	1	0.008074	0.113837	-0.144	0.070926	False	False	1	1	1	1	0.239269	1	1
ENSG00000213054	-1112.49	1	-1112.49	1	0.014242	0.19009	-0.9251	0.0749224	-1112.49	1	-1112.49	1	0	5e-06	-0.3872	0.0001	-1112.49	1	-1112.49	1	0.011577	0.006035	1.7944	1.91831	-1112.49	1	-1112.49	1	2e-06	0.020694	-0.3872	9.66463709288e-05	-1105.27	1	-1087.72	131.14	0.216153	0.584128	0.2459	0.370044	True	True	1	1	1	1	1	1	1
ENSG00000164221	-2548.03	1	-2547.91	2.42456	0.040034	0.199404	-0.7992	0.200768	-2548.41	1	-2548.41	1	0.002549	0.007427	0.2067	0.343207	-2546.79	1	-2546.63	3.12997	0.027698	0.083035	0.2127	0.33357	-2548.41	1	-2548.41	1	2e-06	0	304.562	304.698	-2547.26	1	-2544.87	10.6594	0.026696	0.048883	0.4252	0.54612	False	True	0.631005	1	1	1	0.570341	1	0.998872
ENSG00000164220	-3118.24	1	-3118.24	1	0.026336	0.125923	-0.7909	0.209144	-3117.91	1	-3117.91	1	0.001307	0.00311	0.2256	0.420257	-3116.92	1	-3116.7	2.48128	0.050189	0.131909	0.0624	0.380482	-3118.24	1	-3118.24	1	1e-06	0.006886	-0.1947	0.000145222	-3118.24	1	-3118.24	1	0.03454	0.175334	-0.1211	0.196995	False	True	1	1	1	1	0.508583	1	1
ENSG00000128573	-3588.36	1	-3585.02	13.822	0.008596	0.109645	-0.9216	0.0783985	-3595.07	1	-3595.07	1	0.00154	0.014484	0.0931	0.106324	-3595.54	1	-3595.54	1	9e-06	0.090075	0	9.99167360533e-05	-3595.54	1	-3595.54	1	1e-06	0.006022	-0.0131	0.000166058	-3595.06	1	-3589.05	999	0.005383	0.087805	0.0612	0.0613063	False	True	0.00971774	0.0433852	1	1	1	1	0.998046
ENSG00000178295	-7465.96	1	-7464.91	8.94519	0.069924	0.171555	-0.5924	0.407589	-7466.46	1	-7466.46	1	0.001456	0.005983	-0.1495	0.243356	-7466.46	1	-7466.38	1	0.039507	0.119452	0.0523	0.330735	-7466.46	1	-7466.39	12.2784	0.00196	0.000495	3.5659	3.9596	-7466.06	1	-7465.63	7.24506	0.028491	0.063063	0.1734	0.451786	False	True	0.147907	0.445525	1	1	0.682383	1	0.708753
ENSG00000100239	-6169.62	1	-6163.28	999	0.09263	0.407757	-0.7728	0.22717	-6171.07	1	-6171.07	1	0.00058	0.006563	-0.1514	0.0883742	-6170.37	1	-6170.37	1	0.014998	0.056963	0.074	0.263294	-6171.07	1	-6171.07	1	0.003588	0.021218	-0.0706	0.169102	-6170.99	1	-6171.07	1	0.017707	0.082113	0.0263	0.215642	False	False	0.000369413	0.00229379	0.997743	1	1	1	0.996808
ENSG00000060138	-1709.2	1	-1709.2	1	0.010373	0.140671	-0.9263	0.0737394	-1709.2	1	-1709.2	1.08161	2e-06	0	16.4333	16.6563	-1709.2	1	-1709.2	1	0.005154	0.06932	-0.0466	0.0743508	-1709.2	1	-1709.2	1.07546	2e-06	0	15.8343	16.0573	-1709.2	1	-1709.2	1	2e-06	0.018729	-0.1209	0.000106786	False	True	1	1	1	1	1	1	1
ENSG00000155034	-5066.51	1	-5066.51	1	0.014998	0.52842	-0.9716	0.0283827	-5064.82	1	-5064.82	1	0.001785	2e-06	998.937	892.5	-5066.51	1	-5066.51	1	0.001892	0.205489	-0.0339	0.00920731	-5066.51	1	-5066.51	14.5753	0.000575	0.02902	-0.0434	0.0198139	-5065.74	1	-5063.04	37.2846	0.003076	0.116135	-0.0166	0.0264864	True	True	1	1	1	1	1	1	1
ENSG00000134352	-7379.01	1	-7379.01	1	0.018376	0.127425	-0.8558	0.14421	-7379.01	1	-7379.01	1	0.001822	0.0015	1.0302	1.21467	-7378.91	1	-7378.91	1	0.037791	0.199571	0.0313	0.189361	-7379.01	1	-7379.01	1	0.000155	0.005993	-0.1589	0.0258635	-7364.43	1	-7324.08	88.1662	0.057369	0.142522	0.2444	0.402527	False	False	1	1	0.996432	1	1	1	1
ENSG00000162843	-8449.36	1	-8434.65	336.76	0.060107	0.215867	-0.7216	0.278445	-8456.52	1	-8456.52	1	0.00082	0.00491	-0.103	0.167006	-8456.6	1	-8456.6	1	0.021189	0.107773	0.0309	0.196608	-8456.19	1	-8456.19	1	0.00355	0.012738	0.0088	0.278694	-8456.6	1	-8456.6	1	0.020183	0.119897	0.0026	0.168336	False	False	5.85458722613e-08	7.04242544368e-07	1	1	1	1	1
ENSG00000058063	-4064.78	1	-4064.78	1	0.010452	0.130783	-0.9201	0.0799186	-4064.78	1	-4064.78	1	2e-06	1e-06	2.9487	2	-4064.78	1	-4064.78	1	0.004638	0.055876	0	0.0830052	-4059.63	1	-4049.42	133.364	0.005834	0.019442	0.2182	0.300072	-4064.29	1	-4064.29	1	0.01564	0.112301	0.0563	0.139269	False	True	1	1	1	1	1	1	6.24464717658e-06
ENSG00000044012	-1081.34	1	-1081.55	1	0.112205	0.197768	-0.4326	0.567357	-1084.77	1	-1084.77	1	0.00486	0.014319	0.2217	0.339409	-1084.68	1	-1074.98	624.96	0.09969	0.467753	-0.0014	0.213125	-1084.77	1	-1084.77	1	0.003593	4e-06	998.882	898.25	-1084.75	1	-1077.4	999	0.074049	0.145543	0.2943	0.508777	True	True	1	1	1	1	1.05817751214e-05	0.000508728	1
ENSG00000100721	-823.183	1	-823.174	1.23602	0.143949	0.162802	-0.1158	0.884197	-823.41	1	-823.41	1	2e-06	0.018804	-0.8451	0.00010636	-822.204	1	-822.204	1	0.114789	0.443644	0.0662	0.258741	-823.41	1	-823.41	1	0	5e-06	-0.8451	0.0001	-823.41	1	-815.137	998.988	0.122579	0.294122	0.2243	0.416762	True	True	0.891161	1	1	1	1	1	0.998872
ENSG00000175946	-4162.67	1	-4162.59	1.54729	0.049718	0.395283	-0.8742	0.125778	-4160.89	1	-4160.89	1	0.003754	0.009318	0.301	0.402876	-4163.25	1	-4163.25	1	0.011691	0.133481	-0.0323	0.0875855	-4162.17	1	-4162.17	1	0.004129	0.023204	0.0761	0.177943	-4163.25	1	-4163.25	1	0.013652	0.104197	0.0111	0.131021	False	False	0.690205	1	1	1	1	1	1
ENSG00000181733	-2946.54	1	-2946.54	1	0.018188	0.30996	-0.9413	0.0586785	-2945.11	1	-2945.11	1	0.004579	0.014853	-0.0354	0.308288	-2946.23	1	-2943.98	20.601	0.126936	1.12437	-0.0376	0.112896	-2944.61	1	-2944.6	1	0.002953	0.009526	-0.0337	0.309994	-2946.26	1	-2946.23	1.6078	0.092375	0.642431	-0.0067	0.14379	True	False	0.998872	1	1	1	0.0339572	0.514202	0.893473
ENSG00000120217	-2688.21	1	-2688.21	1	0.078059	0.302151	-0.7417	0.258344	-2688.91	1	-2688.91	1	0.003249	0.005257	-0.6335	0.618033	-2688.91	1	-2688.91	1	0.051444	0.145418	0.0979	0.353766	-2686.76	1	-2673.76	999	0.009448	0.021549	-0.8131	0.438443	-2688.91	1	-2688.91	1	0.035058	0.187458	-0.0689	0.187018	False	False	1	1	1	1	1	1	3.41983849239e-07
ENSG00000100726	-5344.29	1	-5340.37	37.624	0.100472	0.536416	-0.8127	0.187302	-5342.67	1	-5342.62	2.27913	0.006048	0.002473	2.2578	2.44561	-5344.2	1	-5344.2	1	0.018763	0.071968	0.06	0.260713	-5343.46	1	-5343.46	1	0.004047	0.031908	-0.0615	0.126833	-5344.29	1	-5344.29	1	0.017211	0.107405	-0.0405	0.160244	False	False	0.00508815	0.0244295	0.76021	1	1	1	1
ENSG00000120215	-814.148	1	-814.148	1	0.067641	0.156629	-0.5681	0.431855	-814.84	1	-814.84	1.06046	2e-06	0	18.1481	18.6497	-814.815	1	-812.845	54.2841	0.060059	0.082088	-0.0182	0.731642	-814.84	1	-814.84	1.12334	2e-06	0	17.813	18.3146	-814.84	1	-814.84	1	0.020947	0.129706	-0.5883	0.161496	False	True	1	1	1	1	0.047163	0.653064	1
ENSG00000180818	-1888.89	1	-1884.67	9.20154	0.023437	0.202479	-0.8842	0.11575	-1890.09	1	-1890.09	1	0	6e-06	-0.0768	0.0001	-1890.09	1	-1890.09	1	0.001301	0.025437	0.0021	0.051146	-1888.08	1	-1888.08	1	0.002515	0.004506	0.4814	0.558145	-1890.08	1	-1890.08	1	0.001301	0.018762	0.0202	0.0693423	False	True	0.0036761	0.0183138	1	1	1	1	1
ENSG00000130755	-939.422	1	-939.422	1	0.01318	0.395946	-0.9667	0.0332874	-939.422	1	-939.422	1	2e-06	0.018703	-0.0386	0.000106935	-939.422	1	-939.422	1	0.003137	0.166201	-0.0377	0.0188747	-939.422	1	-939.422	1	0	5e-06	-0.0386	0.0001	-937.922	1	-937.56	9.25607	0.009849	0.04274	0.1738	0.23044	False	True	1	1	1	1	1	1	1
ENSG00000144214	-1674.87	1	-1674.87	1	0.058318	0.284087	-0.7947	0.205282	-1674.87	1	-1674.87	42.7139	2e-06	0	300.52	300.969	-1674.87	1	-1674.87	1	0.023993	0.111023	-0.2895	0.216108	-1674.74	1	-1674.74	1	0.00482	0.019596	-0.2027	0.245969	-1674.87	1	-1674.87	1	0.003097	0.161894	-0.4865	0.0191298	False	True	1	1	0.990426	1	1	1	1
ENSG00000184860	-2201.7	1	-2201.7	1	0.023006	0.144702	-0.841	0.158989	-2198.25	1	-2198.25	1	0.005291	0.007864	0.5541	0.672813	-2201.71	1	-2201.71	1	0.018951	0.125994	0.0396	0.150412	-2201.74	1	-2201.74	1	0.001542	0.009848	0.0379	0.15658	-2201.74	1	-2201.74	1	0.009755	0.174163	-0.0548	0.0560107	False	False	1	1	1	1	1	1	1
ENSG00000176945	-3178.56	1	-3177.8	3.30434	0.206801	0.179739	0.1506	1.15056	-3178.82	1	-3147.18	999	0.063638	0.08154	0.1729	0.780451	-3178.63	1	-3152.93	363.395	0.145591	0.147214	0.3606	0.988975	-3177.91	1	-3175.96	196.753	0.020712	0.027626	0.1422	0.749729	-3178.61	1	-3178.29	13.3508	0.045449	0.064296	0.0785	0.706871	True	False	0.219559	0.613761	0	0	0	0	0.0479324
ENSG00000176946	-3970.55	1	-3970.23	3.3786	0.040366	0.322169	-0.8747	0.125294	-3970.6	1	-3970.6	1	0.001762	0.024414	-0.0424	0.0721717	-3969.31	1	-3969.31	1	0.010021	0.052147	0.0743	0.192168	-3970.6	1	-3970.6	1	0.001528	0.004512	0.2241	0.338652	-3970.6	1	-3970.6	1	0.008745	0.088713	-0.0193	0.0985763	False	False	0.423482	1	1	1	1	1	1
ENSG00000107719	-5400.19	1	-5399.12	6.02553	0.035023	0.390551	-0.9103	0.0896759	-5401.85	1	-5401.85	1	0.001832	0.006388	0.1844	0.286788	-5402.17	1	-5402.17	1	0.019508	0.152685	0.0357	0.127766	-5401.61	1	-5395.33	999	0.004923	0.041911	0.0152	0.117463	-5402.17	1	-5402.17	1	0.015591	0.145485	0.0151	0.107166	False	False	0.143298	0.434066	1	1	1	1	0.000394816
ENSG00000206150	-1353.22	1	-1353.22	1.11177	0.089957	0.453557	-0.8017	0.198337	-1353.72	1	-1353.72	1	3e-06	0.028642	-0.4182	0.000104741	-1353.72	1	-1353.72	1	0.007588	0.108282	-0.0409	0.0700763	-1353.72	1	-1353.72	1	0	6e-06	-0.4182	0.0001	-1353.72	1	-1353.72	1	0.038862	0.130716	0.1863	0.297301	False	True	0.9353	1	1	1	1	1	0.998872
ENSG00000143536	-4489.7	1	-4489.07	2.41867	0.152611	0.20084	-0.2401	0.759864	-4491.96	1	-4491.87	12.6891	0.003336	0.002603	0.8948	1.2816	-4491.95	1	-4489.21	999	0.046398	0.073426	0.0618	0.631902	-4491.53	1	-4491.53	1.10998	0.002836	0.002554	0.7241	1.11042	-4491.96	1	-4491.96	1	0.04393	0.100208	-0.1317	0.438388	False	False	0.26259	0.710224	0.672162	1	0.019153	0.352452	0.934202
ENSG00000174891	-2015.15	1	-2015.15	1	0.012072	0.178835	-0.9325	0.0675036	-2015.15	1	-2015.15	1	0	5e-06	-0.0506	0.0001	-2015.15	1	-2015.15	1	0.011121	0.151835	0.015	0.073244	-2015.15	1	-2015.15	1	0	0.004476	-0.0506	0.0001	-2006.68	1	-2006.68	1	0.024321	0.045085	0.4813	0.539448	False	True	1	1	1	1	1	1	1
ENSG00000167525	-2323.26	1	-2323.26	1	0.062411	0.240892	-0.7409	0.259083	-2323.26	1	-2323.26	1	0	5e-06	-0.3537	0.0001	-2319.86	1	-2317.39	7.87255	0.106535	0.114939	0.5804	0.926883	-2323.26	1	-2323.26	1	1e-06	0.011698	-0.3537	8.5484698239e-05	-2322.04	1	-2321.79	1.39408	0.055479	0.094324	0.2417	0.588175	False	True	1	1	1	1	0.025964	0.431263	1
ENSG00000110756	-8743.67	1	-8743.64	3.1202	0.043253	0.183264	-0.764	0.236015	-8743.59	1	-8743.59	1	0.001244	0.007356	-0.1004	0.169114	-8743.67	1	-8743.67	1	0.020783	0.099748	-0.0375	0.208355	-8743.67	1	-8743.67	1	0.000413	0.009782	-0.2273	0.0422204	-8742.88	1	-8742.65	2.99036	0.025739	0.090483	0.0386	0.284462	False	False	0.796856	1	1	1	1	1	1
ENSG00000125533	-1459.33	1	-1439.74	404.536	0.144603	0.830029	-0.8258	0.174214	-1482.23	1	-1482.23	1	2e-06	0.019804	-0.1231	0.00010099	-1482.16	1	-1482.16	1	0.007186	0.215729	-0.0025	0.0333103	-1482.23	1	-1482.23	1	0	7e-06	-0.1231	0.0001	-1482.16	1	-1482.23	1	0.004661	0.153028	-0.0053	0.0304585	True	True	0	0	1	1	1	1	1
ENSG00000125534	-1020.62	1	-1020.62	1	0.150307	0.324116	-0.5363	0.463744	-1021.28	1	-1021.12	999	0.002939	3e-06	998.75	979.667	-1020.71	1	-1020.71	1	0.056373	0.085908	0.4784	0.656202	-1021.45	1	-1021.17	999	0.004198	4e-06	998.75	1049.5	-1021.45	1	-1021.45	1	0.022383	0.046428	0.3043	0.482101	False	True	1	1	0.566727	1	1	1	0.451723
ENSG00000125538	-2377.38	1	-2374.17	4.99933	0.158203	0.196841	-0.1963	0.80371	-2382.38	1	-2382.38	1	0.001603	0.004325	-0.3796	0.370636	-2382.71	1	-2382.71	1	0.02296	0.052449	0.148	0.437759	-2382.38	1	-2382.38	1	0.001868	0.005869	-0.4319	0.318283	-2382.84	1	-2382.84	1	0.036654	0.11763	0.0218	0.311604	False	True	0.0112335	0.0492146	1	1	1	1	1
ENSG00000178127	-1724.83	1	-1723.45	999	0.015371	0.098142	-0.8434	0.15662	-1724.53	1	-1724.53	1.05686	0.002738	0.010759	-0.0957	0.254485	-1725.34	1	-1725.34	1	0.007077	0.078372	-0.0165	0.0903001	-1725.34	1	-1725.34	1	0.002718	3e-06	998.65	906	-1725.11	1	-1725.11	1	0.009771	0.15083	-0.042	0.0647815	False	True	0.0956437	0.310645	0.992953	1	1	1	1
ENSG00000008405	-3622.41	1	-3622.41	1	0.004026	0.06377	-0.9369	0.0631331	-3623.36	1	-3623.36	1	0	0.002951	-0.0269	0.0001	-3623.36	1	-3623.36	1	0.004887	0.108507	0.0084	0.0450386	-3623.36	1	-3623.36	1	0.000799	0.003274	0.2171	0.244044	-3623.36	1	-3623.36	1	0.004152	0.14836	-0.0086	0.027986	False	True	1	1	1	1	1	1	1
ENSG00000112936	-2682.47	1	-2682.47	1	0.056642	0.277009	-0.7955	0.204477	-2682.8	1	-2682.8	1	0.002217	0.005237	0.2418	0.423334	-2680.75	1	-2667.63	85.9702	0.08251	0.089281	0.7921	0.924161	-2681.17	1	-2681.15	1.65696	0.004737	0.003367	1.2255	1.40689	-2682.8	1	-2682.8	1	0.032169	0.109124	0.1627	0.294793	False	False	1	1	1	1	3.00255725061e-07	1.89343079955e-05	0.818474
ENSG00000143473	-3560.5	1	-3544.13	348.221	0.085719	0.797036	-0.8925	0.107547	-3596.93	1	-3596.93	1	1e-06	0.013497	-0.0292	7.40905386382e-05	-3596.93	1	-3596.93	1	0.006145	0.073646	0.0558	0.0834397	-3596.93	1	-3596.93	1	1e-06	0.005846	-0.0292	0.000171057	-3596.93	1	-3596.93	1	0.001727	0.162828	-0.017	0.0106063	False	True	1.04757998942e-08	1.43692068794e-07	1	1	0.998872	1	1
ENSG00000164675	-3830.52	1	-3825.75	7.77669	0.086023	0.25935	-0.6683	0.331687	-3834.65	1	-3834.65	1	0.001531	0.007563	0.0542	0.202433	-3834.45	1	-3833.93	10.0332	0.039247	0.07386	0.3023	0.53137	-3834.65	1	-3834.65	1	0.000492	0.003638	-0.0129	0.135239	-3834.65	1	-3834.65	1	0.035191	0.161767	-0.0116	0.217541	False	False	0.00200339	0.0105775	1	1	0.306981	1	1
ENSG00000143476	-4870.36	1	-4870.36	1	0.02157	0.115469	-0.8132	0.186803	-4870.39	1	-4870.39	3.47236	0.00206	0.005608	0.2652	0.367332	-4862.77	1	-4814.62	999	0.038326	0.08824	0.3092	0.434338	-4870.39	1	-4870.39	1	1e-06	0.009111	-0.102	0.000109757	-4870.15	1	-4869.12	15.6105	0.015645	0.088873	0.0509	0.176038	False	True	1	1	0.954678	1	0	0	1
ENSG00000143479	-3924.3	1	-3924.3	1	0.013437	0.16064	-0.9164	0.0836467	-3922.34	1	-3921.8	999	0.001502	2e-06	998.894	751	-3924.28	1	-3924.28	1	0.013366	0.167896	-0.0051	0.0796088	-3924.3	1	-3924.3	1	0.001069	0.004081	0.1555	0.261946	-3924.3	1	-3924.3	1	0.008901	0.120222	-0.0107	0.074038	False	True	1	1	0.301499	1	1	1	1
ENSG00000134278	-3360.27	1	-3359.4	13.1662	0.016422	0.165544	-0.9008	0.0992002	-3360.01	1	-3360.01	1	0.000923	0.002112	0.3589	0.437027	-3360.66	1	-3360.66	1	0.007447	0.095431	0.0191	0.0780354	-3360.66	1	-3360.66	1	1e-06	0.005244	-0.078	0.000190694	-3358.55	1	-3358.55	1	0.012133	0.086242	0.0818	0.140686	False	True	0.187774	0.540787	1	1	1	1	1
ENSG00000163645	-5922.94	1	-5923.1	1	0.091993	0.233681	-0.6063	0.393669	-5923.1	1	-5923.1	1	0	0.002356	-0.5421	0.0001	-5915.66	1	-5874.59	82.0712	0.130221	0.185196	0.3967	0.703152	-5923.1	1	-5923.1	2.74132	0.003806	0.002222	1.1704	1.71287	-5923.1	1	-5923.1	43.5089	0.061476	0.143629	0.1215	0.428019	False	True	1	1	1	1	0	0	1
ENSG00000124164	-1621.54	1	-1621.54	1	0.008391	0.099664	-0.9158	0.0841929	-1621.54	1	-1621.54	1	1e-06	0.005108	-0.0537	0.000195771	-1621.54	1	-1621.54	1	4e-06	0.042904	-0.1425	9.32314003356e-05	-1621.54	1	-1621.54	1	0	5e-06	-0.0537	0.0001	-1621.54	1	-1621.54	1	0.015159	0.153026	-0.0435	0.0990616	False	True	1	1	1	1	1	1	0.997743
ENSG00000075413	-4509.34	1	-4509.34	1	0.003753	0.124334	-0.9698	0.0301848	-4509.2	1	-4509.2	1	0.000622	0.011464	0.0348	0.0542568	-4509.34	1	-4509.34	1	0.002513	0.090751	-0.0127	0.0276912	-4508.5	1	-4508.5	1	0.00062	0.002999	0.1872	0.206736	-4508.31	1	-4508.31	1	0.005058	0.091351	0.015	0.0553689	False	False	1	1	1	1	1	1	1
ENSG00000140992	-3765.62	1	-3764.01	4.99073	0.024353	0.331547	-0.9265	0.0734526	-3767.61	1	-3767.61	1	0.000873	0.024094	0.0049	0.0362331	-3766.76	1	-3766.76	1	0.00542	0.049341	0.0423	0.109848	-3759.28	1	-3756.88	70.9546	0.008405	0.007109	1.151	1.1823	-3767.61	1	-3767.61	1	0.002266	0.045078	-0.0172	0.0502684	False	False	0.072028	0.245492	0.998872	1	1	1	0.0283774
ENSG00000168615	-5974.88	1	-5971.78	10.3083	0.024729	0.137151	-0.8197	0.180305	-5975.91	1	-5975.91	1	0	0.00265	-0.1508	0.0001	-5975.91	1	-5975.91	1	0.008851	0.13275	-0.0674	0.0666742	-5975.83	1	-5975.83	3.10591	0.001095	0.003833	0.1347	0.285677	-5974.24	1	-5972.42	7.07746	0.015146	0.091412	0.0316	0.165689	False	True	0.012837	0.0553407	1	1	1	1	0.950396
ENSG00000198198	-17282	1	-17282	1	0.023346	0.233677	-0.9001	0.0999071	-17282	1	-17282	1	0.001077	0.008285	0.0099	0.129994	-17282	1	-17282	1	0.011231	0.086849	0.006	0.129316	-17281.6	1	-17281.6	5.55914	0.000928	0.00201	0.3413	0.461692	-17277	1	-17236.4	142.171	0.015274	0.082975	0.0608	0.18408	False	False	1	1	1	1	1	1	0.758409
ENSG00000140990	-1337.79	1	-1337.79	1	0.037905	0.311087	-0.8782	0.121847	-1336.99	1	-1336.92	146.764	0.002387	2e-06	998.825	1193.5	-1338.02	1	-1338.02	1	0.022922	0.177534	0.0915	0.129113	-1337.65	1	-1337.65	1	0.002385	0.022096	-0.0673	0.107938	-1337.55	1	-1331.73	261.961	0.018082	0.112421	0.1232	0.160842	True	True	1	1	0.696171	1	1	1	1
ENSG00000160410	-4693.82	1	-4693.82	1	0.01208	0.181232	-0.9333	0.0666549	-4693.82	1	-4693.82	1	2e-06	0.017547	-0.049	0.00011398	-4693.82	1	-4693.82	1	0.003842	0.082278	0.0005	0.0466953	-4691.45	1	-4691.45	1	0.001998	0.007899	0.2038	0.252943	-4693.59	1	-4693.59	1	0.009728	0.109906	0.0423	0.088512	False	True	1	1	1	1	1	1	1
ENSG00000140876	-2332.58	1	-2332.58	1	0.081618	0.218983	-0.6273	0.372714	-2332.67	1	-2332.67	1	0.00199	0.014953	-0.4329	0.133084	-2332.35	1	-2326.32	20.8691	0.092535	0.10693	0.6455	0.865379	-2332.67	1	-2332.67	8.54199	0	5e-06	-0.5659	0.0001	-2332.51	1	-2331.8	9.62651	0.057023	0.157993	0.141	0.360921	False	True	1	1	1	1	0.000514456	0.0181952	1
ENSG00000064726	-2279.98	1	-2274.06	366.726	0.011512	0.358898	-0.9679	0.032076	-2284.33	1	-2284.33	1	1e-06	0.008202	0	0.000121921	-2284.32	1	-2284.32	1	0.001287	0.072937	-0.0124	0.0176454	-2284.33	1	-2284.33	1	1e-06	0.006435	0	0.0001554	-2284.33	1	-2284.33	1	0.001297	0.151069	-0.0214	0.00858548	False	True	0.000577762	0.00345211	1	1	1	1	1
ENSG00000135940	-954.966	1	-954.966	1	0.021913	0.140763	-0.8443	0.155673	-954.966	1	-954.966	1	0.006307	6e-06	998.398	1051.17	-954.782	1	-954.782	1	0.004397	4e-06	998.778	1099.25	-952.659	1	-951.862	999	0.008401	8e-06	998.398	1050.12	-954.936	1	-954.936	1	0.021393	0.137074	-0.0657	0.156069	False	True	1	1	1	1	1	1	0.206502
ENSG00000072506	-1850.45	1	-1850.45	1	0.020055	0.184656	-0.8914	0.108607	-1850.45	1	-1850.45	1	0	0.004341	-0.1807	0.0001	-1849.8	1	-1847.74	88.6182	0.015994	0.062564	0.1218	0.255642	-1850.45	1	-1850.45	1	0	0.004012	-0.1807	0.0001	-1849.29	1	-1849.2	2.66826	0.019984	0.042953	0.3315	0.465253	False	True	1	1	1	1	0.0423241	0.60528	1
ENSG00000072501	-7512.78	1	-7474.93	998.998	0.019155	0.281701	-0.932	0.0679976	-7532.67	1	-7532.67	1	1e-06	0.010511	0	9.51384264104e-05	-7532.67	1	-7532.67	1	7e-06	0.066664	0	0.000105004	-7531.15	1	-7531.04	89.5625	0.000354	0	999	999	-7466.2	1	-7342.98	768.933	0.038751	0.146783	0.2639	0.264002	False	True	0	0	1	1	1	1	0.644936
ENSG00000134183	-2184.85	1	-2184.85	1	0.006514	0.163708	-0.9602	0.0397904	-2184.85	1	-2184.85	1.39565	1e-06	2e-06	0.3118	0.5	-2184.85	1	-2184.85	1	0.00373	0.084654	0.0229	0.0440617	-2184.85	1	-2184.85	1	1e-06	1e-06	1.3766	1	-2184.85	1	-2184.85	1	0.003777	0.149011	0.0041	0.0253471	False	True	1	1	1	1	1	1	1
ENSG00000069712	-8769.63	1	-8769.63	1	0.05926	0.145163	-0.5918	0.408231	-8769.47	1	-8769.47	1	0.002809	0.002966	0.6023	0.947067	-8770.2	1	-8769.9	3.61127	0.053991	0.093925	0.2368	0.574831	-8770.48	1	-8770.48	1	0.003496	0.007468	0.1232	0.468131	-8770.84	1	-8770.57	6.27947	0.070888	0.185741	0.0436	0.38165	False	False	1	1	1	1	0.444465	1	1
ENSG00000143786	-823.238	1	-823.238	1	0.017037	0.376175	-0.9547	0.0452901	-825.319	1	-825.319	1	3e-06	0.032438	0	9.24841235588e-05	-825.319	1	-825.319	1	1.8e-05	0.182867	0	9.84321938895e-05	-825.319	1	-825.319	1	1e-06	0.007575	0	0.000132013	-824.866	1	-824.866	1	0.003343	0.035426	0.0943	0.0943657	False	True	1	1	1	1	1	1	1
ENSG00000188659	-2863.68	1	-2859.83	9.18947	0.050549	0.187725	-0.7307	0.269272	-2863.62	1	-2863.62	1	0.002939	0.011753	-0.049	0.250064	-2863.76	1	-2863.76	1	0.006709	0.032359	-0.0083	0.20733	-2862.14	1	-2862.14	1	0.007402	0.017086	0.1341	0.43322	-2862.37	1	-2862.37	1	0.012999	0.029338	0.2275	0.443077	False	False	0.00548367	0.0260877	1	1	1	1	1
ENSG00000160200	-4261.02	1	-4260.09	6.21772	0.034339	0.566145	-0.9393	0.0606541	-4260.97	1	-4260.97	1	0.001425	0.003881	0.2617	0.367173	-4261.48	1	-4261.43	2.9986	0.011163	0.134093	0.0226	0.0832482	-4261.02	1	-4261.02	1	0.002186	0.019684	0.0057	0.111055	-4261.37	1	-4260.99	6.86998	0.012551	0.197004	0.0031	0.0637094	True	False	0.173852	0.507212	1	1	0.750654	1	1
ENSG00000188554	-5405.28	1	-5399.98	558.865	0.048739	0.194711	-0.7497	0.250315	-5406.35	1	-5406.08	8.07058	0.002528	0.001062	2.1087	2.38041	-5406.62	1	-5406.62	1	0.01083	0.065756	-0.0429	0.1647	-5406.58	1	-5406.58	1	0.000701	0.003499	-0.07	0.200343	-5406.61	1	-5402.99	999	0.02095	0.05734	0.1578	0.365364	False	False	0.00112976	0.00630301	0.459023	1	1	1	1
ENSG00000025434	-3044.56	1	-3044.56	1	0.017486	0.145645	-0.8799	0.120059	-3041.1	1	-3005.99	999	0.015314	0.036149	0.2881	0.423636	-3045.76	1	-3045.76	1	0.004123	0.128568	-0.0439	0.0320686	-3045.76	1	-3045.76	1	1e-06	0.005751	-0.1354	0.000173883	-3045.76	1	-3045.76	1	0.004183	0.071825	-0.0178	0.0582388	False	True	1	1	0	0	1	1	1
ENSG00000137760	-5377.88	1	-5376.93	4.43549	0.060511	0.224406	-0.7304	0.26965	-5378.56	1	-5378.53	3.04848	0.005181	0.01229	0.2279	0.421562	-5378.62	1	-5378.62	1	0.015194	0.070335	-0.0186	0.216023	-5378.54	1	-5378.34	19.9813	0.002329	2e-06	998.806	1164.5	-5378.55	1	-5378.55	1	0.020492	0.088998	-0.0044	0.230252	False	True	0.166829	0.490156	0.783147	1	1	1	0.520969
ENSG00000166123	-1752.29	1	-1747.58	42.705	0.017333	0.54698	-0.9683	0.0316885	-1755.32	1	-1755.32	7.35578	2e-06	0.022011	0	9.08636590796e-05	-1754.93	1	-1754.61	9.12729	0.003453	0.086715	-0.0042	0.0398201	-1751.07	1	-1751.01	4.30672	0.006433	0.003046	2.1119	2.11195	-1755.32	1	-1755.32	1	0.001687	0.198916	-0.0355	0.00848097	False	True	0.00215884	0.0113122	1	1	0.424611	1	0.737311
ENSG00000151353	-1315.81	1	-1311.13	171.744	0.100958	1.29816	-0.9222	0.0777703	-1316.1	1	-1316.1	1	1e-06	0.010393	-0.2596	9.62186086789e-05	-1315.86	1	-1315.24	15.5262	0.035083	0.096439	0.2037	0.363784	-1316.1	1	-1316.1	1	0	5e-06	-0.2596	0.0001	-1315.6	1	-1315.6	1	0.011611	0.24864	-0.1134	0.046698	True	True	0.0022154	0.0115711	1	1	0.266025	1	1
ENSG00000037042	-2624.74	1	-2624.74	1	0.002819	0.259398	-0.9891	0.0108675	-2624.74	1	-2624.74	1	2e-06	0.020505	-0.0264	9.75371860522e-05	-2624.72	1	-2624.72	1	0.001909	0.115666	-0.0042	0.0165044	-2624.74	1	-2624.74	34.8637	0	7e-06	-0.0264	0.0001	-2623.37	1	-2622.6	6.87304	0.003771	0.196007	-0.0015	0.0192391	False	True	1	1	1	1	1	1	1
ENSG00000215845	-1189.19	1	-1189.19	1	0.053602	0.521833	-0.8973	0.102719	-1188.88	1	-1188.88	1	0.004037	0.022348	0.1805	0.180643	-1188.98	1	-1186.14	10.1941	0.038465	0.160527	0.2295	0.239617	-1189.19	1	-1189.19	16.0305	0	5e-06	0	0.0001	-1188.48	1	-1187.25	999	0.048383	4.8e-05	998.99	1007.98	True	True	1	1	1	1	0.0170996	0.324758	1
ENSG00000078814	-12098.1	1	-12047.2	643.952	0.017118	0.373061	-0.9541	0.0458853	-12133.5	1	-12133.5	1	0.000379	0.007604	0.0269	0.0498422	-12133.7	1	-12133.7	1	0.001533	0.153251	-0.0077	0.0100032	-12133.6	1	-12133.6	1	0.000245	0.009398	0.0031	0.0260694	-12133.7	1	-12133.7	1	0.001336	0.151357	-0.0089	0.00882681	False	False	0	0	1	1	1	1	1
ENSG00000078487	-5576.82	1	-5576.82	1	0.103848	0.157337	-0.34	0.660035	-5576.82	1	-5576.82	1	0.001096	0.003599	-0.1548	0.304529	-5576.79	1	-5568.65	999	0.037415	0.078074	-0.0512	0.479225	-5576.81	1	-5574.05	999	0.003249	0.003807	0.3942	0.853428	-5576.82	1	-5540.94	998.991	0.077279	0.135765	0.0388	0.569212	False	False	0.997015	1	1	1	5.49323932721e-05	0.00236746	0.0187545
ENSG00000156374	-2368.48	1	-2368.48	1	0.01269	0.144075	-0.9119	0.0880791	-2368.48	1	-2368.48	1	0	5e-06	-0.0969	0.0001	-2367.77	1	-2367.77	1	0.009171	0.050099	-0.0086	0.183058	-2368.48	1	-2368.48	1	0.001335	0.00696	0.0948	0.19181	-2368.48	1	-2368.48	1	0.0056	0.098962	-0.135	0.0565874	False	True	1	1	1	1	1	1	1
ENSG00000096654	-5045.58	1	-5045.58	1	0.013355	0.305867	-0.9563	0.0436628	-5045.57	1	-5045.57	1	0.00062	0.005905	-0.0094	0.104996	-5041.52	1	-5040.23	4.97105	0.018526	0.088338	0.0611	0.209717	-5045.58	1	-5045.58	1	0	0.002128	-0.1142	0.0001	-5035.48	1	-5035.47	1.13233	0.02766	0.061844	0.2987	0.447254	False	True	1	1	1	1	0.108701	1	1
ENSG00000042753	-758.447	1	-758.447	1	1.9e-05	0.193179	-0.9999	9.83543759932e-05	-758.447	1	-758.447	1	1e-06	0.009939	0	0.000100614	-758.447	1	-758.447	1	0	6e-06	0	0.0001	-758.447	1	-758.447	1	1e-06	0.011265	0	8.87705281846e-05	-758.447	1	-758.447	1	1.6e-05	0.164981	0	9.69808644632e-05	False	True	1	1	1	1	1	1	1
ENSG00000134982	-20042.5	1	-20041.1	7.06609	0.017298	0.222526	-0.9223	0.0777347	-20038.2	1	-20038	9.43917	0.001251	0.002047	0.5231	0.611138	-20038.9	1	-20038.9	1	0.015489	0.114008	0.0619	0.135859	-20042.1	1	-20042	3.20647	0.000924	0.005069	0.0942	0.182284	-20042.4	1	-20042.4	1	0.017586	0.182531	0.0223	0.0963453	False	False	0.0950628	0.309103	0.563131	1	1	1	0.798561
ENSG00000134987	-6278.47	1	-6278.47	1	0.026662	0.188883	-0.8588	0.141156	-6277.88	1	-6277.88	1	0.001583	0.00234	0.5172	0.676496	-6279.28	1	-6279.28	1	0.011013	0.078887	0.0302	0.139605	-6279.29	1	-6279.29	1	0.000983	0.006566	-0.0097	0.149711	-6278.93	1	-6276.01	11.7342	0.020597	0.122728	0.0584	0.167826	False	False	1	1	1	1	1	1	1
ENSG00000115694	-2017.3	1	-2017.3	1	0.009676	0.550908	-0.9824	0.0175637	-2017.3	1	-2017.3	7.00616	0	6e-06	-0.0057	0.0001	-2017.3	1	-2017.3	1	4e-06	0.043338	-0.0089	9.22977525497e-05	-2017.11	1	-2017.3	1	0.001202	0.047625	0.0194	0.0252388	-2017.3	1	-2017.3	1	5e-06	0.048022	-0.0089	0.000104119	False	True	1	1	1	1	1	1	1
ENSG00000160208	-6138.11	1	-6138.11	1	0.104798	0.403039	-0.74	0.26002	-6138.11	1	-6138.11	1	0.002171	0.008044	0.0676	0.269891	-6130.79	1	-6129.54	4.76265	0.044469	0.042234	0.7369	1.05292	-6138.11	1	-6138.11	1	0.001362	0.007636	-0.0239	0.178366	-6138.11	1	-6136.92	999	0.030166	0.149331	-0.114	0.202008	False	False	1	1	1	1	0.113702	1	1
ENSG00000171067	-4083.97	1	-4057.14	92.8125	0.476228	0.585935	-0.1872	0.812766	-4086.61	1	-4086.61	1	0.006746	0.002598	1.715	2.59661	-4083.84	1	-4082.48	4.21717	0.061086	0.023661	2.0978	2.58172	-4086.61	1	-4086.61	1	1e-06	0.011479	-0.8815	8.71156024044e-05	-4086.61	1	-4086.61	1	0.043637	0.084601	0.0318	0.515798	False	True	0	0	1	1	0.0991334	1	1
ENSG00000121691	-3735.97	1	-3735.92	4.62947	0.015101	0.196969	-0.9233	0.0766669	-3735.69	1	-3735.69	1	0.000848	0.007203	-0.0642	0.117729	-3735.84	1	-3735.79	5.13727	0.010583	0.063239	0.1255	0.167349	-3735.97	1	-3735.97	1	0.001738	0.00789	0.0384	0.220279	-3734.13	1	-3733.2	4.50069	0.015845	0.130325	0.0797	0.121581	False	False	0.754165	1	1	1	0.747297	1	1
ENSG00000124664	-2235.71	1	-2235.71	1	0.012557	0.292753	-0.9571	0.0428928	-2234.42	1	-2234.42	1	0.002506	0.011943	0.1668	0.20983	-2235.71	1	-2235.71	1	0.011149	0.265652	-0.002	0.0419684	-2232.16	1	-2231.85	682.523	0.002481	2e-06	998.957	1240.5	-2235.71	1	-2235.71	1	0.004062	0.101907	-0.0041	0.0398599	True	True	1	1	1	1	1	1	0.431689
ENSG00000163995	-3567.93	1	-3551.01	33.8179	0.056648	0.363703	-0.8442	0.155753	-3590.89	1	-3590.89	1	0	0.001881	-0.0651	0.0001	-3590.89	1	-3590.89	1	0.001757	0.079036	-0.035	0.0222304	-3590.89	1	-3590.89	1	0.000839	0.036435	-0.0422	0.0230273	-3590.89	1	-3590.89	1	0.002644	0.094001	-0.0291	0.0281274	False	True	5.91770754621e-09	8.42651474346e-08	1	1	0.997477	1	1
ENSG00000121690	-3630.32	1	-3630.32	1	0.020081	0.160969	-0.8752	0.124751	-3630.35	1	-3630.35	1	1e-06	0.009885	-0.1706	0.000101163	-3630.32	1	-3630.32	1	0.016322	0.111666	0.0475	0.146168	-3630.35	1	-3630.35	1	0.0018	2e-06	998.829	900	-3630.35	1	-3630.35	1	0.009252	0.120943	-0.0222	0.0764988	False	True	1	1	1	1	1	1	1
ENSG00000105855	-5269.93	1	-5269.87	1.59645	0.029124	0.131321	-0.7782	0.221777	-5271.4	1	-5271.4	1	0.000588	0.012301	-0.0443	0.047801	-5271.33	1	-5271.33	1	0.009508	0.049825	0.0292	0.190828	-5271.32	1	-5271.32	1	0.001196	0.004554	0.1706	0.262626	-5271.4	1	-5271.4	1	0.006501	0.073363	-0.073	0.0886142	False	False	0.751559	1	1	1	1	1	1
ENSG00000105854	-2442.49	1	-2442.49	1	0.017167	0.152405	-0.8874	0.112641	-2442.49	1	-2442.49	1	1e-06	0.006531	-0.2566	0.000153116	-2442.47	1	-2442.47	1	0.013296	0.088291	0.0315	0.150593	-2442.49	1	-2442.49	1	0	5e-06	-0.2566	0.0001	-2442.49	1	-2442.49	1	0.004857	0.1072	-0.0738	0.0453078	False	True	1	1	1	1	1	1	1
ENSG00000111481	-897.509	1	-897.509	1	5e-06	0.045698	-0.9999	0.000109414	-897.509	1	-897.509	1.06395	2e-06	0	508.725	508.725	-897.509	1	-897.509	1	4e-06	0.040252	0	9.93739441518e-05	-897.509	1	-897.509	1.00455	2e-06	0	702.742	702.742	-897.509	1	-897.509	1	9e-06	0.088202	0	0.000102039	False	True	1	1	1	1	1	1	1
ENSG00000120963	-350.334	1	-350.334	1	7e-06	0.071002	-0.9999	9.85887721473e-05	-350.334	1	-350.334	1.07761	2e-06	0	24.4996	24.4997	-350.334	1	-350.334	1	0	5e-06	0	0.0001	-350.334	1	-350.334	1.0521	2e-06	0	24.4844	24.4845	-350.334	1	-350.334	1	3e-06	0.034773	0	8.62738331464e-05	False	True	1	1	1	1	1	1	1
ENSG00000175764	-1509.23	1	-1500.66	999	0.051446	0.232366	-0.7786	0.221401	-1513.07	1	-1513.07	1	0.002467	2e-06	998.94	1233.5	-1513.07	1	-1513.07	1	0.002273	0.098278	-0.0295	0.0231283	-1497.84	1	-1472.37	999	0.060721	0.129611	0.4081	0.468486	-1513.07	1	-1513.07	1	0.002334	0.104733	-0.0303	0.0222852	True	True	3.45647064655e-05	0.000262378	1	1	1	1	0
ENSG00000079689	-2068.4	1	-2068.4	1	0.044399	0.154546	-0.7127	0.287287	-2070.17	1	-2070.17	1	0.001234	0.009348	-0.0248	0.132007	-2070.17	1	-2070.17	1	0.014383	0.124557	-0.0062	0.115473	-2070.17	1	-2070.17	1	0.002099	2e-06	998.843	1049.5	-2070.17	1	-2070.17	1	0.017926	0.045365	0.2735	0.39515	False	True	1	1	1	1	1	1	1
ENSG00000175766	-922.853	1	-922.853	1	0.036864	0.422542	-0.9128	0.0872434	-922.853	1	-922.853	1	0.033488	0.110595	0.2711	0.302798	-921.35	1	-921.35	1	0.028752	0.026714	0.8647	1.07629	-922.565	1	-914.335	999	0.150996	0.421007	0.327	0.358654	-922.332	1	-922.332	1	0.068834	0.313605	0.0079	0.219493	True	False	1	1	1	1	1	1	4.96587807308e-05
ENSG00000105852	-2798.92	1	-2798.79	1.70183	0.061777	0.185449	-0.6669	0.333121	-2801.15	1	-2801.15	1	0	0.003386	-0.4743	0.0001	-2801.15	1	-2801.15	1	0.022275	0.135194	-0.0605	0.164763	-2801.15	1	-2801.15	1	0	5e-06	-0.4743	0.0001	-2801.15	1	-2801.15	1	0.020089	0.11416	-0.0493	0.175972	False	True	0.613528	1	1	1	1	1	0.995348
ENSG00000187806	-1931.08	1	-1930.3	7.85435	0.10225	0.131803	-0.2242	0.775779	-1931.08	1	-1930.83	972.891	0.007645	8e-06	997.809	955.625	-1931	1	-1931	1	0.070114	0.103729	-0.0394	0.675934	-1930.74	1	-1930.74	1	0.007804	0.012659	-0.5746	0.616478	-1931.05	1	-1931.05	1	0.065488	0.080338	0.0999	0.815156	False	True	0.211568	0.597037	0.478238	1	1	1	1
ENSG00000142252	-991.904	1	-991.904	1	0.046891	0.151785	-0.6911	0.30893	-994.939	1	-994.939	1	0	4e-06	-0.0801	0.0001	-994.939	1	-994.939	1	0.007808	0.164465	-0.046	0.0474751	-994.457	1	-994.457	1	0.003857	0.018387	0.1296	0.209768	-994.939	1	-994.939	1	0.007905	0.070927	0.018	0.111453	True	True	1	1	1	1	1	1	1
ENSG00000082482	-2853.5	1	-2853.5	1	0.004473	0.249938	-0.9821	0.0178964	-2853.5	1	-2853.5	1.33588	2e-06	0	38.494	38.5057	-2838.42	1	-2819.82	40.5792	0.026909	0.102687	0.2182	0.262049	-2853.5	1	-2853.5	1.5207	2e-06	0	39.6011	39.6128	-2853.1	1	-2853.1	1	0.00618	0.080588	0.0329	0.0766864	False	True	1	1	1	1	0	0	0.996258
ENSG00000147454	-2461.15	1	-2434.9	466.814	0.098903	0.395878	-0.7502	0.249832	-2486.67	1	-2486.67	1	0.001199	0.015948	-0.0511	0.0751818	-2486.67	1	-2486.67	1	0.005053	0.057629	0.0452	0.0876815	-2486.67	1	-2486.67	1	0	0.000159	-0.1262	0.0001	-2486.67	1	-2486.67	1	1.3e-05	0.13025	-0.0424	9.98080614203e-05	False	True	0	0	1	1	1	1	1
ENSG00000012174	-4065.5	1	-4065.5	1	0.041433	0.179662	-0.7694	0.230616	-4065.5	1	-4065.5	1	2e-06	0.022246	-0.0309	8.99038029309e-05	-4001.97	1	-3948.1	68.4045	0.285421	0.443237	0.6024	0.643947	-4065.45	1	-4065.45	1	0.000962	0.01943	0.0185	0.0495111	-4065.5	1	-4065.5	1	4e-06	0.036083	-0.0414	0.000110856	False	True	1	1	1	1	0	0	1
ENSG00000214114	-637.794	1	-637.794	1	0.00442	0.067321	-0.9343	0.0656556	-637.794	1	-637.794	22.2663	2e-06	0	117.57	117.57	-633.044	1	-612.029	999	0.085766	0.139886	0.4925	0.613114	-637.794	1	-637.794	23.2262	2e-06	0	42.591	42.5911	-637.794	1	-637.794	1	3e-06	0.031306	-0.1205	9.58282757299e-05	False	True	1	1	0.996432	1	0	0	0.996432
ENSG00000142784	-4004.91	1	-4004.91	1	0.000648	0.120956	-0.9946	0.00535732	-4004.91	1	-4004.91	1	0	6e-06	-0.0082	0.0001	-4004.91	1	-4004.91	1	0.001984	0.14252	-0.0324	0.0139209	-4004.91	1	-4004.91	1	1e-06	0.006295	-0.0082	0.000158856	-4004.91	1	-4004.91	1	1.6e-05	0.162741	-0.0462	9.83157286732e-05	False	True	1	1	1	1	1	1	1
ENSG00000183918	-862.031	1	-862.031	1	0.017463	0.068203	-0.744	0.256044	-862.49	1	-862.49	1	1e-06	0.008489	-0.1208	0.0001178	-862.49	1	-862.49	1	0.011395	0.1373	-0.0342	0.0829934	-862.49	1	-862.49	1	2e-06	0.020494	-0.1208	9.75895384015e-05	-862.468	1	-860.83	999	0.004041	0.043338	-0.024	0.0932438	False	True	1	1	1	1	1	1	1
ENSG00000135587	-3410.85	1	-3410.85	1	0.045505	0.353724	-0.8714	0.128645	-3410.85	1	-3410.85	4.21469	0.002293	0.010735	-0.1003	0.2136	-3409.16	1	-3408.09	5.6978	0.041832	0.126525	0.1225	0.330622	-3409.47	1	-3409.47	1.27343	0.002142	0.001648	0.9858	1.29976	-3410.23	1	-3410.23	1	0.02346	0.11354	-0.0015	0.206623	False	True	1	1	0.957053	1	0.143219	1	0.927183
ENSG00000123240	-4580.6	1	-4580.6	1	0.043138	0.330909	-0.8696	0.130362	-4579.81	1	-4579.8	1.83211	0.002348	0.005426	0.2211	0.432731	-4577.43	1	-4576.7	3.3234	0.033498	0.099346	0.2156	0.337185	-4579.15	1	-4579.17	1	0.002494	0.007441	0.1235	0.33517	-4580.6	1	-4580.6	1	0.015764	0.121009	0.0087	0.130271	False	False	1	1	0.886282	1	0.226814	1	1
ENSG00000142789	-2323.33	1	-2306.08	52.253	0.136441	0.512031	-0.7335	0.26647	-2331.3	1	-2331.3	1	0.00434	0.009683	0.2125	0.448208	-2333.16	1	-2333.16	1	0.021815	0.134426	0.062	0.162283	-2332.96	1	-2331.79	56.8243	0.015893	0.041054	0.1514	0.387124	-2333.16	1	-2333.16	1	0.012986	0.109082	0.0187	0.119048	False	False	4.27789270674e-09	6.18828828789e-08	1	1	1	1	0.126615
ENSG00000176490	-888.286	1	-887.872	3.04114	0.01829	1.37107	-0.9867	0.0133399	-898.271	1	-898.271	1	0	1.4e-05	0	0.0001	-898.271	1	-898.271	1	1.3e-05	0.126045	-0.0041	0.000103138	-898.271	1	-898.271	1	8e-06	0.0784	0	0.000102041	-898.271	1	-898.271	1	2.1e-05	0.209063	-0.0041	0.000100448	True	True	0.362705	0.918235	0.991333	1	1	1	1
ENSG00000139220	-6980.52	1	-6979.55	4.24425	0.003911	0.151322	-0.9742	0.0258455	-6983.99	1	-6983.99	1	1e-06	0.00925	-0.0091	0.000108108	-6982.85	1	-6982.85	1	0.002361	0.095558	0.0175	0.0247075	-6983.99	1	-6983.99	1	2e-06	0	8.1457	8.1549	-6981.91	1	-6973.47	161.039	0.003218	0.120517	0.0195	0.0267016	False	True	0.163294	0.482008	1	1	1	1	1
ENSG00000185097	-2359.88	1	-2359.88	1	0.016463	0.177951	-0.9075	0.0925142	-2359.48	1	-2359.27	8.14238	0.004212	0.003628	0.9202	1.16097	-2359.88	1	-2359.88	1	0.023564	0.101806	0.0697	0.23146	-2357.05	1	-2355.49	999	0.006836	7e-06	998.759	976.571	-2359.88	1	-2359.88	1	0.014611	0.094611	-0.0074	0.154432	False	True	0.997743	1	0.518426	1	1	1	0.0774993
ENSG00000177728	-8666.42	1	-8666.42	1	0.011625	0.299262	-0.9612	0.0388456	-8665.55	1	-8665.55	2.3216	0.000632	0.003254	0.1596	0.194222	-8666.47	1	-8666.47	1	0.003898	0.147746	-0.0136	0.0263831	-8662.05	1	-8657.88	231.2	0.001281	0.007094	0.1458	0.180575	-8666.44	1	-8666.44	1	0.005921	0.116215	0.0109	0.0509487	False	False	1	1	0.914224	1	1	1	0.0038524
ENSG00000084710	-5041.48	1	-5041.48	1	0.003953	0.248183	-0.9841	0.0159278	-5041.48	1	-5041.48	1	1e-06	0.006978	-0.0271	0.000143308	-5041.24	1	-5041.24	1	0.003726	0.103086	0.026	0.0361446	-5031.1	1	-5031.1	1	0.003773	0.011416	0.3033	0.330501	-5041.48	1	-5041.48	1	0.002301	0.1143	0.01	0.0201312	False	True	1	1	1	1	1	1	1
ENSG00000197430	-1237.37	1	-1231.63	999	0.106448	0.193529	-0.45	0.550036	-1244.37	1	-1244.37	1	1e-06	0.007222	-0.2772	0.000138466	-1244.37	1	-1240.38	999	0.026752	0.072413	0.1635	0.369436	-1244.37	1	-1244.37	1	2e-06	0.019006	-0.2772	0.00010523	-1244.37	1	-1244.37	1	0.015821	0.193788	-0.1243	0.0816408	False	True	0.00070789	0.004158	1	1	0.004738	0.117233	1
ENSG00000105298	-4612.77	1	-4612.77	1	0.009788	0.686617	-0.9857	0.0142554	-4612.77	1	-4612.77	1	0.000566	0.048443	-0.0068	0.0116838	-4612.76	1	-4612.76	1	0.006702	0.197837	0.0039	0.0338764	-4612.77	1	-4612.77	1	0.000551	1e-06	998.981	551	-4612.17	1	-4611.46	6.7366	0.006679	0.394463	-0.0131	0.0169319	True	True	1	1	1	1	1	1	0.997743
ENSG00000124496	-7710.01	1	-7709.95	1.80785	0.025639	0.206044	-0.8756	0.124435	-7710.6	1	-7710.6	1	1e-06	0.007588	-0.1116	0.000131787	-7710.21	1	-7707.73	17.4514	0.008077	0.080226	-0.0086	0.100678	-7708.94	1	-7708.74	12.7886	0.002024	2e-06	998.888	1012	-7710.27	1	-7710.27	1	0.010609	0.062013	0.0618	0.171077	False	True	0.737322	1	1	1	0.0258394	0.430174	0.52928
ENSG00000163191	-774.921	1	-774.829	2.61164	0.054277	0.203019	-0.7327	0.267349	-776.43	1	-776.43	1	4e-06	0.038054	-1.4323	0.000105114	-776.43	1	-776.43	1	0.019732	0.216919	-0.0247	0.0909648	-776.43	1	-776.43	1	1e-06	0.008227	-1.4323	0.000121551	-775.923	1	-775.923	1	0.01172	0.164096	-0.0443	0.0714216	False	True	0.668556	1	1	1	1	1	1
ENSG00000089876	-5383.62	1	-5383.62	1	0.022468	0.229239	-0.902	0.0980112	-5382.91	1	-5382.91	3.63874	0.000642	1e-06	998.872	642	-5383.63	1	-5383.63	1	0.009126	0.114204	-0.0102	0.0799096	-5383.62	1	-5383.62	1	0.001265	0.018143	-0.0581	0.0697239	-5383.18	1	-5383.18	1	0.010849	0.061358	0.0867	0.176815	False	True	1	1	0.896038	1	1	1	1
ENSG00000183072	-2083.84	1	-2083.84	1	0.010418	0.230099	-0.9547	0.0452762	-2083.84	1	-2083.84	1	0	7e-06	-0.0585	0.0001	-2083.76	1	-2083.76	1	0.009534	0.169612	0.0102	0.0562106	-2083.84	1	-2083.84	1	0.00135	0.026127	-0.0069	0.0516707	-2083.82	1	-2083.82	1	0.003854	0.057512	0.021	0.0670121	False	True	1	1	1	1	1	1	1
ENSG00000109920	-7097.93	1	-7097.93	1	0.01532	0.141589	-0.8918	0.1082	-7097.93	1	-7097.93	1	0.000924	0.005962	0.0112	0.154982	-7096.97	1	-7096.94	1.93762	0.018313	0.102411	0.0174	0.178819	-7097.59	1	-7097.59	1	0.000458	0.001297	0.2095	0.353123	-7097.93	1	-7097.14	17.9111	0.015816	0.098456	-0.0008	0.16064	False	False	1	1	1	1	0.819854	1	1
ENSG00000139780	-1939.21	1	-1939.21	1	0.042819	0.218801	-0.8043	0.195698	-1939.21	1	-1939.21	1	1e-06	0.007499	-0.1947	0.000133351	-1936.91	1	-1936.91	1	0.027734	0.073391	0.1738	0.377894	-1939.12	1	-1939.12	1	0.00393	0.015231	0.0632	0.258026	-1939.21	1	-1939.21	1	0.017042	0.035234	0.2796	0.483681	False	True	1	1	1	1	1	1	1
ENSG00000166220	-2988.54	1	-2988.54	1	0.051999	0.268355	-0.8062	0.193769	-2986.63	1	-2985.81	999	0.008244	8e-06	998.652	1030.5	-2988.16	1	-2987.34	11.0227	0.030273	0.075531	0.2091	0.400802	-2988.54	1	-2988.54	1	0.002158	0.011336	-0.158	0.190367	-2985.58	1	-2981.55	999	0.083931	0.153087	0.3566	0.548257	False	True	1	1	0.202336	1	0.199714	1	1
ENSG00000180660	-1996.93	1	-1996.93	1	1.5e-05	0.14776	-0.9999	0.000101516	-1996.93	1	-1996.93	1.065	2e-06	0	151.728	151.729	-1996.93	1	-1996.93	1	6e-06	0.06048	0	9.92063492063e-05	-1996.93	1	-1996.93	1.77076	2e-06	0	152.281	152.281	-1996.93	1	-2002.98	1	7e-06	0.070895	0	9.87375696453e-05	False	True	1	1	1	1	1	1	1
ENSG00000205702	-4359.06	1	-4350.17	413.586	0.18259	0.682976	-0.7327	0.267345	-4364.3	1	-4364.3	1.02964	0.01931	0.035607	0.3895	0.542309	-4364.24	1	-4364.24	1	0.029737	0.032664	0.7572	0.910391	-4366.94	1	-4366.94	1	0.006723	0.01787	0.2234	0.376217	-4367.36	1	-4367.36	1	0.035103	0.172602	0.0502	0.203375	False	False	2.48505834386e-05	0.000192348	0.985862	1	1	1	1
ENSG00000187942	-1499.06	1	-1493.83	236.569	0.145554	0.57292	-0.7459	0.254056	-1501.14	1	-1501.14	44.2009	0	4e-06	-999	0.0001	-1507.79	1	-1501.14	1	0.005525	0.081167	0.0488	0.0680695	-1506.18	1	-1498.76	1.75317	0.014518	0.008392	-997.27	1.72998	-1501.14	1	-1500.49	4.90173	0.064089	0.187901	0.3218	0.341079	True	True	0.0012244	0.00676366	0.996258	1	0.000265259	0.0100365	0.000117963
ENSG00000180667	-1973.06	1	-1973.06	1	0.012531	0.195181	-0.9358	0.0642019	-1973.06	1	-1973.06	1	0	0.00368	-0.143	0.0001	-1971.85	1	-1971.85	1.2752	0.010845	0.032759	0.2193	0.331054	-1973.06	1	-1973.06	1	1e-06	0.008724	-0.143	0.000114626	-1973.06	1	-1973.06	1	0.00199	0.077032	-0.0859	0.0258334	False	True	1	1	1	1	0.9155	1	1
ENSG00000188419	-4444.2	1	-4443.72	30.0596	0.036927	0.143902	-0.7434	0.256612	-4444.5	1	-4444.39	8.60877	0.002198	0.002143	0.791	1.02566	-4444.11	1	-4443.01	7.42395	0.01989	0.06605	0.118	0.301136	-4444.24	1	-4444.13	6.4433	0.002088	0.002349	0.6542	0.888889	-4444.33	1	-4444.33	1	0.015371	0.070409	0.0352	0.21831	False	False	0.327788	0.846311	0.644946	1	0.139034	1	0.638764
ENSG00000166816	-3816.91	1	-3816.58	7.53326	0.04736	0.309688	-0.8471	0.152928	-3818.7	1	-3818.7	1	2e-06	0.02455	-0.1172	8.1466395112e-05	-3818.61	1	-3815.46	83.9658	0.015577	0.077268	0.0847	0.201597	-3818.68	1	-3818.68	1	0.000953	0.009249	-0.0143	0.103038	-3809.03	1	-3769.85	999	0.056438	0.203947	0.1598	0.276729	False	True	0.419788	1	1	1	0.0120378	0.245939	1
ENSG00000135631	-2891.55	1	-2883.68	23.2202	0.038128	0.339726	-0.8878	0.112232	-2895.4	1	-2895.4	1	1e-06	0.014254	-0.2113	7.01557457556e-05	-2895.4	1	-2895.4	1	0.004534	0.08832	-0.0318	0.0513361	-2895.4	1	-2895.4	1	1e-06	0.005714	-0.2113	0.000175009	-2895.39	1	-2895.19	6.95083	0.013083	0.172947	-0.0074	0.0756475	False	True	7.3244943712e-05	0.000517992	1	1	1	1	1
ENSG00000135636	-14108.1	1	-14100.6	999	0.025391	0.302	-0.9159	0.0840762	-14119.5	1	-14119.5	1	0.000866	0.016105	-0.0067	0.0537721	-14119.7	1	-14119.7	1	0.003116	0.070558	0.0074	0.0441622	-14117.2	1	-14117.2	1	0.000656	0.001402	0.4073	0.467903	-14062.8	1	-13941.8	999	0.027232	0.157066	0.1366	0.173379	False	False	0.000107487	0.000737872	1	1	1	1	1
ENSG00000135637	-6253.3	1	-6252.4	3.90236	0.065336	0.13466	-0.5148	0.485192	-6258.33	1	-6258.33	1	0.001179	0.009302	-0.2671	0.126747	-6258.38	1	-6258.38	1	0.034009	0.094233	0.1053	0.360903	-6257.46	1	-6257.46	1	0.002935	0.006346	0.0687	0.462496	-6258.48	1	-6258.48	1	0.027088	0.093728	0.0334	0.289006	False	False	0.181126	0.525171	1	1	1	1	1
ENSG00000114054	-3658.66	1	-3658.66	1	0.015733	0.186084	-0.9154	0.0845478	-3656.97	1	-3656.97	1	0.001784	0.006672	0.1757	0.267386	-3658.66	1	-3658.66	1	0.007714	0.087517	0.0023	0.0881429	-3658.66	1	-3658.66	1	0	0.004096	-0.0916	0.0001	-3658.66	1	-3658.66	1	0.006496	0.114341	-0.029	0.0568125	False	True	1	1	1	1	1	1	1
ENSG00000185897	-2803.62	1	-2801.18	27.6164	0.059707	0.447167	-0.8665	0.133523	-2804.54	1	-2804.54	1	0.004651	0.016827	0.0367	0.276401	-2804.66	1	-2804.95	1	0.015727	0.134544	0.043	0.116891	-2804.46	1	-2804.46	1	0.002041	0.01249	-0.0763	0.163411	-2803.98	1	-2800.67	999	0.024364	0.168932	0.0703	0.144224	True	False	0.0270803	0.106271	1	1	1	1	1
ENSG00000185896	-3802.2	1	-3802.2	1	0.052454	0.297327	-0.8236	0.176419	-3802.2	1	-3802.2	1	0.004055	0.033005	-0.0493	0.12286	-3800.47	1	-3798.14	8.64443	0.043795	0.102709	0.0484	0.426399	-3801.3	1	-3801.13	646.256	0.00394	4e-06	998.828	985	-3795.13	1	-3777.32	998.98	0.117217	0.236423	0.1178	0.495794	False	True	1	1	1	1	0.0309259	0.486499	0.56531
ENSG00000169764	-3181.48	1	-3181.48	1	0.00696	0.195459	-0.9644	0.0356085	-3180.99	1	-3165.8	999	0.007138	0.019199	0.3602	0.37179	-3181.48	1	-3181.48	1	0.000996	0.06925	-0.0004	0.0143827	-3181.48	1	-3181.48	1	1e-06	2e-06	0.8088	0.5	-3178.67	1	-3173.3	688.638	0.012024	0.201269	0.0449	0.0597409	False	True	1	1	3.54984571738e-08	1.78312422638e-06	1	1	0.998872
ENSG00000068001	-3704.3	1	-3704.3	1	0.029846	0.356521	-0.9163	0.0837146	-3703.92	1	-3703.92	1	0.00197	0.008329	0.0708	0.236523	-3704.3	1	-3704.3	1	0.016923	0.134675	-0.0666	0.125658	-3704.3	1	-3704.3	1	1e-06	0.013423	-0.1656	7.44989942636e-05	-3704.01	1	-3703.72	7.12537	0.024066	0.119649	0.0088	0.201138	False	True	1	1	1	1	1	1	1
ENSG00000121552	-681.354	1	-681.354	1	0.024999	0.215981	-0.8843	0.115746	-681.354	1	-681.354	1	0	5e-06	-0.468	0.0001	-681.319	1	-681.319	1	0.077776	0.085184	0.5421	0.913035	-681.354	1	-681.354	1	3e-06	0.034225	-0.468	8.76552227904e-05	-680.528	1	-680.528	1	0.037396	0.107555	-0.0232	0.347692	False	True	1	1	0.998872	1	1	1	1
ENSG00000115902	-3552.03	1	-3527.09	69.898	0.06015	0.283022	-0.7875	0.212528	-3558.65	1	-3558.65	1	1e-06	0.009515	-0.0406	0.000105097	-3558.65	1	-3558.65	1	0.003923	0.093718	-0.0942	0.0418596	-3558.65	1	-3558.65	1	1e-06	0.012242	-0.0406	8.16859990198e-05	-3558.36	1	-3558.36	1	0.020863	0.159274	-0.0051	0.130988	False	True	0	0	1	1	1	1	1
ENSG00000071889	-1131.83	1	-1131.83	1	0.016189	0.371424	-0.9564	0.0435863	-1132.29	1	-1132.29	1	2e-06	0.020625	-0.0303	9.69696969697e-05	-1130.63	1	-1128.61	21.0875	0.007068	0.080106	0.0621	0.0882331	-1132.29	1	-1132.29	1	2e-06	0	3.7247	3.7551	-1131.99	1	-1131.99	1	0.002776	0.035282	0.0526	0.0786803	False	True	1	1	1	1	0.0448376	0.628028	1
ENSG00000168418	-3860.72	1	-3860.72	1	0.056638	0.613024	-0.9076	0.0923912	-3860.98	1	-3860.91	169.22	0.003482	3e-06	998.882	1160.67	-3861.38	1	-3861.38	1	0.009486	0.155409	0.0138	0.0610389	-3861.38	1	-3861.38	1	0.002095	0.050587	-0.0762	0.0414138	-3861.37	1	-3861.37	1	0.008841	0.118604	0.0273	0.0745422	True	True	1	1	0.707697	1	1	1	1
ENSG00000115904	-7764.68	1	-7764.68	1	0.002054	0.118179	-0.9826	0.0173804	-7764.68	1	-7764.68	1	0	0.001884	-0.0145	0.0001	-7764.68	1	-7764.68	1	0.003841	0.11988	0.0115	0.0320404	-7764.35	1	-7764.35	1	0.00034	0.004454	0.0617	0.0763359	-7733.96	1	-7721.71	12.6023	0.016142	0.112289	0.1233	0.143754	False	True	1	1	1	1	1	1	1
ENSG00000163440	-1261.37	1	-1261.37	1	0.022045	0.17571	-0.8745	0.125462	-1259.79	1	-1259.79	1	0.004578	0.007949	0.1781	0.575921	-1261.37	1	-1261.37	1	0.002742	0.103967	-0.1264	0.0263738	-1260.94	1	-1260.94	1	0.002163	0.007807	-0.1207	0.277059	-1261.37	1	-1261.37	1	0.013701	0.062102	0.0678	0.220621	False	False	1	1	1	1	1	1	1
ENSG00000168411	-4361.59	1	-4361.59	1	0.040179	0.206226	-0.8052	0.19483	-4361.59	1	-4361.59	1	0.001802	2e-06	998.528	901	-4359.53	1	-4359.53	1	0.036024	0.110079	0.0125	0.327256	-4361.59	1	-4361.59	1	0	0.004501	-0.4716	0.0001	-4361.59	1	-4361.59	1	0.020009	0.147971	-0.1796	0.135222	False	True	1	1	1	1	1	1	1
ENSG00000168412	-2287.12	1	-2287.12	1	0.017509	0.191902	-0.9088	0.0912393	-2284.78	1	-2284.47	92.189	0.00295	3e-06	998.956	983.333	-2287.12	1	-2287.12	1	0.014918	0.186362	-0.0064	0.0800485	-2284.97	1	-2273.74	999	0.007647	0.028457	0.2248	0.268721	-2285.39	1	-2285.33	1.83415	0.022723	0.120553	0.1021	0.18849	True	True	1	1	0.437484	1	1	1	2.13490881074e-06
ENSG00000187498	-11599.6	1	-11593.6	90.7716	0.023411	0.24847	-0.9058	0.0942206	-11598.3	1	-11598.2	26.662	0.001743	0.004479	0.2686	0.389149	-11600.1	1	-11600.1	1	0.00621	0.097483	-0.0181	0.0637034	-11592.9	1	-11560.9	999	0.005732	0.022641	0.1327	0.253169	-11600.1	1	-11600.1	1	0.003166	0.066978	-0.0345	0.0472693	False	False	0.000511934	0.00309427	0.701961	1	1	1	0
ENSG00000084774	-14499.8	1	-14499.8	1	0.008415	0.236482	-0.9644	0.0355841	-14499.8	1	-14499.8	1	0.000214	0.005892	0.0029	0.0363204	-14499.8	1	-14499.8	1	0.003807	0.084809	-0.0172	0.0448891	-14499.4	1	-14499.4	1	0.000212	0.002053	0.0697	0.103264	-14499.8	1	-14499.8	1	0.005308	0.101715	-0.0099	0.052185	False	False	1	1	1	1	1	1	1
ENSG00000063180	-1897.53	1	-1897.53	1	1.2e-05	0.115164	-0.9999	0.000104199	-1897.53	1	-1897.53	1	0	0.004186	-0.0475	0.0001	-1897.52	1	-1897.48	13.3085	0.001419	0.060812	-0.0034	0.0233342	-1897.53	1	-1897.53	1	0	0.003553	-0.0475	0.0001	-1897.53	1	-1897.53	1	5e-06	0.046105	-0.0266	0.000108448	False	True	1	1	1	1	0.792716	1	1
ENSG00000127362	-2838.93	1	-2826.97	29.0661	0.151363	0.217794	-0.305	0.694982	-2838.93	1	-2838.93	1	0	0.003619	-0.4409	0.0001	-2838.93	1	-2838.93	1	0.034117	0.06182	-0.2057	0.551876	-2838.93	1	-2838.93	1	0.001542	0.003851	-0.0406	0.400415	-2838.93	1	-2838.93	1	0.024722	0.091845	-0.4884	0.269171	False	True	1.01184486556e-06	1.00748763887e-05	1	1	1	1	1
ENSG00000179241	-2066.83	1	-2066.83	1	0.017677	0.490753	-0.964	0.0360202	-2067.04	1	-2067.04	1	4e-06	0.037544	-0.0296	0.000106542	-2067.04	1	-2066.99	11.125	0.00597	0.074869	0.0609	0.0797393	-2067.04	1	-2067.04	1	2e-06	0	3.5874	3.6171	-2067.04	1	-2067.04	1	0.010187	0.240138	0.0236	0.0424214	False	True	1	1	1	1	0.758909	1	1
ENSG00000175567	-1938.02	1	-1938.02	1	0.004453	0.155973	-0.9715	0.0285498	-1938.02	1	-1938.02	1	0	0.004074	-0.0368	0.0001	-1938.02	1	-1938.02	1	0.001144	0.079328	-0.0599	0.0144211	-1933.25	1	-1932.67	999	0.003001	3e-06	998.963	1000.33	-1938.02	1	-1938.02	1	0.003401	0.125979	-0.0473	0.0269966	False	True	1	1	1	1	1	1	0.283203
ENSG00000116852	-7095.41	1	-7054.46	999	0.029633	0.42023	-0.9295	0.0705161	-7116.42	1	-7116.42	1	0.000406	0.000538	0.7419	0.754647	-7116.77	1	-7116.77	1	0.003325	0.092986	0.0119	0.0357581	-7116.76	1	-7116.76	1	0.000405	0.00619	0.0521	0.0654281	-7061.29	1	-6970.56	999	0.034332	0.232011	0.1241	0.147976	False	True	0	0	1	1	1	1	1
ENSG00000176239	-2325.01	1	-2325.01	1	0.017995	0.201752	-0.9108	0.0891937	-2321.35	1	-2320.34	999	0.008398	0.001205	6.7076	6.96929	-2325.01	1	-2325.01	1	0.006263	0.086503	-0.0096	0.0724021	-2317.96	1	-2302.5	999	0.032569	0.038508	0.5819	0.845772	-2325.01	1	-2325.01	1	0.00801	0.067813	0.0361	0.118119	True	False	1	1	0.154026	1	1	1	2.6979258938e-08
ENSG00000058668	-9374.22	1	-9366.29	153.133	0.035276	0.238167	-0.8519	0.148115	-9374.28	1	-9374.28	1	0	0.003902	-0.1625	0.0001	-9372.32	1	-9367.62	11.6606	0.027143	0.104395	0.1247	0.260003	-9374.28	1	-9374.28	1	0.000385	0.009315	-0.1212	0.0413312	-9365.33	1	-9341.39	890.088	0.044178	0.17258	0.1207	0.255986	False	True	6.82640534551e-05	0.000486975	1	1	0.00216557	0.0629658	1
ENSG00000177697	-1639.76	1	-1639.76	1	0.011855	0.156065	-0.924	0.0759619	-1640.23	1	-1640.23	1	2e-06	0.016894	-0.0439	0.000118385	-1639.91	1	-1639.91	1	0.007091	0.122175	0.0321	0.0580397	-1640.23	1	-1640.23	1	1e-06	0.012071	-0.0439	8.28431778643e-05	-1639.01	1	-1639.01	1	0.008929	0.089694	0.0737	0.0995496	False	True	1	1	1	1	1	1	1
ENSG00000136238	-1295.4	1	-1291.49	12.0983	0.021196	0.168681	-0.8743	0.125657	-1299.57	1	-1299.57	1	0	5e-06	0	0.0001	-1299.57	1	-1299.57	1	0.002277	0.019243	0.0862	0.118329	-1299.57	1	-1299.57	1	2e-06	0.016642	0	0.000120178	-1299.57	1	-1299.57	1	9e-06	0.088379	-0.032	0.000101834	False	True	0.00516956	0.0247632	1	1	1	1	1
ENSG00000066933	-1164.49	1	-1147.46	78.6584	0.060644	0.199956	-0.6967	0.303287	-1169.18	1	-1169.18	1	0	0.003727	-0.1588	0.0001	-1169.18	1	-1169.18	1	0.001798	0.031732	-0.0395	0.056662	-1169.18	1	-1169.18	1	0	0.004156	-0.1588	0.0001	-1169.18	1	-1169.18	1	0.005433	0.108348	-0.0461	0.050144	False	True	5.28560095692e-09	7.5708307905e-08	1	1	1	1	1
ENSG00000132207	-1584.44	1	-1583.21	998.995	0.050665	0.18913	-0.7321	0.267885	-1584.75	1	-1584.75	1	0	5e-06	-0.235	0.0001	-1584.75	1	-1584.75	1	0.017199	0.074605	0.1461	0.230534	-1584.18	1	-1583.77	165.589	0.004703	0.006596	0.4779	0.713008	-1584.75	1	-1584.75	1	0.015744	0.092351	0.0861	0.17048	True	True	0.116313	0.364372	1	1	1	1	0.370272
ENSG00000136231	-1364.58	1	-1351.2	54.129	0.541514	1.32436	-0.5911	0.408886	-1391.99	1	-1391.99	1	1e-06	0.008592	0	0.000116387	-1391.99	1	-1391.99	1	0.002864	0.084747	0.0337	0.0337947	-1391.99	1	-1391.99	1	1e-06	0.008165	0	0.000122474	-1391.99	1	-1391.99	1	0.002869	0.110656	0.0258	0.0259272	False	True	2.30426087322e-07	2.50868222274e-06	1	1	0.998872	1	1
ENSG00000132205	-8432.49	1	-8432.49	1	0.042009	0.25665	-0.8363	0.163682	-8431.5	1	-8430.75	16.0136	0.005129	0.016951	0.0172	0.302578	-8432.25	1	-8432.25	1	0.024477	0.112506	0.0805	0.217562	-8431.87	1	-8431.86	2.29771	0.003592	0.009486	0.0934	0.378663	-8430.49	1	-8404.19	998.999	0.026918	0.163964	0.0271	0.16417	False	False	1	1	0.221211	1	1	1	0.891161
ENSG00000136237	-3959.84	1	-3947.74	38.5646	0.031467	0.169946	-0.8148	0.185159	-3963.26	1	-3963.2	7.24757	0.001709	0.004188	0.3049	0.408071	-3963.69	1	-3963.69	1	0.010095	0.086682	0.0063	0.11646	-3963.69	1	-3963.69	1	0.001505	0.002262	0.5621	0.66534	-3963.69	1	-3963.69	1	0.003788	0.109419	-0.0756	0.0346192	False	False	8.74808887774e-07	8.7643336095e-06	0.715471	1	1	1	1
ENSG00000029364	-1971.35	1	-1971.35	1	0.009996	0.109637	-0.9088	0.0911736	-1971.35	1	-1971.35	1	1e-06	0.012346	-0.113	8.09978940548e-05	-1971.35	1	-1971.35	1	0.013566	0.110951	0.0307	0.12227	-1971.35	1	-1971.35	1	0	0.002825	-0.113	0.0001	-1969.14	1	-1939.51	144.137	0.049047	0.090571	0.4499	0.541531	False	True	1	1	1	1	1	1	1
ENSG00000136235	-5082.42	1	-5078.43	7.10596	0.097609	0.223284	-0.5628	0.437152	-5085.4	1	-5085.4	1	0.001944	0.007519	-0.1405	0.258545	-5085.4	1	-5085.4	1	0.026073	0.120698	-0.0836	0.216018	-5085.4	1	-5085.4	1	0.002244	0.00531	0.0235	0.422599	-5085.4	1	-5085.4	1	0.028717	0.098539	-0.0082	0.291428	False	False	0.00474745	0.0229602	1	1	1	1	1
ENSG00000125255	-2766.58	1	-2766.58	1	0.028003	0.303436	-0.9077	0.0922863	-2765.34	1	-2765.09	357.063	0.00137	1e-06	998.785	1370	-2765.7	1	-2765.7	1	0.019242	0.073087	0.1026	0.263275	-2766.54	1	-2766.54	1	0.002732	0.017423	-0.0578	0.156804	-2766.58	1	-2766.58	1	0.012701	0.073721	0.0116	0.172285	False	True	1	1	0.472225	1	1	1	1
ENSG00000180370	-3193.98	1	-3193.98	1	0.006127	0.11891	-0.9485	0.0515264	-3194.8	1	-3194.8	1	1e-06	0.009428	-0.0864	0.000106067	-3194.8	1	-3194.8	1	8e-06	0.082315	-0.0142	9.71876328737e-05	-3193.6	1	-3193.99	1	0.000888	0.002422	0.2801	0.366639	-3194.8	1	-3194.8	1	0.000897	0.106015	-0.0058	0.00846107	False	True	1	1	1	1	1	1	1
ENSG00000119227	-3932.98	1	-3932.83	4.73916	0.061259	0.262089	-0.7663	0.233734	-3932.98	1	-3932.98	1	0.00812	0.010488	0.5284	0.774218	-3931.58	1	-3930.8	8.33464	0.035019	0.08513	0.219	0.411359	-3932.87	1	-3932.87	1	0.003061	0.011999	0.0093	0.255105	-3932.94	1	-3932.93	1.70214	0.027446	0.096199	0.0929	0.285304	False	False	0.594787	1	1	1	0.208967	1	1
ENSG00000148200	-2589.44	1	-2589.44	1	0.004558	0.158437	-0.9712	0.0287685	-2587.07	1	-2586.77	110.709	0.001031	1e-06	998.972	1031	-2589.44	1	-2589.44	1	5e-06	0.045702	-0.0304	0.000109404	-2589.44	1	-2589.44	1.08812	0	5e-06	-0.0274	0.0001	-2586.23	1	-2586.22	1.50661	0.008327	0.095059	0.0571	0.0875982	False	True	1	1	0.44354	1	1	1	1
ENSG00000148204	-9169.73	1	-9163.76	6.04875	0.061595	0.28731	-0.7856	0.214385	-9171.6	1	-9171.56	1.83394	0.003952	0.001549	2.3232	2.55132	-9174.78	1	-9174.78	1	0.013774	0.110396	-0.0372	0.124769	-9174.78	1	-9174.78	1	0.001273	0.017445	-0.1552	0.0729722	-9174.22	1	-9174.22	1	0.031351	0.106319	0.1329	0.294877	False	False	0.000549574	0.00329451	0.777224	1	0.997743	1	1
ENSG00000105143	-2618.97	1	-2618.97	1	0.008286	0.187054	-0.9557	0.0442974	-2618.89	1	-2618.89	1	0.00116	0.013866	0.0608	0.0836579	-2618.97	1	-2618.97	1	0.001233	0.063729	-0.0461	0.0193475	-2618.97	1	-2618.97	1	1e-06	0.01086	-0.0227	9.20810313076e-05	-2610.69	1	-2589.12	999	0.022398	0.10917	0.1398	0.205166	False	True	1	1	1	1	1	1	1
ENSG00000128805	-4959.58	1	-4902.3	271.379	0.250681	0.727999	-0.6557	0.344343	-5020.78	1	-5020.78	1	0	6e-06	-0.1845	0.0001	-5020.78	1	-5020.78	1	0.012396	0.101765	0.0634	0.12181	-5020.78	1	-5020.78	1	3e-06	0.031361	-0.1845	9.56602149166e-05	-5020.44	1	-5020.44	1	0.013052	0.110872	0.0593	0.117721	False	True	0	0	1	1	1	1	1
ENSG00000144554	-11542.8	1	-11542.8	1	0.044964	0.171037	-0.7371	0.26289	-11542.8	1	-11542.8	1	0.002049	0.006944	-0.1301	0.295075	-11542.8	1	-11542.8	1	0.022639	0.09721	-0.1038	0.232888	-11542.8	1	-11542.8	1	0.002357	0.011488	-0.2201	0.205171	-11542.8	1	-11541.9	15.2831	0.020686	0.072858	-0.0528	0.283922	False	False	1	1	1	1	1	1	1
ENSG00000105146	-2211.88	1	-2211.88	1	0.034679	0.305681	-0.8866	0.113448	-2211.74	1	-2211.74	1	0.001652	0.012859	-0.0198	0.12847	-2210.71	1	-2210.13	6.5992	0.024187	0.080721	0.0632	0.299637	-2211.88	1	-2211.88	1	1e-06	0.014636	-0.1481	6.8324678874e-05	-2209.57	1	-2209.57	1	0.02687	0.086352	0.0748	0.311168	False	True	0.995932	1	1	1	0.282892	1	1
ENSG00000047457	-8311.35	1	-8309.93	2.73564	0.068535	0.228491	-0.7001	0.299946	-8317.72	1	-8317.72	1	0.000991	0.002914	0.0813	0.340082	-8317.48	1	-8313.18	38.5362	0.022323	0.081999	0.1258	0.272235	-8317.9	1	-8317.9	1	0.001127	0.008764	-0.13	0.128594	-8317.86	1	-8317.77	5.54601	0.024332	0.105654	0.0839	0.230299	False	False	0.0915911	0.299755	1	1	0.0033644	0.089925	1
ENSG00000076003	-5282.62	1	-5282.58	1.5037	0.009783	0.145957	-0.933	0.0670266	-5284.05	1	-5284.05	3.75396	0	5e-06	-0.0318	0.0001	-5283	1	-5283	1	0.004093	0.034484	0.0796	0.118693	-5282.52	1	-5282.52	1.02472	0.000576	0.00143	0.3712	0.402797	-5284.05	1	-5284.05	1	0.002297	0.194116	-0.0273	0.0118331	False	True	0.7786	1	1	1	1	1	1
ENSG00000188655	-2217.69	1	-2217.64	1.64551	0.191831	0.311234	-0.3836	0.616356	-2217.18	1	-2217.18	1	0.009942	0.061374	-0.6057	0.16199	-2217.94	1	-2216.63	8.71599	0.111504	0.136466	0.3317	0.817083	-2217.38	1	-2217.38	1	0.014076	1.4e-05	998.232	1005.43	-2218.38	1	-2216.68	130.12	0.083642	0.229898	-0.1216	0.363822	True	True	0.745929	1	1	1	0.105386	1	1
ENSG00000142920	-612.252	1	-612.252	1	0.025669	0.243366	-0.8945	0.105475	-612.252	1	-612.252	1	2e-06	0	336.341	336.543	-612.252	1	-612.252	1	0.015243	0.055822	0.1159	0.273064	-612.07	1	-612.044	5.73372	0.010318	0.02798	0.1675	0.368763	-612.157	1	-612.157	1	0.004784	0.083089	-0.0996	0.0575768	False	True	1	1	1	1	1	1	0.819292
ENSG00000144559	-2579.74	1	-2579.74	1	0.019757	0.187732	-0.8948	0.10524	-2568.86	1	-2513.62	666.725	0.051423	0.054389	0.2708	0.945467	-2579.74	1	-2579.74	1	0.006329	0.159801	-0.1016	0.0396055	-2578.92	1	-2578.68	154.754	0.001587	2e-06	998.325	793.5	-2579.74	1	-2579.74	1	0.015134	0.074269	0.0626	0.203773	True	True	1	1	0	0	1	1	0.48502
ENSG00000157778	-896.671	1	-896.671	1	0.078715	0.595358	-0.8678	0.132215	-897.794	1	-897.794	1	4e-06	0.035292	-0.1354	0.00011334	-897.794	1	-897.794	1	1.8e-05	0.181197	-0.0477	9.93393930363e-05	-897.794	1	-897.794	1	2e-06	0.016676	-0.1354	0.000119933	-896.994	1	-896.994	1	0.019546	0.059717	0.2795	0.32731	False	True	1	1	1	1	1	1	1
ENSG00000050730	-1761.86	1	-1755.21	998.997	0.072404	0.129377	-0.4404	0.559636	-1761.86	1	-1761.86	1	0.009958	0.028519	-0.0871	0.349171	-1761.36	1	-1761.36	1	0.03084	0.08167	-0.0885	0.377617	-1761.86	1	-1761.86	1	1e-06	0.006114	-0.4362	0.000163559	-1761.86	1	-1761.86	1	0.030389	0.081258	-0.0921	0.373982	False	True	0.000266811	0.00170841	1	1	1	1	0.983341
ENSG00000182389	-3094.32	1	-3088.07	374.826	0.029517	0.271635	-0.8913	0.108664	-3109.91	1	-3109.91	1	2e-06	0.022001	0	9.09049588655e-05	-3109.91	1	-3109.91	1	1.1e-05	0.108675	-0.0116	0.000101219	-3109.81	1	-3097.06	999	0.006982	0.010287	0.6786	0.678721	-3109.9	1	-3103.91	504.833	0.002013	0.060681	0.0215	0.0331735	False	True	0.000406595	0.00250227	0.998872	1	1	1	4.43849047072e-07
ENSG00000067715	-2521.6	1	-2515.5	999	0.007376	0.169541	-0.9565	0.0435057	-2524.29	1	-2524.29	1	1e-06	0.005676	-0.0175	0.00017618	-2524.29	1	-2524.29	1	0.001083	0.058309	-0.0101	0.0185735	-2524.29	1	-2524.29	1	0	0.003109	-0.0175	0.0001	-2524.29	1	-2524.29	1	1e-05	0.099752	-0.0286	0.000100249	False	True	0.000478443	0.00291001	1	1	1	1	1
ENSG00000149269	-3070.98	1	-3070.98	1	0.013319	0.10241	-0.8699	0.130056	-3077.55	1	-3077.55	1	0	0.004935	-0.2039	0.0001	-3077.55	1	-3077.55	1	0.00171	0.051221	0.0333	0.0333847	-3076.82	1	-3076.82	1	0.000932	0.002616	0.1522	0.356269	-3077.55	1	-3077.55	1	0.002777	0.043939	0.0631	0.0632013	False	True	1	1	1	1	1	1	1
ENSG00000149262	-5963.6	1	-5963.6	1	0.006568	0.182878	-0.9641	0.0359147	-5963.6	1	-5963.6	1	0	0.004674	-0.054	0.0001	-5963.6	1	-5963.6	1	0.00202	0.079893	-0.0133	0.0252838	-5963.6	1	-5963.6	1	1e-06	0.007384	-0.054	0.000135428	-5963.59	1	-5963.5	6.43915	0.003073	0.101335	-0.0083	0.0303252	False	True	1	1	1	1	1	1	1
ENSG00000149260	-4149.27	1	-4149.06	2.53719	0.019493	0.393705	-0.9505	0.0495117	-4147.87	1	-4147.67	97.4729	0.000891	1e-06	998.926	891	-4149.55	1	-4149.55	1	0.004562	0.166201	-0.017	0.0274487	-4149.55	1	-4149.55	1	0.000464	0.014557	-0.0421	0.0318747	-4149.55	1	-4149.55	1	0.006298	0.134615	0.0023	0.0467853	False	True	0.522834	1	0.524199	1	1	1	1
ENSG00000107902	-1766.49	1	-1766.08	2.61338	0.046084	0.197279	-0.7664	0.233598	-1770.89	1	-1766.14	999	0.007578	8e-06	998.871	947.25	-1769.95	1	-1769.95	1	0.022297	0.053663	0.348	0.4155	-1771	1	-1771	1	2e-06	0	178.727	178.857	-1771	1	-1771	1	0.006405	0.109749	-0.0091	0.0583604	False	True	0.364931	0.921628	0.00206867	0.069434	1	1	1
ENSG00000146205	-6201.1	1	-6201.1	1	0.087233	0.634379	-0.8625	0.137509	-6202.84	1	-6202.81	1	0.001032	0.008441	-0.0894	0.12226	-6202.84	1	-6202.84	1	0.009788	0.125268	-0.029	0.0781365	-6202.84	1	-6202.84	1	0.001616	0.021379	-0.136	0.0755882	-6202.84	1	-6202.84	1	0.013492	0.099387	0.0287	0.135752	False	False	1	1	0.814485	1	1	1	1
ENSG00000164418	-4003.86	1	-4003.86	1	0.000639	0.105353	-0.9939	0.00606532	-4003.99	1	-4003.99	1	0	0.004753	0	0.0001	-4003.52	1	-4003.51	4.55307	0.000641	0.059276	0.0075	0.0108138	-4003.99	1	-4003.99	1	0	0.002163	0	0.0001	-4003.99	1	-4003.99	1	6e-06	0.056941	-0.0032	0.000105372	False	True	1	1	1	1	0.897674	1	1
ENSG00000137364	-2087.14	1	-2087.14	1	0.049516	0.242773	-0.796	0.20396	-2086.66	1	-2086.66	1	0.00362	4e-06	998.777	905	-2087.14	1	-2087.14	1	0.025531	0.066539	0.2668	0.3837	-2087.14	1	-2087.14	1	1e-06	0.012253	-0.2227	8.16126662858e-05	-2081.82	1	-2056.17	999	0.084403	0.186111	0.3366	0.453509	False	True	1	1	1	1	1	1	1
ENSG00000141002	-4387.53	1	-4387.53	1	0.036105	0.263207	-0.8628	0.137173	-4389.83	1	-4389.83	1	8.5e-05	9.5e-05	0.7911	0.894737	-4389.83	1	-4389.83	1	0.005211	0.136454	-0.0291	0.0381887	-4389.83	1	-4389.83	1	0.003498	0.018004	0.092	0.19429	-4389.83	1	-4389.83	1	0.007715	0.074853	0.0358	0.103069	False	True	1	1	1	1	1	1	1
ENSG00000187239	-4150.16	1	-4150.05	1.69089	0.024207	0.268502	-0.9098	0.0901558	-4151.26	1	-4142.86	999	0.007302	0.006401	1.0793	1.14076	-4151.59	1	-4151.59	1	0.008216	0.073419	0.0799	0.111906	-4149.83	1	-4137.36	583.559	0.005107	0.021306	0.1782	0.239698	-4151.91	1	-4151.91	1	0.002961	0.167929	-0.0144	0.0176325	False	False	0.642484	1	4.11167095515e-05	0.00169673	1	1	5.97416243031e-07
ENSG00000127588	-376.34	1	-376.34	1	0.00577	0.386917	-0.9851	0.0149128	-376.361	1	-376.361	1.06753	0	1.1e-05	-0.0127	0.0001	-376.361	1	-376.361	1	0	1.1e-05	-0.0101	0.0001	-376.361	1	-376.361	1	4e-06	0.043841	-0.0127	9.12387947355e-05	-376.361	1	-376.361	1	5.1e-05	0.508366	-0.0101	0.000100321	True	True	1	1	1	1	1	1	1
ENSG00000127586	-6708.73	1	-6708.73	1	0.110636	0.566966	-0.8049	0.195137	-6707.09	1	-6706.75	999	0.00522	0.011319	0.2832	0.461171	-6709.02	1	-6709.02	1	0.024828	0.148624	0.0097	0.167052	-6704.24	1	-6701.47	21.0292	0.014583	0.026312	0.3762	0.554234	-6709.87	1	-6709.87	1	0.016737	0.089557	0.0295	0.186887	True	False	1	1	0.412091	1	1	1	0.0187293
ENSG00000127585	-2481.11	1	-2481.11	1	0.0042	0.311297	-0.9865	0.0134919	-2475.91	1	-2475.47	999	0.002027	2e-06	998.981	1013.5	-2481.11	1	-2481.11	1	0.001188	0.090781	-0.0008	0.0130864	-2481.11	1	-2481.11	1	0	6e-06	-0.0194	0.0001	-2481.11	1	-2481.11	1	0.001183	0.079726	0.0009	0.0148383	False	True	1	1	0.34506	1	1	1	1
ENSG00000164414	-2060.4	1	-2059.81	4.63985	0.017298	0.05536	-0.6875	0.312464	-2061.86	1	-2061.86	1	0	0.004017	-0.0788	0.0001	-2061.86	1	-2061.86	1	0.00952	0.081796	0.0373	0.116387	-2061.86	1	-2061.86	1	1e-06	0.006905	-0.0788	0.000144823	-2061.86	1	-2061.86	1	0.007928	0.121079	-0.0136	0.0654779	False	True	0.279072	0.744686	1	1	1	1	1
ENSG00000187231	-4147.67	1	-4147.67	1	0.000669	0.112219	-0.994	0.00596156	-4147.67	1	-4147.67	1	0	0.003138	-0.0261	0.0001	-4147.67	1	-4147.67	1	0.001396	0.097096	0.0005	0.0143775	-4146.14	1	-4146.14	1	0.000682	0.003595	0.1634	0.189708	-4147.67	1	-4147.67	1	1.1e-05	0.110647	-0.0138	9.94152575307e-05	False	True	1	1	1	1	1	1	1
ENSG00000127580	-3360.45	1	-3360.45	1	0.016885	0.401162	-0.9579	0.0420902	-3360.54	1	-3360.54	1	1e-06	0.008105	-0.0222	0.000123381	-3359.46	1	-3359.46	1	0.008099	0.082144	0.0733	0.0985951	-3359.98	1	-3359.96	2.31944	0.002574	0.01468	0.153	0.175341	-3360.54	1	-3360.54	1	0.000909	0.22725	-0.0213	0.004	True	True	1	1	1	1	1	1	0.860804
ENSG00000066405	-1777.72	1	-1777.72	1	0.013571	0.109455	-0.876	0.123987	-1777.74	1	-1777.74	1	0	5e-06	-0.0469	0.0001	-1770.59	1	-1760.92	530.593	0.057718	0.407354	0.0181	0.14169	-1777.55	1	-1777.55	1	0.001907	0.017371	0.0628	0.109781	-1777.74	1	-1777.74	1	0.007681	0.165884	-0.0773	0.0463034	False	True	1	1	1	1	1.09331667812e-05	0.000523893	1
ENSG00000100532	-2411.69	1	-2411.69	1	0.010508	0.163371	-0.9357	0.0643199	-2411.69	1	-2411.69	1	0	5e-06	-0.3247	0.0001	-2411.6	1	-2411.6	1	0.016015	0.078622	0.0546	0.203696	-2410.21	1	-2409.91	999	0.001365	1e-06	998.675	1365	-2411.69	1	-2411.69	1	0.021335	0.121407	0.0266	0.175731	False	True	1	1	0.998046	1	1	1	0.435481
ENSG00000172809	-514.73	1	-512.224	7.9844	0.191601	0.261709	-0.2679	0.732115	-529.058	1	-529.058	56.5659	2e-06	0	93.5472	93.5473	-529.058	1	-529.058	1	0.006496	0.14065	0.0461	0.0461856	-529.058	1	-529.058	24.4021	2e-06	0	561.518	561.518	-529.058	1	-529.058	1	1.7e-05	0.166489	0	0.000102109	False	True	0.025171	0.0998	0.994472	1	1	1	0.99563
ENSG00000073050	-4609.21	1	-4588.5	44.9796	0.054008	0.290064	-0.8138	0.186193	-4610.46	1	-4607	231.111	0.002685	0.004598	0.4723	0.58395	-4612.61	1	-4612.61	1	0.011625	0.088933	0.0242	0.130716	-4612.42	1	-4612.42	1	0.0007	0.005395	0.018	0.12975	-4612.26	1	-4608.38	998.999	0.01436	0.107507	0.0271	0.133573	False	False	0	0	0.00849902	0.254743	1	1	1
ENSG00000166676	-1325.97	1	-1325.97	1	0.016538	0.29091	-0.9431	0.0568492	-1323.66	1	-1323.1	999	0.005077	5e-06	998.919	1015.4	-1325.97	1	-1325.97	1	0.008953	0.051448	0.0779	0.17402	-1323.47	1	-1323.47	1.12135	0.005144	0.007072	0.6462	0.727376	-1325.97	1	-1325.97	1	0.010832	0.133841	-0.0152	0.0809319	False	True	1	1	0.293206	1	1	1	0.94237
ENSG00000126368	-3837.77	1	-3837.77	1	0.011373	0.179083	-0.9365	0.0635069	-3837.8	1	-3837.8	1	0	0.004633	-0.0525	0.0001	-3837.8	1	-3837.8	1	0.003568	0.107413	-0.0156	0.0332176	-3837.8	1	-3837.8	1	0	0.002104	-0.0525	0.0001	-3837.69	1	-3837.69	1	0.00619	0.098501	0.014	0.062842	False	True	1	1	1	1	1	1	1
ENSG00000165895	-4273.03	1	-4272.7	2.98468	0.03888	0.181608	-0.7859	0.214087	-4273.61	1	-4273.61	1	1e-06	0.014229	-0.005	7.02790076604e-05	-4264.57	1	-4221.34	56.6787	0.071513	0.242272	0.2687	0.295176	-4273.61	1	-4273.61	1	0.004615	0.008061	0.5673	0.57251	-4273.61	1	-4273.61	1	0.00295	0.065626	0.0184	0.0449517	False	True	0.413864	1	1	1	0	0	0.998872
ENSG00000077454	-3688.85	1	-3640.19	507.675	0.197994	0.49285	-0.5983	0.401733	-3703.2	1	-3703.2	1	0.00107	0.008346	-0.0423	0.128205	-3703.27	1	-3703.27	1	0.014298	0.072321	0.0705	0.197702	-3703.27	1	-3703.27	1	1e-06	0.009209	-0.1704	0.000108589	-3702.69	1	-3702.69	1	0.02449	0.086264	0.1567	0.283896	False	True	0	0	1	1	1	1	1
ENSG00000204152	-1133.69	1	-1133.69	1	0.008488	0.103468	-0.918	0.082035	-1133.69	1	-1133.69	1	1e-06	0.005825	0	0.000171674	-1133.69	1	-1133.69	1	5e-06	0.051746	-0.0553	9.66258261508e-05	-1120.82	1	-1120.56	1.71299	0.025452	0.014851	1.7138	1.71382	-1133.69	1	-1133.69	1	0.011246	0.100285	0.0567	0.11214	False	True	1	1	1	1	1	1	0.473927
ENSG00000165891	-7528.98	1	-7528.05	2.42481	0.07732	0.33593	-0.7698	0.230167	-7531.97	1	-7531.97	1	0.002166	0.006057	0.1173	0.357603	-7531.97	1	-7531.87	11.0731	0.027342	0.129011	0.0378	0.211935	-7531.97	1	-7531.97	1	0	0.002937	-0.2402	0.0001	-7531.96	1	-7531.65	21.7114	0.020608	0.115048	0.005	0.179125	False	True	0.170587	0.499486	1	1	0.653749	1	1
ENSG00000119574	-3705.26	1	-3705.26	1	0.042812	0.548588	-0.922	0.0780404	-3705.54	1	-3705.54	1	0.001509	0.010797	0.0779	0.139761	-3705.54	1	-3705.54	1	0.006128	0.079181	-0.0043	0.0773923	-3705.54	1	-3705.53	999	0.000515	1e-06	998.938	515	-3705.54	1	-3705.54	1	0.003657	0.068006	-0.0279	0.0537747	False	True	1	1	1	1	1	1	0.882215
ENSG00000080709	-3184.87	1	-3184.87	1	0.00568	0.111697	-0.9492	0.0508519	-3185.45	1	-3185.45	1	0.000813	0.002946	0.2648	0.275967	-3186.59	1	-3186.59	1	0.001617	0.040033	0.0306	0.0403917	-3185.89	1	-3185.89	1	0.000814	0.005861	0.1276	0.138884	-3186.75	1	-3186.75	1	6e-06	0.056873	-0.0097	0.000105498	False	True	1	1	1	1	1	1	1
ENSG00000165898	-1075.85	1	-1075.85	1	0.032991	0.083797	-0.6063	0.393701	-1075.08	1	-1074.76	999	0.003044	4e-06	767.863	761	-1076.14	1	-1076.14	1	0.019914	0.038864	0.3147	0.512402	-1076.14	1	-1076.14	2.61946	2e-06	0	998.825	999	-1075.77	1	-1075.77	1	0.012626	0.035314	0.1598	0.357535	False	True	1	1	0.420778	1	1	1	0.997743
ENSG00000185436	-4891.44	1	-4886.61	998.984	0.120586	0.280071	-0.5694	0.430555	-4891.36	1	-4891.16	362.483	0.001821	2e-06	998.394	910.5	-4892.35	1	-4885.22	143.959	0.067561	0.136052	0.1621	0.496582	-4890.72	1	-4890.72	1	0.003672	0.010269	-0.2489	0.357581	-4891.6	1	-4884.17	999	0.052439	0.099523	0.1924	0.526903	False	True	0.00189817	0.0100841	0.526329	1	0.00015858	0.00631157	1
ENSG00000178358	-2527.81	1	-2527.81	1	0.048716	0.266533	-0.8172	0.182777	-2526.39	1	-2526.38	1.51003	0.007625	0.009105	0.5336	0.837452	-2527.81	1	-2527.81	1	0.017143	0.11405	-0.0724	0.150311	-2527.66	1	-2527.66	1	0.001662	0.012784	-0.1739	0.130006	-2527.73	1	-2527.73	1	0.010758	0.038113	0.0596	0.282266	False	False	1	1	0.902562	1	1	1	1
ENSG00000182545	-2013.55	1	-2013.55	1	0.130836	0.544328	-0.7596	0.240362	-2011.22	1	-2010.28	491.973	0.009904	1e-05	998.773	990.4	-2012.8	1	-2012.8	1	0.035029	0.133161	-0.0532	0.263058	-2013.48	1	-2013.48	1.06966	0.00353	0.012984	0.0451	0.271873	-2012.84	1	-2011.41	6.42383	0.059912	0.067615	0.5698	0.886076	False	True	1	1	0.170919	1	1	1	0.990627
ENSG00000112541	-4867.97	1	-4862.18	309.102	0.018522	0.312192	-0.9407	0.0593289	-4875.36	1	-4873.33	1	1e-06	0.009922	-0.1295	0.000100786	-4873.33	1	-4873.33	1	0.002365	0.064145	0.0148	0.0368696	-4872.53	1	-4872.53	1	0.000651	0.006203	-0.0247	0.104949	-4873.33	1	-4873.33	1	0.002635	0.139255	-0.0032	0.0189221	False	True	0.000669657	0.00394775	0.0438586	1	0.992601	1	1
ENSG00000206422	-2193.14	1	-2191.15	224.759	0.053737	0.852021	-0.9369	0.06307	-2196.95	1	-2196.95	1	1e-06	0.009616	-0.1129	0.000103993	-2196.95	1	-2196.95	33.8314	0.001335	0.104049	-0.029	0.0128305	-2196.94	1	-2196.94	1	0.001399	0.02067	-0.0453	0.0676826	-2196.95	1	-2196.95	1	0.008765	0.273624	-0.0098	0.032033	True	True	0.0462611	0.168598	1	1	1	1	1
ENSG00000005243	-698.939	1	-698.939	1	0.028961	0.286586	-0.8989	0.101055	-698.939	1	-698.939	1	0	6e-06	-0.4783	0.0001	-698.939	1	-698.939	1	0.006048	0.047306	0.0416	0.127848	-695.104	1	-692.861	999	0.018875	0.026499	0.2339	0.712291	-698.939	1	-698.939	1	0.007346	0.152471	-0.0381	0.0481797	False	True	1	1	1	1	1	1	0.0341907
ENSG00000152056	-1065.89	1	-1062.89	999	0.034409	0.309347	-0.8888	0.111231	-1065.89	1	-1065.89	1	1e-06	0.007802	-0.3378	0.000128172	-1065.89	1	-1065.89	1	0.002967	0.087148	-0.1071	0.0340455	-1065.89	1	-1065.89	1	1e-06	0.009558	-0.3378	0.000104624	-1065.89	1	-1065.89	1	5e-06	0.046897	-0.141	0.000106617	False	True	0.0142861	0.0606898	1	1	1	1	1
ENSG00000005249	-2515.71	1	-2515.63	1.70728	0.010275	0.173851	-0.9409	0.0591023	-2517.51	1	-2517.51	1	0.001132	0.002612	0.3693	0.433384	-2517.51	1	-2517.51	1	0.002248	0.091776	0.004	0.0244944	-2517.51	1	-2517.51	1	0	0.003281	-0.0637	0.0001	-2517.4	1	-2517.4	1	0.004505	0.075875	0.0389	0.059374	False	True	0.696715	1	1	1	1	1	1
ENSG00000213337	-1307.2	1	-1302.08	90.0455	0.032643	0.202573	-0.8389	0.161142	-1307.58	1	-1307.58	1	1e-06	0.007462	-0.1377	0.000134012	-1307.58	1	-1307.58	1	0.012119	0.108833	0.0927	0.111354	-1307.58	1	-1307.58	1	1e-06	1e-06	1.251	1	-1306.71	1	-1306.71	1	0.023688	0.100781	0.2164	0.235044	False	True	0.00137124	0.00748121	1	1	1	1	1
ENSG00000165097	-5705.28	1	-5705.28	1	0.017038	0.20325	-0.9162	0.0838278	-5705.28	1	-5705.28	1	0	5e-06	-0.0382	0.0001	-5705.28	1	-5705.28	1	0.006161	0.102239	-0.0893	0.0602608	-5705.28	1	-5705.28	1	0.000566	0.007798	0.0343	0.0725827	-5705.28	1	-5705.28	1	0.008023	0.128803	-0.0873	0.0622889	False	True	1	1	1	1	1	1	1
ENSG00000165092	-3745.76	1	-3744.53	3.47889	0.039637	0.229781	-0.8275	0.172499	-3749.19	1	-3749.19	1	0	0.003899	-0.1781	0.0001	-3749.19	1	-3749.19	1	0.005268	0.085629	-0.0598	0.0615212	-3749.19	1	-3749.19	1	1e-06	0.014234	-0.1781	7.02543206407e-05	-3749.19	1	-3749.19	1	0.008683	0.113083	-0.0445	0.0767843	False	True	0.116874	0.365659	1	1	1	1	1
ENSG00000165091	-4845.55	1	-4836.09	127.056	0.009611	0.255949	-0.9624	0.0375504	-4846.96	1	-4846.96	1	0.000611	0.006985	0.034	0.0874732	-4846.96	1	-4846.96	1	0.001789	0.135882	-0.011	0.0131658	-4846.96	1	-4846.96	1	0.001188	0.009439	0.0725	0.125861	-4846.41	1	-4846.41	1	0.002403	0.068988	0.0106	0.0348321	False	False	1.35484251784e-05	0.000110916	1	1	1	1	1
ENSG00000021300	-1618.26	1	-1618.26	1	0.009546	0.181997	-0.9475	0.0524514	-1617.96	1	-1617.22	632.397	0.002172	0.01528	0.0689	0.142147	-1618.36	1	-1618.36	1	1.3e-05	0.128893	-0.0673	0.000100859	-1617.79	1	-1614.38	999	0.006995	0.036915	0.1163	0.189489	-1618.36	1	-1618.36	1	0.005905	0.054965	0.04	0.107432	False	True	1	1	0.223747	1	1	1	0.00894417
ENSG00000153294	-6011.28	1	-6010.88	6.77446	0.048634	0.17018	-0.7142	0.28578	-6011.5	1	-6011.5	1	0.001684	0.005875	-0.1336	0.286638	-6011.39	1	-6011.39	1	0.023385	0.077511	-0.0799	0.301699	-6011.5	1	-6011.49	3.50765	0.003745	0.004927	0.3398	0.760097	-6011.51	1	-6011.51	1	0.01845	0.099518	-0.1962	0.185394	False	False	0.371347	0.935399	1	1	1	1	0.86627
ENSG00000101911	-1825.86	1	-1825.86	1	4.3e-05	0.433994	-0.9999	9.90797107794e-05	-1825.86	1	-1825.86	1	1e-06	0.009286	-0.04	0.000107689	-1824.46	1	-1824.46	1	0.001642	0.010021	0.1575	0.163856	-1819.55	1	-1815.19	640.382	0.004537	0.003947	1.1094	1.14948	-1825.86	1	-1825.86	1	1.2e-05	0.118062	-0.0063	0.000101642	False	True	1	1	1	1	1	1	0.00314578
ENSG00000153291	-2096.68	1	-2096.68	1	0.009946	0.123719	-0.9196	0.0803919	-2096.02	1	-2096.02	1	0.001454	0.00373	0.3604	0.389812	-2096.88	1	-2096.88	1	0.010099	0.06466	0.1169	0.156186	-2096.97	1	-2096.97	1	0	5e-06	-0.0293	0.0001	-2095.66	1	-2095.66	1.02275	0.015812	0.097613	0.1227	0.161987	False	True	1	1	1	1	1	1	0.998872
ENSG00000153292	-3774.88	1	-3774.88	1	0.053727	0.185626	-0.7106	0.289437	-3774.19	1	-3773.3	999	0.003047	3e-06	998.663	1015.67	-3775.2	1	-3775.2	1	0.02548	0.120202	-0.09	0.211977	-3774.55	1	-3774.33	4.98383	0.004392	0.004915	0.5565	0.893591	-3775.2	1	-3775.2	1	0.020112	0.068417	-0.008	0.293962	False	True	1	1	0.182466	1	1	1	0.504136
ENSG00000180245	-2315.54	1	-2315.54	1	0.017375	0.187826	-0.9075	0.0925058	-2315.54	1	-2315.54	1	0	5e-06	-0.2964	0.0001	-2315.37	1	-2315.37	1	0.020672	0.152612	-0.1421	0.135455	-2315.54	1	-2315.54	1	1e-06	1e-06	1.2454	1	-2314.36	1	-2313.77	5.64073	0.026968	0.09215	0.015	0.292653	False	True	1	1	1	1	1	1	1
ENSG00000104368	-4655.05	1	-4654.88	1.49705	0.054528	0.327715	-0.8336	0.166388	-4659.9	1	-4659.9	1	0	6e-06	-0.1387	0.0001	-4659.9	1	-4659.36	436.147	0.025837	0.194131	0.0414	0.133091	-4659.9	1	-4659.9	1	0.001521	0.019329	-0.0601	0.0786901	-4659.9	1	-4659.9	1	0.012932	0.122512	0.0139	0.105557	True	True	0.566265	1	0.998046	1	0.302044	1	1
ENSG00000104369	-3959.63	1	-3959.63	1	0.008337	0.16666	-0.95	0.050024	-3959.63	1	-3959.63	1	0	5e-06	-0.0946	0.0001	-3957.52	1	-3953.15	35.984	0.011849	0.057242	0.1401	0.206998	-3955.15	1	-3955.15	1	0.004466	0.015531	0.1929	0.287554	-3959.41	1	-3958.74	11.5556	0.01235	0.105048	0.0507	0.117565	False	True	1	1	1	1	0.00313551	0.0850558	1
ENSG00000159164	-4441.77	1	-4441.77	1	0.005605	0.202892	-0.9724	0.0276255	-4443.89	1	-4443.89	1	0	0.004577	-0.0219	0.0001	-4443.89	1	-4443.89	1	0.00062	0.113705	-0.0074	0.00545271	-4442.22	1	-4442.22	1	0.000626	0.00228	0.2526	0.274561	-4443.89	1	-4443.89	1	7e-06	0.072369	-0.0128	9.67264989153e-05	False	True	1	1	1	1	1	1	1
ENSG00000104365	-5112.59	1	-5112.59	1	0.017082	0.290868	-0.9413	0.0587277	-5112.59	1	-5112.59	1	0	0.004661	-0.0478	0.0001	-5112.59	1	-5112.59	1	0.004879	0.170921	-0.0654	0.0285454	-5112.54	1	-5112.54	1	0.001212	0.01241	0.0498	0.0976632	-5110.25	1	-5110.25	1	0.011746	0.128107	-0.0022	0.091689	False	True	1	1	1	1	1	1	1
ENSG00000100393	-15272.4	1	-15272.4	1	0.008252	0.150532	-0.9452	0.0548189	-15272.3	1	-15272.3	1	0.000399	0.005611	-0.0208	0.0711103	-15270.8	1	-15270.8	1	0.008136	0.066447	0.0498	0.122443	-15272.4	1	-15272.4	1	0.0002	0.007597	-0.0657	0.0263262	-15269.7	1	-15260.1	999	0.007754	0.085654	0.0179	0.090527	False	False	1	1	1	1	1	1	1
ENSG00000159167	-1418.35	1	-1418.35	1	0.007244	0.137533	-0.9473	0.052671	-1418.35	1	-1418.35	1	2e-06	0.017082	0	0.000117082	-1418.35	1	-1418.35	1	5e-06	0.054175	-0.0707	9.22934933087e-05	-1418.35	1	-1418.35	1	0	5e-06	0	0.0001	-1418.34	1	-1418.34	1	0.00183	0.035893	-0.0198	0.0509849	False	True	1	1	1	1	1	1	1
ENSG00000100395	-4551.11	1	-4551.11	1	0.00786	0.191071	-0.9589	0.0411365	-4550.86	1	-4550.86	1	0.000633	0.006026	0.0636	0.105045	-4551.06	1	-4551.06	1	0.006282	0.099859	-0.0341	0.0629087	-4550.44	1	-4550.44	1	0.000632	0.004218	0.1082	0.149834	-4551.11	1	-4551.11	1	0.004675	0.121681	-0.0586	0.0384201	False	False	1	1	1	1	1	1	1
ENSG00000104361	-2519.25	1	-2519.25	1	0.039913	0.213826	-0.8133	0.186661	-2518.22	1	-2517.63	999	0.003108	3e-06	998.846	1036	-2518.06	1	-2517.71	5.94689	0.014144	0.03235	0.3011	0.437218	-2511.48	1	-2464.99	591.533	0.054104	0.030096	1.6432	1.79771	-2519.24	1	-2519.24	1	0.011792	0.066432	0.0414	0.177505	True	True	1	1	0.279816	1	0.402314	1	0
ENSG00000061455	-2655.96	1	-2655.96	1	0.00313	0.246274	-0.9873	0.0127094	-2655.96	1	-2655.96	1	3e-06	0.025136	-0.0336	0.000119351	-2655.7	1	-2655.7	1	0.001986	0.101608	0.0055	0.0195457	-2655.96	1	-2655.96	7.49407	0	6e-06	-0.0336	0.0001	-2654.7	1	-2654.7	1	0.003783	0.084576	0.0307	0.044729	False	True	1	1	1	1	1	1	1
ENSG00000001036	-3148.88	1	-3148.72	1.41508	0.062586	0.176368	-0.6451	0.35486	-3155.78	1	-3155.78	1	1e-06	0.006587	-0.1945	0.000151814	-3155.78	1	-3155.78	1	0.028418	0.116639	0.1496	0.243641	-3155.78	1	-3155.78	1	0	5e-06	-0.1945	0.0001	-3155.78	1	-3155.78	1	0.014882	0.210135	-0.0232	0.0708211	False	True	0.574618	1	1	1	1	1	1
ENSG00000122958	-1848.35	1	-1848.35	1	0.00133	0.137298	-0.9903	0.00968696	-1848.35	1	-1848.35	1	0	5e-06	-0.0486	0.0001	-1848.31	1	-1848.35	1	0.001403	0.06634	0.0174	0.0211486	-1848.35	1	-1848.35	1	0	0.004418	-0.0486	0.0001	-1847.74	1	-1847.74	1	0.002822	0.079116	0.0319	0.0356691	False	True	1	1	1	1	1	1	1
ENSG00000122952	-2204.67	1	-2204.67	1	0.135558	0.485257	-0.7206	0.279353	-2204.06	1	-2204.06	1	0.004686	0.010853	-0.3667	0.43177	-2204.67	1	-2204.67	1	0.030608	0.177326	-0.14	0.172609	-2203.94	1	-2203.51	346.092	0.004383	4e-06	998.202	1095.75	-2201.81	1	-2191.4	855.154	0.143334	0.197434	0.4134	0.725984	False	True	1	1	1	1	1	1	0.356305
ENSG00000151033	-1229.26	1	-1226.54	99.0037	0.034604	0.261776	-0.8678	0.132189	-1229.06	1	-1229.06	1	0.011499	0.020218	0.468	0.568751	-1228.18	1	-1228.18	1	0.024995	0.057198	0.1007	0.436991	-1229.26	1	-1229.26	1	2e-06	0.023112	-0.1006	8.65351332641e-05	-1229.23	1	-1229.23	1	0.030913	0.126143	-0.0912	0.245063	False	True	0.0196294	0.0802756	1	1	1	1	1
ENSG00000032444	-7974.62	1	-7971.74	999	0.007226	0.380739	-0.981	0.0189789	-7974.58	1	-7974.56	1	0.000349	0.018158	0.0029	0.0192202	-7974.44	1	-7974.44	1	0.002775	0.117903	0.0076	0.0235363	-7971.11	1	-7970.89	175.887	0.001061	0.004497	0.2195	0.235935	-7974.62	1	-7974.62	1	0.00039	0.088261	-0.0115	0.00441871	False	False	0.0164423	0.0688062	0.858243	1	1	1	0.512144
ENSG00000185561	-1251.14	1	-1251.14	1	0.059485	0.161832	-0.6324	0.367573	-1253.19	1	-1253.19	1	0.006114	0.022639	0.0618	0.270065	-1253.35	1	-1253.35	1	0.024985	0.058819	0.2851	0.424778	-1253.35	1	-1253.35	1	0	5e-06	-0.2082	0.0001	-1253.35	1	-1253.35	1	0.021269	0.08034	0.125	0.264737	False	True	1	1	1	1	1	1	1
ENSG00000145832	-1249.99	1	-1238.49	998.833	0.063027	0.308836	-0.7959	0.204079	-1250.15	1	-1250.15	1.68777	0.006266	0.020614	0.2891	0.303968	-1249.36	1	-1249.36	1	0.017157	0.094744	0.0269	0.181088	-1250.64	1	-1250.64	1	0.025283	0.062794	0.3877	0.402634	-1249.94	1	-1249.94	1	0.016912	0.120383	-0.0137	0.140485	True	False	1.61991107761e-06	1.55552041315e-05	0.934579	1	1	1	1
ENSG00000165323	-7685.9	1	-7682.43	8.73135	0.019165	0.348536	-0.945	0.0549871	-7689.7	1	-7689.67	3.75999	0.001121	0.003804	0.2641	0.29469	-7690.49	1	-7690.49	1	0.005634	0.112941	-0.0192	0.0498845	-7690.51	1	-7690.51	1	0.000441	0.003925	0.0818	0.112357	-7690.51	1	-7690.51	1	0.002433	0.140705	-0.0518	0.0172915	False	False	0.00841842	0.0382028	0.809329	1	1	1	1
ENSG00000165322	-3884.72	1	-3884	98.7819	0.014789	0.171646	-0.9138	0.0861599	-3885.13	1	-3885.13	1.61006	0	5e-06	-0.0585	0.0001	-3885.13	1	-3885.13	1	0.000906	0.054116	-0.0833	0.0167418	-3876.97	1	-3849.53	999	0.007004	0.010282	0.6226	0.68119	-3885.13	1	-3885.13	1	0.002907	0.070702	-0.0589	0.0411162	False	True	0.228606	0.634789	1	1	0.997236	1	0
ENSG00000145781	-1433.37	1	-1433.37	1	0.021655	0.140981	-0.8464	0.153602	-1433.37	1	-1433.37	1	0.002428	0.002999	0.6604	0.809603	-1433.37	1	-1433.37	1	0.015704	0.13418	0.0302	0.117037	-1432.84	1	-1432.84	1	0.00237	0.0084	0.1329	0.282143	-1432.99	1	-1432.98	1.73624	0.011354	0.035615	0.232	0.318798	False	True	1	1	1	1	1	1	1
ENSG00000145780	-3509.05	1	-3509.05	1	0.001492	0.222264	-0.9933	0.00671274	-3509.05	1	-3509.05	1	1e-06	0.008445	0	0.000118413	-3508.94	1	-3509.05	1	0.000746	0.080213	0.0015	0.00930024	-3509.05	1	-3509.05	1.38574	0	5e-06	0	0.0001	-3509.05	1	-3509.05	1	5e-06	0.048745	-0.0077	0.000102575	False	True	1	1	1	1	1	1	1
ENSG00000145782	-1056.4	1	-1056.4	1	0.017588	0.180808	-0.9027	0.0972745	-1056.4	1	-1056.4	1	0.003968	0.008167	0.4086	0.485858	-1056.35	1	-1054.79	999	0.014953	0.069318	0.1011	0.215716	-1056.4	1	-1056.4	1	0.003191	3e-06	998.923	1063.67	-1055.01	1	-1055.01	1	0.042091	0.128933	0.2119	0.326456	False	True	1	1	1	1	0.0770774	0.921827	1
ENSG00000223638	-3072.49	1	-3072.49	1	0.124026	0.568848	-0.782	0.21803	-3071.86	1	-3067.2	257.051	0.006918	0.008936	0.1875	0.774172	-3071.29	1	-3070.78	5.41199	0.050968	0.020579	2.1604	2.4767	-3072.49	1	-3072.49	1	0.013267	0.011915	0.5267	1.11347	-3072.42	1	-3072.42	1	0.044981	0.161509	-0.0378	0.278505	False	False	0.998872	1	0.00224974	0.0751649	0.313736	1	0.998872
ENSG00000101624	-3951.07	1	-3951.07	1	0.006357	0.123207	-0.9484	0.0515961	-3952.99	1	-3951.91	1	0.000697	0.007173	0.0768	0.0971699	-3952.4	1	-3952.4	1	0.002961	0.117035	0.0063	0.0253001	-3952.24	1	-3952.24	1	0.000696	0.014181	0.0288	0.0490798	-3952.4	1	-3952.4	1	0.002984	0.152518	0.0006	0.0195649	False	False	1	1	0.141252	1	1	1	0.987847
ENSG00000154025	-3770.45	1	-3747.01	999	0.057414	0.364094	-0.8423	0.15769	-3787.77	1	-3787.77	1	2e-06	0.022794	-0.0712	8.77423883478e-05	-3787.76	1	-3787.76	1	0.007347	0.086759	0.0284	0.0846829	-3786.04	1	-3783.93	47.0988	0.002762	0.017763	0.0842	0.155492	-3786.52	1	-3785.27	8.78942	0.016192	0.13835	0.0607	0.117037	False	True	0	0	1	1	1	1	0.0397284
ENSG00000136448	-2889.93	1	-2888.96	7.42543	0.006225	0.113276	-0.945	0.0549543	-2891.65	1	-2891.65	1	1e-06	0.007828	-0.0081	0.000127747	-2891.63	1	-2891.63	1	0.002811	0.088939	-0.0028	0.0316059	-2891.65	1	-2891.65	1	0	0.003265	-0.0081	0.0001	-2891.65	1	-2891.65	1	0.002598	0.079959	-0.0019	0.0324917	False	True	0.16406	0.483778	1	1	1	1	1
ENSG00000121350	-3853.75	1	-3851.68	3.04004	0.057363	0.213036	-0.7307	0.269264	-3863.66	1	-3863.66	1	0.000888	0.011235	-0.1025	0.0790387	-3863.64	1	-3863.56	5.02643	0.023706	0.122975	0.0946	0.192771	-3863.66	1	-3863.66	1	0.001818	0.005026	0.18	0.361719	-3863.66	1	-3863.66	1	0.016582	0.152132	0.0108	0.108997	False	False	0.0418926	0.154637	1	1	0.683223	1	1
ENSG00000121351	-776.584	1	-776.584	1	0.038482	0.355142	-0.8916	0.108357	-775.113	1	-774.352	999	0.011214	1.1e-05	998.522	1019.45	-776.538	1	-776.538	1	0.013334	0.039997	0.0862	0.333375	-776.584	1	-776.584	3.8605	2e-06	0	564.39	564.868	-776.379	1	-776.068	4.53492	0.03802	0.160621	-0.0105	0.236706	False	True	1	1	0.217478	1	1	1	0.997015
ENSG00000213339	-2565.34	1	-2565.14	3.92546	0.008238	0.241466	-0.9659	0.0341166	-2565.37	1	-2565.37	1	0	0.004424	-0.0435	0.0001	-2560.71	1	-2560.16	25.773	0.018641	0.052746	0.3125	0.353411	-2565.37	1	-2565.37	1	0	0.004471	-0.0435	0.0001	-2555.83	1	-2546.73	998.997	0.029458	0.193652	0.1112	0.152118	True	True	0.534141	1	1	1	0.296794	1	1
ENSG00000174405	-6849.84	1	-6849.84	1	0.028706	0.230313	-0.8754	0.124639	-6850.88	1	-6850.92	1	0.000681	0.0068	0.0036	0.100147	-6850.76	1	-6850.62	3.85173	0.012445	0.145086	0.0058	0.0857767	-6850.67	1	-6850.67	1	0.001716	0.016174	0.0096	0.106096	-6849.91	1	-6849.91	1	0.016806	0.100122	0.0879	0.167855	False	False	1	1	1	1	0.609845	1	1
ENSG00000197977	-1949.86	1	-1949.86	1	0.026387	0.30138	-0.9124	0.0875539	-1949.86	1	-1949.86	1	1e-06	0.00961	-0.0113	0.000104058	-1948.78	1	-1948.78	1	0.015406	0.08287	0.1012	0.185906	-1949.86	1	-1949.86	1	1e-06	0.008166	-0.0113	0.000122459	-1949.86	1	-1949.86	1	0.012075	0.123132	0.0134	0.0980655	False	True	1	1	1	1	1	1	1
ENSG00000171657	-2370.35	1	-2370.35	1	0.031222	0.183132	-0.8295	0.170489	-2370.35	1	-2370.35	1	0.000561	0.007333	-0.1392	0.0765035	-2369.69	1	-2369.68	1.22872	0.015419	0.028061	0.2273	0.549481	-2370.35	1	-2370.35	1	0.003765	4e-06	998.784	941.25	-2370.35	1	-2370.25	4.80578	0.023715	0.099894	-0.0848	0.237402	False	True	1	1	1	1	0.925661	1	1
ENSG00000197971	-934.209	1	-934.209	1	0.041335	0.1291	-0.6798	0.320178	-934.664	1	-934.664	1	1e-06	0.010165	-0.0184	9.83767830792e-05	-934.612	1	-934.612	1	0.002645	0.021059	-0.2023	0.1256	-934.664	1	-934.664	1	0.002944	0.020746	0.1234	0.141907	-934.628	1	-924.11	999	0.016827	0.068045	-0.0806	0.247292	False	True	1	1	1	1	1	1	1
ENSG00000175573	-1530.82	1	-1530.82	1	0.015353	0.208837	-0.9265	0.0735167	-1529.64	1	-1529.63	1.586	0.003723	0.014149	0.2329	0.263128	-1530.87	1	-1530.87	1	0.003974	0.061981	0.0191	0.0641164	-1530.87	1	-1530.87	1	0	5e-06	-0.0302	0.0001	-1530.87	1	-1530.87	1	3e-06	0.030671	-0.0449	9.78122656581e-05	False	True	1	1	0.89792	1	1	1	0.998872
ENSG00000105887	-569.957	1	-569.957	1	1e-05	0.101406	-0.9999	9.86134942706e-05	-569.957	1	-569.957	1.37181	2e-06	0	215.393	215.393	-569.957	1	-569.957	1	1e-06	0.008433	-0.0961	0.000118582	-569.957	1	-569.957	1.14351	2e-06	0	186.876	186.876	-569.957	1	-569.957	1	2e-06	0.024825	-0.0961	8.05639476334e-05	False	True	1	1	1	1	1	1	1
ENSG00000197753	-994.202	1	-991.149	999	0.008208	0.192761	-0.9574	0.0425812	-996.927	1	-996.927	1	2e-06	0.022399	-0.0196	8.92897004331e-05	-996.927	1	-996.927	1	1e-05	0.098546	-0.0056	0.000101475	-992.56	1	-992.427	97.3867	0.005207	5e-06	998.98	1041.4	-996.927	1	-996.927	1	2.5e-05	0.247734	-0.0056	0.000100915	False	True	0.0134698	0.0577101	1	1	1	1	0.605957
ENSG00000120555	-564.107	1	-564.107	1	7e-06	0.073941	-0.9999	9.46700747894e-05	-563.152	1	-562.89	999	0.00477	5e-06	998.452	954	-564.107	1	-564.107	1	0	6e-06	0	0.0001	-564.107	1	-564.107	1	2e-06	0	19.0538	19.6013	-564.107	1	-564.107	1	8e-06	0.083082	0	9.62904118822e-05	False	True	1	1	0.469771	1	1	1	0.997236
ENSG00000171659	-2220.54	1	-2220.53	1.07545	0.080348	0.25597	-0.6861	0.313896	-2227.55	1	-2227.55	1	1e-06	0.007449	-0.1046	0.000134246	-2227.55	1	-2227.55	1	0.004927	0.083801	-0.0002	0.058794	-2227.55	1	-2227.55	1	2e-06	1e-06	2.0139	2	-2227.55	1	-2227.55	1	0.016461	0.122145	0.0758	0.134766	False	True	0.896749	1	1	1	1	1	0.994707
ENSG00000197757	-1109.27	1	-1109.27	1	0.001775	0.086985	-0.9796	0.0204058	-1110.26	1	-1110.26	1.08685	2e-06	0	39.7897	39.7898	-1110.26	1	-1110.26	1	1e-06	0.013082	0	7.64409111757e-05	-1110.26	1	-1110.26	1.04677	2e-06	0	40.3259	40.326	-1110.26	1	-1110.26	1	2e-06	0.021936	0	9.117432531e-05	False	True	1	1	1	1	1	1	1
ENSG00000120008	-8126.95	1	-8126.95	1	0.011153	0.185089	-0.9397	0.0602575	-8126.95	1	-8126.95	1	1e-06	0.005073	-0.0569	0.000197122	-8126.95	1	-8126.95	1	0.00636	0.10588	0.0019	0.060068	-8126.95	1	-8126.95	1	0	0.002645	-0.0569	0.0001	-8126.26	1	-8126.26	1	0.006268	0.069856	0.0315	0.0897274	False	True	1	1	1	1	1	1	1
ENSG00000165695	-4022.41	1	-4022.41	1	0.053257	0.217301	-0.7549	0.245084	-4024.27	1	-4024.27	1	0.002783	0.017716	-0.012	0.15709	-4024.28	1	-4024.28	1	0.016466	0.107268	-0.0068	0.153503	-4024.08	1	-4024.08	1	0.000894	0.009569	-0.0757	0.0934267	-4024.28	1	-4024.28	1	0.020859	0.167218	-0.0356	0.124741	True	False	1	1	1	1	1	1	1
ENSG00000179403	-2249.51	1	-2249.51	1	0.047778	0.439349	-0.8913	0.108747	-2249.51	1	-2249.51	1	0.006202	0.019353	0.1219	0.320467	-2249.51	1	-2249.51	1	0.017122	0.133618	-0.0195	0.128141	-2246.52	1	-2228.17	917.299	0.021688	0.052489	0.2147	0.413191	-2248.17	1	-2247.84	6.89246	0.03554	0.090735	0.2441	0.39169	True	False	1	1	1	1	1	1	0
ENSG00000117586	-1784.94	1	-1784.94	1	0.106809	0.168181	-0.3649	0.635084	-1784.95	1	-1784.95	1	2e-06	0	53.6964	54.9526	-1784.53	1	-1784.53	1	0.060871	0.080119	-0.1398	0.759757	-1784.95	1	-1784.95	1	0.0026	0.006376	-0.8484	0.407779	-1784.95	1	-1784.95	1	0.047697	0.073159	-0.2476	0.651964	False	True	1	1	1	1	1	1	1
ENSG00000061676	-6448.37	1	-6366.52	913.948	0.020913	0.163423	-0.872	0.127969	-6480.38	1	-6480.38	1	1e-06	0.005548	-0.0043	0.000180245	-6480.38	1	-6480.38	1	1e-05	0.098378	-0.01	0.000101649	-6480.38	1	-6480.38	1	1e-06	0.005585	-0.0043	0.000179051	-6480.38	1	-6480.38	1	0.000873	0.107253	-0.002	0.00813963	False	True	0	0	1	1	1	1	1
ENSG00000204287	-1862.15	1	-1862.15	1	0.02691	0.181842	-0.852	0.147986	-1862.1	1	-1862.1	1	0.004051	0.026308	-0.1073	0.153984	-1861.88	1	-1860.11	999	0.038716	0.109468	0.179	0.353674	-1862.15	1	-1862.15	1	1e-06	0.009144	-0.2612	0.000109361	-1862.14	1	-1862.12	4.28156	0.019962	0.12084	-0.0095	0.165194	False	True	1	1	1	1	0.0603521	0.771183	1
ENSG00000179409	-7716.7	1	-7716.36	4.82551	0.031237	0.27789	-0.8876	0.112408	-7711.96	1	-7711.96	1.06499	0.006694	0.015308	0.2613	0.437288	-7716.7	1	-7716.7	1	0.00747	0.069093	-0.0242	0.108115	-7716.7	1	-7713.49	524.309	0.002116	0.004781	0.2665	0.442585	-7716.7	1	-7716.7	1	0.011991	0.089388	0.0018	0.134146	False	False	0.407282	1	0.973208	1	1	1	0.0112462
ENSG00000082258	-4473.37	1	-4473.37	1	0.004301	0.086489	-0.9503	0.0497289	-4472.82	1	-4472.77	40.9599	0.000585	0.00061	0.8086	0.959016	-4473.37	1	-4473.37	1	0.008311	0.06482	-0.0503	0.128217	-4464.65	1	-4411.39	999	0.016754	0.033241	0.3534	0.504016	-4473.37	1	-4473.37	1	0.013375	0.067683	0.0191	0.197612	False	True	1	1	0.768623	1	1	1	0
ENSG00000151292	-2262.84	1	-2261.52	19.1025	0.00109	0.098537	-0.9889	0.0110618	-2263.44	1	-2263.44	1.02395	0	5e-06	-0.0162	0.0001	-2263.44	1	-2263.44	1	9e-06	0.090675	-0.0154	9.92555831266e-05	-2263.44	1	-2263.44	1	0	0.003337	-0.0162	0.0001	-2263.43	1	-2263.44	1	0.001076	0.076829	-0.0015	0.0140051	False	True	0.104713	0.333631	1	1	1	1	1
ENSG00000113141	-2846.97	1	-2846.97	1	0.00371	0.404024	-0.9908	0.00918262	-2846.97	1	-2846.97	1	1e-06	0.007083	-0.0298	0.000141183	-2841.88	1	-2835.3	402.901	0.004694	0.098808	0.0449	0.0475063	-2844.47	1	-2844.29	88.0734	0.000926	1e-06	998.97	926	-2842.23	1	-2836.16	642.421	0.006585	0.17538	0.0349	0.037547	False	True	1	1	1	1	0.000284716	0.0107169	0.544913
ENSG00000169228	-1167.83	1	-1167.83	1	0.002162	0.11343	-0.9809	0.0190602	-1167.92	1	-1167.92	1	0	5e-06	-0.0101	0.0001	-1167.92	1	-1167.92	1	8e-06	0.080406	-0.0108	9.94950625575e-05	-1167.92	1	-1167.92	1	1e-06	0.007255	-0.0101	0.000137836	-1167.92	1	-1167.92	1	6e-06	0.057599	-0.0108	0.000104168	False	True	1	1	1	1	1	1	1
ENSG00000164362	-10338.7	1	-10338.7	1	0.09691	0.535257	-0.8189	0.181053	-10337.9	1	-10337.9	1	0.001265	0.001262	0.8686	1.00238	-10329.2	1	-10329.2	1	0.038095	0.119092	0.1372	0.319879	-10338.6	1	-10338.6	1	0.002669	0.012565	0.0787	0.212415	-10336.1	1	-10336.1	1	0.039709	0.1302	0.1223	0.304985	True	False	1	1	1	1	1	1	1
ENSG00000138698	-3529.71	1	-3529.71	1	0.004246	0.0954	-0.9555	0.0445073	-3529.03	1	-3528.95	20.8401	0.001449	0.003843	0.2733	0.377049	-3529.71	1	-3529.71	1	0.004583	0.151046	-0.014	0.0303418	-3529.71	1	-3529.71	1	0.000973	0.002672	0.2601	0.364147	-3529.71	1	-3529.71	1	0.005874	0.125971	0.0023	0.0466298	False	False	1	1	0.676969	1	1	1	1
ENSG00000092964	-3573.06	1	-3539.64	125.443	0.023449	0.340769	-0.9312	0.068812	-3587.24	1	-3587.24	1	1e-06	0.00961	-0.0459	0.000104058	-3587.24	1	-3587.24	1	6e-06	0.063561	-0.003	9.43975079058e-05	-3586.08	1	-3586.08	1	0.000785	0.016932	0.0003	0.0463619	-3587.24	1	-3587.24	1	1e-05	0.102834	-0.003	9.72441021452e-05	False	True	0	0	1	1	1	1	1
ENSG00000169220	-3908.34	1	-3908.08	1.98249	0.035593	0.24744	-0.8562	0.143845	-3910.17	1	-3910.17	1	0.001323	0.010195	0.0618	0.129769	-3910.17	1	-3910.17	1	0.006534	0.091512	-0.0708	0.0714005	-3910.05	1	-3910.05	1	0.001073	0.00823	0.0624	0.130377	-3910.17	1	-3910.17	1	0.009667	0.110862	-0.055	0.0871985	False	False	0.473427	1	1	1	1	1	1
ENSG00000169221	-3603.38	1	-3559.07	427.294	0.155008	0.492066	-0.685	0.315015	-3645.2	1	-3645.2	1	1e-06	0.005394	-0.0165	0.000185391	-3642.44	1	-3642.44	1	0.006806	0.049122	0.0938	0.138553	-3642.76	1	-3642.76	1	0.003636	0.011469	0.3004	0.317029	-3644.96	1	-3644.96	1	0.003247	0.058239	0.0111	0.055753	False	True	0	0	1	1	1	1	1
ENSG00000160310	-3106.16	1	-3105.73	11.963	0.036537	0.526445	-0.9306	0.0694033	-3109.41	1	-3109.38	41.8021	0.00106	0.008188	0.066	0.129458	-3109.7	1	-3109.7	1	0.005942	0.16423	-0.0153	0.036181	-3109.7	1	-3109.7	1	1e-06	0.013234	-0.0633	7.55629439323e-05	-3109.7	1	-3109.7	1	0.003403	0.222162	-0.0362	0.0153177	True	True	0.352219	0.897303	0.80572	1	1	1	1
ENSG00000170381	-3555.4	1	-3553.94	282.466	0.011752	0.246957	-0.9524	0.0475872	-3556.26	1	-3556.26	1	0	0.001149	-0.0816	0.0001	-3556.26	1	-3556.26	1	0.001705	0.148512	-0.0482	0.0114806	-3556.26	1	-3556.26	1	1e-06	0.008561	-0.0816	0.000116809	-3556.26	1	-3556.26	1	0.006497	0.121061	-0.006	0.0536672	False	True	0.0881826	0.290755	1	1	1	1	1
ENSG00000089022	-2866.22	1	-2858.31	189.164	0.013521	0.121665	-0.8889	0.111133	-2867.92	1	-2867.92	1	1e-06	0.00518	-0.03	0.00019305	-2867.93	1	-2867.92	1	0.001986	0.082163	-0.0141	0.0241715	-2859.92	1	-2850.48	999	0.006091	6e-06	998.97	1015.17	-2867.48	1	-2867.48	1	0.005057	0.085522	0.0208	0.059131	False	True	6.94358706642e-05	0.000493642	1	1	0.967717	1	1.40080721359e-05
ENSG00000170385	-3365.45	1	-3360.66	9.51972	0.036289	0.038887	-0.0668	0.933191	-3377.61	1	-3377.61	1	0.000998	0.005066	-0.1246	0.197	-3377.76	1	-3377.76	1	0.012478	0.108654	0.0025	0.114842	-3377.42	1	-3373.44	999	0.002493	0.006225	0.0789	0.400482	-3377.76	1	-3377.76	1	0.004262	0.107186	-0.0725	0.0397627	False	False	0.00197227	0.0104332	1	1	1	1	0.00477436
ENSG00000183808	-6732.8	1	-6732.8	1	0.033442	0.360553	-0.9072	0.092752	-6732.65	1	-6732.65	1	0.00063	0.002901	-0.047	0.217166	-6730.77	1	-6730.59	1.82778	0.028501	0.068314	0.1428	0.417206	-6732.8	1	-6732.8	1	0.001472	0.005544	0.0014	0.265512	-6731.44	1	-6730.89	3.3457	0.036841	0.124656	0.0211	0.295541	False	False	1	1	1	1	0.555072	1	1
ENSG00000159461	-4094.57	1	-4090.33	999	0.01843	0.305674	-0.9397	0.060293	-4094.86	1	-4094.86	1	1e-06	0.005817	-0.0635	0.00017191	-4094.86	1	-4094.86	1	0.002057	0.076868	-0.017	0.0267602	-4094.86	1	-4094.86	1	0	0.003416	-0.0635	0.0001	-4055.94	1	-3986.42	108.752	0.059267	0.151795	0.3466	0.390441	False	True	0.00359752	0.0179715	1	1	1	1	1
ENSG00000089091	-5520.77	1	-5520.33	1.87807	0.076457	0.139636	-0.4525	0.547545	-5524.99	1	-5524.99	1	0.002863	0.01091	-0.1438	0.26242	-5524.99	1	-5524.99	1	0.011044	0.052146	-0.112	0.21179	-5524.98	1	-5466.7	999	0.029557	0.014466	1.637	2.0432	-5524.99	1	-5524.99	1	0.008214	0.064754	-0.1969	0.126849	True	False	0.351069	0.894998	0.998872	1	1	1	0
ENSG00000073861	-3642.12	1	-3642.12	1	0.016511	0.22244	-0.9258	0.0742268	-3642.12	1	-3642.12	1	1e-06	0.005153	-0.105	0.000194062	-3641.5	1	-3641.5	1	0.012218	0.073483	0.0716	0.16627	-3642.12	1	-3642.12	1	1e-06	0.005513	-0.105	0.000181389	-3641.94	1	-3641.94	1	0.013275	0.134108	0.0043	0.0989874	False	True	1	1	1	1	1	1	1
ENSG00000072756	-2920.14	1	-2920.14	1	0.026397	0.205331	-0.8714	0.128558	-2921.66	1	-2921.63	3.32701	0.002036	0.007369	0.179	0.276293	-2921.96	1	-2921.96	1	0.005424	0.098488	-0.0023	0.0550727	-2921.19	1	-2921.19	1	0.001023	0.002168	0.3747	0.471863	-2921.96	1	-2921.96	1	0.007625	0.092371	0.0251	0.0825476	False	True	1	1	0.828944	1	1	1	1
ENSG00000150401	-1796.26	1	-1796.26	1	0.06234	0.327937	-0.8099	0.190097	-1797.95	1	-1797.95	1	0.003909	0.009734	0.2888	0.401582	-1798.7	1	-1798.7	1	0.002196	0.052416	-0.0261	0.0418956	-1798.35	1	-1798.35	1	0.001881	0.004914	0.2699	0.382784	-1798.7	1	-1798.7	1	0.011399	0.135187	0.0163	0.0843202	False	True	1	1	1	1	1	1	1
ENSG00000111816	-2516.29	1	-2516.29	1	0.060852	0.304095	-0.7999	0.200109	-2516.86	1	-2516.86	1.7661	0	5e-06	-0.2122	0.0001	-2516.86	1	-2516.86	1	0.006325	0.067182	0.0245	0.0941472	-2515.1	1	-2514.8	113.816	0.001293	1e-06	998.788	1293	-2516.86	1	-2516.86	1	0.012033	0.141696	0.0153	0.0849212	False	True	1	1	1	1	1	1	0.436705
ENSG00000111817	-6373.54	1	-6372.17	9.36905	0.014041	0.173765	-0.9192	0.0808045	-6374.25	1	-6374.25	1	0.000531	0.003728	0.0963	0.142436	-6374.67	1	-6374.67	1	0.008915	0.139649	0.0053	0.0638386	-6371.04	1	-6371.04	1	0.002931	0.009281	0.2698	0.315806	-6374.11	1	-6374.11	1	0.006926	0.081783	0.0262	0.0846875	False	False	0.0985694	0.317949	1	1	1	1	1
ENSG00000171475	-2205.13	1	-2205.13	1	0.003414	0.122742	-0.9722	0.0278144	-2205.13	1	-2205.13	1	0	0.004772	-0.311	0.0001	-2205.1	1	-2205.1	1	0.005151	0.050499	0.0205	0.102002	-2196.42	1	-2194.64	76.472	0.01279	0.00876	1.149	1.46005	-2205.13	1	-2205.13	1	0.006958	0.102239	-0.0134	0.0680562	False	True	1	1	1	1	1	1	0.0593569
ENSG00000111364	-4383.79	1	-4356.77	16.949	0.076559	0.288064	-0.7342	0.265771	-4412.63	1	-4412.63	1	0	0.002432	-0.0918	0.0001	-4412.63	1	-4412.63	1	0.005518	0.121563	-0.0236	0.0453921	-4411.3	1	-4411.3	1	0.00153	0.004629	0.2386	0.330525	-4412.63	1	-4412.63	1	0.007307	0.103353	0.0017	0.0706994	False	True	0	0	1	1	1	1	1
ENSG00000161405	-3361.09	1	-3334.46	999	0.036018	0.24588	-0.8535	0.146486	-3366.22	1	-3366.22	1	0.000934	0.006105	0.0421	0.152989	-3366.63	1	-3366.63	1	0.008377	0.11781	-0.02	0.071106	-3366.58	1	-3366.41	425.578	0.000936	1e-06	998.889	936	-3366.63	1	-3366.63	1	0.00726	0.133209	-0.0366	0.0545008	False	True	0	0	1	1	1	1	0.554794
ENSG00000170049	-2644.88	1	-2644.88	1	0.007592	0.193011	-0.9607	0.0393345	-2644.88	1	-2644.88	1	1e-06	0.011904	-0.0841	8.40053763441e-05	-2644.88	1	-2644.88	1	0.007632	0.121323	-0.021	0.0629065	-2643.34	1	-2643.11	110.663	0.001165	1e-06	998.916	1165	-2643.04	1	-2643.04	1.05599	0.008917	0.026965	0.2468	0.330688	False	True	1	1	1	1	1	1	0.497428
ENSG00000161956	-3442.72	1	-3442.72	1	0.014099	0.128845	-0.8906	0.109426	-3443.68	1	-3443.68	1	0.000829	0.006162	0.0863	0.134534	-3443.96	1	-3443.96	1	0.00359	0.058413	-0.0168	0.0614589	-3443.96	1	-3443.96	1	0	4e-06	-0.0482	0.0001	-3443.96	1	-3443.96	1	0.001627	0.042116	-0.0397	0.0386314	False	True	1	1	1	1	1	1	0.997743
ENSG00000090889	-7105.32	1	-7105.32	1	0.011347	0.13462	-0.9157	0.0842891	-7105.32	1	-7105.32	1	0	5e-06	-0.1253	0.0001	-7105.32	1	-7105.32	1	0.010108	0.092341	-0.1237	0.109464	-7089.42	1	-6947.64	999	0.03037	0.03459	0.7526	0.877999	-7105.31	1	-7105.31	1	0.017109	0.083206	-0.0276	0.205622	False	True	1	1	0.987847	1	1	1	0
ENSG00000095539	-3368.76	1	-3365.76	90.0721	0.024786	0.230551	-0.8925	0.107508	-3369.06	1	-3369.06	1	0.00081	0.007466	-0.0317	0.108492	-3368.38	1	-3368.38	1	0.012547	0.063909	0.0858	0.196326	-3368.17	1	-3367.98	671.705	0.001022	1e-06	998.86	1022	-3369.06	1	-3369.06	1	0.005243	0.055119	-0.0154	0.0951215	False	True	0.0143734	0.0609541	1	1	1	1	0.542923
ENSG00000107816	-4459.41	1	-4457.87	999	0.014115	0.226683	-0.9377	0.0622676	-4459.41	1	-4459.41	1	1e-06	0.008904	-0.0833	0.000112309	-4459.41	1	-4459.41	1	0.00502	0.092795	-0.0101	0.0540977	-4458.55	1	-4458.55	1	0.001377	0.005862	0.1514	0.234903	-4455.33	1	-4455.33	1	0.013686	0.066827	0.1406	0.204797	False	True	0.07948	0.265695	1	1	1	1	1
ENSG00000107815	-3437.73	1	-3437.73	1	0.021332	0.228099	-0.9065	0.0935208	-3437.25	1	-3437.19	67.3257	0.001111	0.001267	0.3509	0.876875	-3437.73	1	-3437.73	1	0.011331	0.09813	0.0139	0.115469	-3436.77	1	-3436.76	1.23852	0.007222	0.022223	-0.201	0.324979	-3437.73	1	-3437.73	1	0.007505	0.074704	-0.0011	0.100463	False	True	1	1	0.725998	1	1	1	0.943258
ENSG00000117245	-7813.68	1	-7793.47	999	0.060566	0.467391	-0.8704	0.129583	-7815.92	1	-7815.92	1	0.002635	0.017688	-0.0004	0.148971	-7816.6	1	-7816.6	1	0.013641	0.129856	0.023	0.105047	-7815.79	1	-7815.79	1	0.002836	0.019398	-0.0032	0.146201	-7816.53	1	-7816.26	5.13624	0.016894	0.14131	0.0376	0.119553	True	False	0	0	1	1	1	1	1
ENSG00000101146	-2425.44	1	-2425.43	1	0.001244	0.232182	-0.9946	0.00535787	-2425.43	1	-2425.44	1	2e-06	0.019369	-0.0174	0.000103258	-2425.43	1	-2425.43	1	0.001239	0.094367	0.0068	0.0131296	-2410.88	1	-2404.46	614.024	0.008106	0.008082	0.9855	1.00297	-2425.43	1	-2425.43	1	0.002494	0.254473	0.0035	0.00980065	False	True	0.887403	1	1	1	1	1	0.000340693
ENSG00000107819	-2259.29	1	-2258.62	5.37246	0.012933	0.135866	-0.9048	0.0951894	-2243.59	1	-2223.26	999	0.027989	0.044324	0.5417	0.631464	-2259.67	1	-2259.67	1	0.001415	0.076684	-0.035	0.0184523	-2258.1	1	-2258.1	1	0.002809	0.006902	0.3173	0.406983	-2259.67	1	-2259.67	1	0.004434	0.133344	-0.0203	0.0332523	False	False	0.247855	0.677266	0	0	1	1	1
ENSG00000169592	-1544.71	1	-1543.64	10.917	0.00736	0.161846	-0.9545	0.0454753	-1544.74	1	-1544.73	1.96256	0.001836	0.010503	0.1055	0.174807	-1545.18	1	-1545.18	1	0.003944	0.071706	-0.0001	0.0550024	-1544.62	1	-1544.37	999	0.001841	2e-06	998.931	920.5	-1545.18	1	-1545.18	1	0.002007	0.090427	-0.0329	0.0221947	False	True	0.144748	0.437728	0.8887	1	1	1	0.474294
ENSG00000101144	-2431.26	1	-2431.26	1	0.00827	0.411313	-0.9799	0.0201063	-2432.02	1	-2432.02	1	1e-06	0.00614	-0.0184	0.000162866	-2432.02	1	-2432.02	1	8e-06	0.083691	-0.0106	9.55897288836e-05	-2432.02	1	-2432.02	1	1e-06	0.009162	-0.0184	0.000109146	-2432.02	1	-2432.02	1	1.7e-05	0.174132	-0.0106	9.76270874968e-05	False	True	1	1	1	1	1	1	1
ENSG00000169594	-7835.39	1	-7834.37	7.27514	0.049912	0.411104	-0.8786	0.12141	-7835.59	1	-7835.58	9.45585	0.001411	0.004257	0.1691	0.331454	-7835.73	1	-7835.62	1	0.006425	0.087031	-0.0785	0.0738243	-7835.73	1	-7835.73	1	2e-06	0	8.9126	9.075	-7792.86	1	-7665.57	126.751	0.083938	0.193368	0.2818	0.434084	False	True	0.152762	0.456375	0.850004	1	0.634749	1	1
ENSG00000169598	-2598.44	1	-2597.33	2.81285	0.084511	0.833736	-0.8986	0.101364	-2599.32	1	-2599.16	13.4032	0.007111	7e-06	998.815	1015.86	-2603.06	1	-2603.06	1	0.00433	0.177913	-0.0495	0.0243377	-2603.06	1	-2603.06	1	0.001132	0.02768	-0.1441	0.040896	-2603.06	1	-2603.06	1	0.017118	0.061835	0.203	0.276834	True	True	0.134964	0.413118	0.574675	1	1	1	1
ENSG00000169599	-1794.77	1	-1784.1	65.5327	0.052201	0.212732	-0.7546	0.245384	-1792.58	1	-1792.27	999	0.001809	3e-06	666.685	603	-1794.77	1	-1794.77	1	0.007077	0.097885	-0.0463	0.0722991	-1794.77	1	-1794.77	1	2e-06	0	998.813	999	-1794.26	1	-1794.26	1	0.006097	0.062535	-0.0211	0.0974974	False	True	3.83438866447e-06	3.45640715813e-05	0.431165	1	1	1	0.994954
ENSG00000146842	-3684.73	1	-3684.73	1	0.010002	0.154429	-0.9352	0.0647676	-3684.73	1	-3684.73	1	0	5e-06	-0.0406	0.0001	-3684.69	1	-3684.69	1	0.009816	0.086599	0.0565	0.11335	-3684.49	1	-3684.49	1	0.000812	0.009524	0.0445	0.0852583	-3684.53	1	-3681.53	268.491	0.008245	0.138949	0.0025	0.0593383	False	True	1	1	0.998872	1	1	1	1
ENSG00000106635	-890.754	1	-890.754	1	7e-06	0.074188	-0.9999	9.43548821912e-05	-890.754	1	-890.754	1	0	4e-06	-0.0555	0.0001	-890.754	1	-890.754	1	1.6e-05	0.163355	-0.1005	9.79461908114e-05	-890.754	1	-890.754	1	0.003422	0.008541	0.345	0.400656	-890.754	1	-890.754	1	0.003443	0.146358	-0.0771	0.0235245	False	True	1	1	0.998872	1	1	1	1
ENSG00000106636	-1389.54	1	-1381.19	207.161	0.05829	0.486083	-0.8801	0.119918	-1395.7	1	-1395.71	1	1e-06	0.006841	-0.146	0.000146177	-1394.69	1	-1394.69	1	0.014034	0.112121	0.1017	0.125168	-1395.7	1	-1395.7	1	0	5e-06	-0.146	0.0001	-1395.7	1	-1395.7	1	0.002311	0.065545	0.0118	0.0352582	False	True	4.38125360996e-05	0.000324264	1	1	1	1	0.998872
ENSG00000156564	-3869.4	1	-3869.4	1	0.004602	0.281649	-0.9837	0.0163395	-3869.61	1	-3869.4	13.7459	1e-06	0.005217	-0.0178	0.000191681	-3869.37	1	-3869.37	1	0.001996	0.077353	0.0072	0.0258038	-3862.18	1	-3860.01	26.0414	0.004343	0.023521	0.1667	0.184644	-3869.4	1	-3869.4	1	0.001154	0.115918	-0.0086	0.00995531	False	True	1	1	0.50992	1	1	1	0.0371294
ENSG00000106144	-3140.59	1	-3140.59	1	0.032889	0.191154	-0.8279	0.172055	-3141.59	1	-3141.59	1	0	5e-06	-0.1626	0.0001	-3141.59	1	-3141.59	1	0.006723	0.040153	0.0677	0.167435	-3141.59	1	-3141.59	1	1e-06	0.00789	-0.1626	0.000126743	-3141.59	1	-3141.59	1	0.005938	0.064535	-0.0077	0.0920121	False	True	1	1	0.998404	1	1	1	1
ENSG00000106633	-1928.69	1	-1928.69	1	0.016862	0.50426	-0.9666	0.0334391	-1928.69	1	-1928.69	1	1e-06	0.014916	-0.0389	6.70421024403e-05	-1928.36	1	-1928.36	1	0.008357	8e-06	998.979	1044.62	-1928.69	1	-1928.69	1	2e-06	0	456.286	456.325	-1893.71	1	-1835.76	164.344	0.171912	0.5736	0.279	0.299707	True	True	1	1	1	1	1	1	1
ENSG00000046889	-10154.4	1	-10154.4	1	0.006118	0.184996	-0.9669	0.033071	-10154.3	1	-10154.3	1	0.000602	0.006912	0.0663	0.0870949	-10154.1	1	-10154.1	1	0.006391	0.117629	0.0069	0.0543318	-10154.4	1	-10154.4	1	0.000302	0.007376	0.0201	0.0409436	-10128.5	1	-10092	999	0.020239	0.116422	0.1264	0.173842	False	False	1	1	1	1	1	1	1
ENSG00000129946	-2663.02	1	-2656.35	343.918	0.060838	0.787642	-0.9228	0.0772407	-2668.14	1	-2668.14	1	3e-06	0.025936	-0.1607	0.000115669	-2668.14	1	-2668.14	1	0.01571	0.027624	0.5482	0.568708	-2657	1	-2657	1	0.014094	0.030173	0.3063	0.467106	-2668.14	1	-2668.14	1	0.005429	0.180693	0.0095	0.0300454	True	True	0.000259473	0.00166362	1	1	1	1	1
ENSG00000128422	-2752.35	1	-2746.34	570.922	0.017777	0.346259	-0.9487	0.0513402	-2755.79	1	-2755.79	3.68264	0.000929	9e-06	104.978	103.222	-2755.79	1	-2755.79	1	0.001971	0.125146	-0.0231	0.0157496	-2751.79	1	-2738.47	620.461	0.007194	0.053981	0.0848	0.133269	-2755.79	1	-2755.79	1	1.7e-05	0.167857	-0.0387	0.000101277	False	True	0.000527123	0.00317036	0.981426	1	1	1	2.4473202842e-07
ENSG00000131495	-804.778	1	-804.778	1	0.050187	0.373725	-0.8657	0.134289	-804.778	1	-804.778	1	1e-06	0.013828	-0.3393	7.23170378941e-05	-804.37	1	-803.908	83.6133	0.028431	0.17692	0.1087	0.1607	-803.076	1	-802.373	999	0.013962	1.4e-05	998.661	997.286	-804.778	1	-804.778	1	0.038277	0.111211	0.2922	0.344184	False	True	1	1	1	1	0.336063	1	0.23576
ENSG00000118434	-2574.35	1	-2571.96	13.7101	0.072074	0.115131	-0.374	0.626017	-2574.02	1	-2574.02	1	0.006448	0.008673	0.2054	0.743457	-2574.13	1	-2574.04	3.88334	0.033538	0.071589	0.2587	0.46848	-2573.82	1	-2573.82	1	0.006376	0.021897	-0.2469	0.291181	-2574.52	1	-2574.52	1	0.035314	0.067455	0.3137	0.523519	False	False	0.0289888	0.112638	1	1	0.666604	1	1
ENSG00000176007	-2212.75	1	-2212.75	1	0.142507	0.244231	-0.4165	0.583493	-2212.75	1	-2210.68	217.351	0.009359	0.011147	-0.2379	0.839598	-2211.56	1	-2198.24	999	0.159494	0.132288	0.5691	1.20566	-2212.75	1	-2211.25	209.725	0.00843	8e-06	997.923	1053.75	-2212.73	1	-2209.89	36.006	0.080438	0.06302	0.6398	1.27639	True	True	1	1	0.0416701	1	2.45418176115e-07	1.56798533836e-05	0.0831689
ENSG00000153094	-367.955	1	-367.955	1	0.007048	0.048875	-0.8558	0.144205	-367.955	1	-367.955	1	0	4e-06	-0.0595	0.0001	-367.955	1	-367.955	1	1e-06	0.01491	0	6.70690811536e-05	-367.955	1	-367.955	1	0	4e-06	-0.0595	0.0001	-367.464	1	-367.379	2.88906	0.014146	1.4e-05	999	1010.43	False	True	1	1	1	1	1	1	1
ENSG00000167881	-3822.34	1	-3822.34	1	0.011308	0.248525	-0.9545	0.0455005	-3822.34	1	-3822.34	1	0	5e-06	-0.0475	0.0001	-3822.34	1	-3822.34	1	0.004668	0.148216	0.0025	0.0314946	-3821.54	1	-3821.54	2.02001	0.001606	0.009149	0.1279	0.175538	-3821.83	1	-3821.83	1	0.006217	0.109772	0.0276	0.0566356	False	True	1	1	0.998046	1	1	1	0.926828
ENSG00000123584	-3365.21	1	-3363.45	3.29463	0.217941	0.375068	-0.4189	0.581071	-3366.67	1	-3366.67	1	0.000713	0.007678	-0.4342	0.0928627	-3366.29	1	-3352.96	190.025	0.070077	0.122364	0.3116	0.572693	-3366.67	1	-3366.67	1	0.012559	0.011845	0.5333	1.06028	-3366.67	1	-3366.67	1	0.021336	0.083807	-0.0065	0.254585	True	False	0.0601553	0.209838	1	1	2.40323190237e-07	1.54902120008e-05	1
ENSG00000152670	-4545.89	1	-4545.89	1	0.011855	0.171167	-0.9307	0.0692598	-4545.89	1	-4545.89	1	1e-06	0.011087	-0.203	9.01957247226e-05	-4545.89	1	-4545.89	1	0.006946	0.139384	-0.0414	0.0498336	-4545.21	1	-4545.21	1	0.000618	0.002365	0.0581	0.261311	-4545.89	1	-4545.89	1	0.009243	0.089901	0.0116	0.102813	False	True	1	1	1	1	1	1	1
ENSG00000152672	-5098.15	1	-5094.68	61.0562	0.167112	0.267339	-0.3749	0.625094	-5096.8	1	-5095.82	999	0.009039	9e-06	998.289	1004.33	-5097.49	1	-5097.04	2.48452	0.051032	0.040925	0.8561	1.24696	-5095.53	1	-5094.86	37.1379	0.008552	0.015364	-0.1545	0.556626	-5098.22	1	-5098.22	1	0.07177	0.142754	0.1119	0.502753	False	False	0.00839029	0.0380989	0.161452	1	0.343753	1	0.246099
ENSG00000110148	-3111.95	1	-3111.95	1	0.133089	0.47814	-0.7217	0.278347	-3123.64	1	-3123.64	1	0.001193	0.020159	-0.0106	0.0591795	-3121.48	1	-3118.98	14.1741	0.01904	0.058406	0.2799	0.325994	-3123.63	1	-3123.6	3.6032	0.003756	0.005086	0.6686	0.738498	-3122.89	1	-3122.89	1	0.01545	0.067354	0.1833	0.229385	False	False	1	1	1	1	0.0252058	0.421554	0.809557
ENSG00000206203	-2172.67	1	-2172.67	1	0.004497	0.323984	-0.9861	0.0138803	-2169.36	1	-2168.96	999	0.002245	2e-06	998.912	1122.5	-2171.46	1	-2171.43	3.71664	0.006227	0.045829	0.1181	0.135875	-2167.69	1	-2167.1	999	0.003357	3e-06	998.912	1119	-2172.67	1	-2172.67	1	0.002474	0.076486	0.0145	0.0323458	False	True	1	1	0.37172	1	0.817552	1	0.280139
ENSG00000102393	-3305.61	1	-3305.61	1	0.047521	0.213535	-0.7775	0.222544	-3304.69	1	-3304.12	999	0.00256	3e-06	998.429	853.333	-3305.61	1	-3305.61	1	0.016587	0.129094	-0.1439	0.128488	-3303.58	1	-3302.57	999	0.004017	4e-06	998.429	1004.25	-3305.61	1	-3305.61	1	0.014796	0.062152	-0.0343	0.238062	False	True	1	1	0.288071	1	1	1	0.156452
ENSG00000102390	-943.97	1	-943.97	1	0.025631	0.143625	-0.8215	0.178458	-944.189	1	-944.189	1	0	5e-06	-0.0334	0.0001	-944.189	1	-944.189	1	0.010782	0.13272	-0.1127	0.0812387	-944.189	1	-944.189	1	2e-06	0.017798	-0.0334	0.000112372	-944.189	1	-944.189	1	0.003252	0.034299	-0.0991	0.0948133	False	True	1	1	0.998872	1	1	1	1
ENSG00000036257	-3896.11	1	-3893.23	999	0.002319	0.113259	-0.9795	0.0204752	-3897.32	1	-3897.32	1	1e-06	0.005337	-0.0172	0.000187371	-3896.97	1	-3896.91	19.2753	0.000578	0.022673	0.0224	0.0254929	-3897.32	1	-3897.32	1	1e-06	0.006725	-0.0172	0.000148699	-3897.32	1	-3897.32	1	5e-06	0.045603	-0.003	0.000109642	False	True	0.016383	0.0686172	1	1	0.736647	1	1
ENSG00000181092	-1949.48	1	-1949.48	1	0.035055	0.183358	-0.8088	0.191183	-1948.74	1	-1948.76	1.7477	0.003842	0.004964	0.4274	0.773973	-1949.53	1	-1937.45	999	0.023203	0.105264	0.1484	0.220427	-1949.9	1	-1949.9	1	0	5e-06	-0.3464	0.0001	-1949.83	1	-1949.83	1	0.029024	0.105903	0.2021	0.274062	False	True	1	1	1	1	8.83727686363e-07	5.08824553646e-05	0.998404
ENSG00000134046	-1194.42	1	-1194.42	1	0.004639	0.069758	-0.9335	0.0665013	-1194.85	1	-1194.85	1	1e-06	0.006216	0	0.000160875	-1194.6	1	-1194.48	27.4051	0.002382	0.04014	0.0479	0.0593423	-1194.85	1	-1194.85	1	0	5e-06	0	0.0001	-1193.9	1	-1193.9	1	0.009568	0.153872	0.0507	0.0621816	False	True	1	1	1	1	0.621902	1	1
ENSG00000198517	-937.481	1	-936.646	4.08054	0.012645	0.305033	-0.9585	0.0414545	-938.266	1	-938.266	1	0.002461	0.015573	0.1413	0.15803	-939.844	1	-939.844	1	2.5e-05	0.245514	0	0.000101827	-939.844	1	-939.844	1	1e-06	0.01369	-0.0166	7.3046018992e-05	-939.844	1	-939.844	1	0.002642	0.115161	0.0228	0.0229418	False	True	0.196062	0.561106	1	1	1	1	1
ENSG00000134516	-10799.5	1	-10796.7	7.93502	0.009384	0.232447	-0.9596	0.0403705	-10800	1	-10800	1	0.000516	0.006682	0.0447	0.0772224	-10800.7	1	-10800.7	1	0.004955	0.104091	0.0071	0.0476026	-10799.9	1	-10799.7	75.0326	0.000781	0.00396	0.1646	0.197222	-10793.6	1	-10786	999	0.01066	0.15047	0.0303	0.0708447	False	False	0.0174937	0.0726635	1	1	1	1	0.628857
ENSG00000198515	-4982.45	1	-4943.63	38.0217	0.062167	0.285995	-0.7826	0.217371	-4997.67	1	-4997.67	1	0.000639	0.004287	-0.0736	0.149055	-4997.67	1	-4997.67	1	0.005928	0.085646	-0.0064	0.0692151	-4997.67	1	-4997.67	1	0.000669	0.013837	-0.1745	0.0483486	-4997.67	1	-4997.67	1	0.007676	0.16581	-0.0293	0.046294	False	False	0	0	1	1	1	1	1
ENSG00000134042	-2595.23	1	-2595.23	1	0.062057	0.272739	-0.7725	0.227533	-2593.42	1	-2521.36	999	0.091764	0.10155	0.493	0.903634	-2595.44	1	-2595.44	1	0.034752	0.162898	-0.0346	0.213336	-2595.63	1	-2595.63	1	0	5e-06	-0.4105	0.0001	-2582.8	1	-2541.14	73.1703	0.205504	0.357525	0.3269	0.574796	True	True	1	1	0	0	1	1	1
ENSG00000198513	-3444.24	1	-3441.89	33.2342	0.00806	0.118076	-0.9317	0.0682611	-3444.92	1	-3444.92	1	1e-06	0.009288	-0.0972	0.000107666	-3444.81	1	-3444.82	1	0.005021	0.124683	-0.0065	0.0402701	-3444.92	1	-3444.92	1	0.000819	1e-06	998.903	819	-3444.92	1	-3444.92	1	0.001608	0.120301	-0.0334	0.0133665	False	True	0.0299547	0.115866	1	1	1	1	1
ENSG00000124588	-1918.73	1	-1918.73	1	0.050383	0.502055	-0.8996	0.100354	-1917.91	1	-1917.79	74.4987	0.003113	3e-06	998.718	1037.67	-1918.31	1	-1916.92	15.7292	0.030932	0.077533	0.2687	0.398953	-1918.71	1	-1918.71	1	0.002958	0.027152	-0.1726	0.108942	-1915.41	1	-1915.05	2.9688	0.03005	0.024262	1.1083	1.23856	False	True	1	1	0.625869	1	0.0953291	1	1
ENSG00000143641	-3372.84	1	-3372.76	2.83415	0.00602	0.232608	-0.9741	0.0258805	-3373.38	1	-3373.38	1	0	6e-06	-0.0071	0.0001	-3373.38	1	-3373.38	1	0.002478	0.120477	-0.0056	0.0205682	-3373.38	1	-3373.38	1	1e-06	0.007958	-0.0071	0.00012566	-3373.38	1	-3373.38	1	0.001644	0.098428	-0.0095	0.0167026	False	True	0.677243	1	1	1	1	1	1
ENSG00000138741	-5827.53	1	-5827.53	1	0.00438	0.164794	-0.9734	0.0265786	-5827.01	1	-5827.01	1	0.000498	0.006237	0.0504	0.0798461	-5827.53	1	-5827.53	1	0.001506	0.089869	-0.0428	0.0167577	-5826.96	1	-5826.96	1	0.000499	0.005703	0.0581	0.0874978	-5827.53	1	-5827.53	1	0.000963	0.123523	-0.0518	0.00779612	False	False	1	1	1	1	1	1	1
ENSG00000167332	-2153.25	1	-2150.66	4.54921	0.037386	0.183556	-0.7963	0.203676	-2164.19	1	-2164.19	1	1e-06	0.013313	-0.1038	7.51145496883e-05	-2164.19	1	-2164.19	1	0.006025	0.085702	0.0497	0.0703017	-2164.19	1	-2164.19	1	1e-06	0.012882	-0.1038	7.76276975625e-05	-2164.19	1	-2164.19	1	0.002154	0.077654	0.0071	0.0277384	False	True	0.0228625	0.0918977	1	1	1	1	1
ENSG00000171385	-3660.97	1	-3660.97	1	0.003165	0.2988	-0.9894	0.0105924	-3661.7	1	-3661.7	5.53119	0	0.000999	0	0.0001	-3661.7	1	-3661.7	1	0.001352	0.185764	0.0034	0.00727805	-3661.7	1	-3661.7	1	1e-06	0.008079	0	0.000123778	-3661.7	1	-3661.7	1	0.000671	0.119288	0.0017	0.00562504	False	True	1	1	1	1	1	1	1
ENSG00000143318	-2381.87	1	-2381.87	1	0.011498	0.729343	-0.9842	0.0157649	-2380.9	1	-2380.9	1	0.001237	0.006528	0.0029	0.189491	-2381.87	1	-2381.87	1	0.004877	0.115669	-0.0182	0.0421634	-2381.87	1	-2381.87	1	0	0.00318	-0.1865	0.0001	-2381.87	1	-2381.87	1	0.001329	0.115955	-0.0489	0.0114613	False	True	1	1	1	1	0.998046	1	1
ENSG00000143319	-2830.68	1	-2830.68	1	0.048255	0.267386	-0.8195	0.180469	-2830.68	1	-2830.68	1	1e-06	0.007198	-0.1435	0.000138927	-2829.94	1	-2829.82	7.57051	0.029792	0.069989	0.1318	0.425667	-2830.68	1	-2830.68	1	0	5e-06	-0.1435	0.0001	-2830.25	1	-2815.35	120.894	0.035126	0.074711	0.1763	0.470158	False	True	1	1	1	1	0.629196	1	0.992953
ENSG00000135931	-2911.9	1	-2911.44	2.47149	0.046412	0.256099	-0.8188	0.181227	-2913.88	1	-2913.88	1	0.002224	0.006785	0.0578	0.327782	-2914.18	1	-2914.18	1	0.001527	0.102728	-0.0567	0.0148645	-2914.18	1	-2914.18	1	1e-06	0.013072	-0.2699	7.64993880049e-05	-2914.18	1	-2914.18	1	0.009855	0.1165	0.013	0.0845923	False	True	0.340411	0.872562	1	1	1	1	1
ENSG00000135930	-1580.46	1	-1575.88	998.998	0.030432	0.175407	-0.8265	0.173494	-1580.46	1	-1580.46	1	1e-06	0.00636	-0.0398	0.000157233	-1574.91	1	-1570.33	12.4486	0.043033	0.099811	0.4042	0.431145	-1580.46	1	-1580.46	1	0	6e-06	-0.0398	0.0001	-1580.42	1	-1579.62	16.8949	0.010923	0.087385	0.0981	0.124999	False	True	0.00248212	0.0128125	1	1	0.00247845	0.0695637	0.995778
ENSG00000166317	-7015.56	1	-7015.56	1	0.02608	0.170389	-0.8469	0.153062	-7015.63	1	-7015.63	1	0	0.002152	-0.1365	0.0001	-7015.63	1	-7013.09	999	0.013583	0.083006	0.0014	0.163639	-7015.63	1	-7015.63	1	0.001599	0.007967	0.0641	0.200703	-7015.46	1	-7015.46	1	0.014373	0.077751	0.0227	0.184859	False	True	1	1	1	1	0.0243688	0.414252	1
ENSG00000188064	-1933.86	1	-1910.38	67.7775	0.157972	2.52799	-0.9375	0.0624891	-2006.09	1	-2006.09	1	3e-06	0.026871	-0.0061	0.000111645	-2006.09	1	-2006.09	1	1.2e-05	0.123195	-0.0367	9.74065505905e-05	-2006.09	1	-2006.09	1	0	9e-06	-0.0061	0.0001	-2006.09	1	-2006.09	1	2.5e-05	0.253689	-0.0367	9.85458573292e-05	False	True	0	0	1	1	1	1	0.997743
ENSG00000166311	-4844.81	1	-4844.81	1	0.047475	0.243463	-0.805	0.194999	-4845.47	1	-4845.47	1	0.001415	0.007589	0.0188	0.186454	-4845.47	1	-4845.47	1	0.013096	0.07585	-0.0558	0.172657	-4845.47	1	-4845.47	1	0.003094	0.013828	0.0561	0.223749	-4845.47	1	-4845.47	1	0.005846	0.097364	-0.1685	0.0600427	False	False	1	1	1	1	1	1	1
ENSG00000147526	-6179.64	1	-6179.64	1	0.046383	0.183094	-0.7467	0.253329	-6179.48	1	-6179.48	1	0.000663	0.004836	-0.1126	0.137097	-6179.52	1	-6178.71	8.44263	0.034006	0.1055	0.0599	0.322332	-6179.64	1	-6179.64	1	0.001231	0.002713	0.204	0.453741	-6177.23	1	-6177.23	1	0.03401	0.099945	0.0779	0.340287	False	False	1	1	1	1	0.203911	1	1
ENSG00000166313	-4599.76	1	-4599.76	1	0.006634	0.15505	-0.9572	0.0427862	-4581.56	1	-4495.07	999	0.029777	0.046486	0.5589	0.640558	-4599.52	1	-4594.05	184.506	0.006122	0.058892	0.033	0.103953	-4599.76	1	-4599.76	1	1e-06	0.012755	-0.0815	7.8400627205e-05	-4599.47	1	-4599.47	1	0.006419	0.065249	0.0274	0.098377	False	True	1	1	0	0	0.000940295	0.0305802	1
ENSG00000123728	-470.484	1	-470.484	1	8e-06	0.078303	-0.9999	0.000102167	-470.484	1	-470.484	1	0	5e-06	0	0.0001	-470.484	1	-470.484	1	8e-06	0.076173	0	0.000105024	-470.484	1	-470.484	1	0	5e-06	0	0.0001	-470.484	1	-470.484	1	3e-06	0.027125	0	0.000110599	False	True	1	1	1	1	1	1	1
ENSG00000171791	-1002.2	1	-988.977	999	0.03391	0.296189	-0.8855	0.114488	-1004.97	1	-1004.97	1	0	7e-06	-0.0485	0.0001	-1004.97	1	-1004.97	1	4e-06	0.040936	-0.0451	9.77135040063e-05	-1004.97	1	-1004.97	1	0	7e-06	-0.0485	0.0001	-1002.99	1	-1002.99	1	0.010293	0.031238	0.2843	0.329503	False	True	2.70805968206e-07	2.90527403602e-06	1	1	1	1	1
ENSG00000188069	-2661.6	1	-2661.6	1	0.037241	0.280321	-0.8671	0.132851	-2656.11	1	-2656.11	1	0.052551	0.114081	-998.539	0.460646	-2661.6	1	-2661.6	1	0.012558	0.099584	-0.026	0.126105	-2659.4	1	-2658.07	6.01658	0.253378	3.54071	-998.928	0.0715614	-2654.68	1	-2654.63	2.04555	0.03909	0.06789	0.4237	0.575784	True	False	1	1	1	1	1	1	0.102239
ENSG00000078018	-14001.3	1	-13997.9	998.999	0.048236	0.279643	-0.8275	0.172491	-14001.3	1	-14001.3	1	0.00086	0.00415	-0.0338	0.207229	-13999.1	1	-13999.1	1	0.019344	0.060303	0.1078	0.32078	-14001.3	1	-14001.2	6.70104	0.001733	0.002542	0.4411	0.681747	-14001.2	1	-13997.1	104.985	0.01889	0.084694	0.01	0.223038	False	False	0.00858083	0.0388914	1	1	1	1	0.673799
ENSG00000171793	-3659.88	1	-3659.88	1	0.003119	0.283991	-0.989	0.0109827	-3659.88	1	-3659.88	1	0	0.004015	-0.0734	0.0001	-3659.88	1	-3659.88	1	9e-06	0.090434	-0.0147	9.95200920008e-05	-3655.61	1	-3655.61	1	0.001618	0.001844	0.8041	0.87744	-3659.85	1	-3659.85	1	0.001616	0.059706	0.0123	0.027066	False	True	1	1	1	1	1	1	1
ENSG00000136918	-2550.93	1	-2546.43	9.81742	0.095567	0.266765	-0.6418	0.358244	-2553.78	1	-2553.59	468.486	0.003631	4e-06	998.86	907.75	-2554.54	1	-2554.54	1	0.025217	0.176306	-0.0767	0.14303	-2554.82	1	-2554.82	1	0.002404	0.019855	-0.0185	0.121078	-2554.18	1	-2548.14	48.359	0.035258	0.041988	0.62	0.839716	False	True	0.00270959	0.0138786	0.545455	1	1	1	1
ENSG00000100815	-14974.2	1	-14974.2	1	0.042849	0.204734	-0.7907	0.209291	-14973.8	1	-14973.8	50.6014	0.001162	0.002009	0.4136	0.578397	-14974.2	1	-14972.9	4.81609	0.018089	0.097028	0.0433	0.186431	-14974.2	1	-14974.2	1	0.00045	0.006256	-0.093	0.0719309	-14973.1	1	-14969.9	11.1612	0.02397	0.122299	0.0529	0.195995	False	False	0.997236	1	0.84461	1	0.109518	1	1
ENSG00000184575	-6086.88	1	-6086.88	1	0.000957	0.1268	-0.9925	0.00754732	-6086.88	1	-6086.88	1	1e-06	0.005389	-0.0409	0.000185563	-6086.88	1	-6086.88	1	0.003607	0.17046	-0.0316	0.0211604	-6086.88	1	-6086.88	1	0	0.003305	-0.0409	0.0001	-6086.88	1	-6086.88	1	0.003508	0.069246	-0.0021	0.05066	False	True	1	1	1	1	1	1	1
ENSG00000184574	-2338.81	1	-2329.41	54.9612	0.066781	0.401927	-0.8338	0.166152	-2341.58	1	-2341.58	1	0.003994	4e-06	998.881	998.5	-2340.43	1	-2340.41	6.14399	0.011787	0.183828	0.0216	0.0641197	-2341.58	1	-2341.58	1	5e-06	0.050891	-0.1187	9.8249199269e-05	-2340.26	1	-2337.52	48.0168	0.023335	0.04959	0.4281	0.470559	True	True	1.46491631925e-05	0.000118883	1	1	0.870927	1	1
ENSG00000178921	-9546.13	1	-9546.13	1	0.034734	0.269205	-0.871	0.129024	-9545.92	1	-9545.92	1	0.001486	0.005705	0.1508	0.260473	-9546.01	1	-9542.93	14.3308	0.012198	0.079612	0.0525	0.153218	-9545.46	1	-9545.46	1	0.002973	0.016896	0.0663	0.175959	-9542.81	1	-9509.75	999	0.021644	0.104672	0.1061	0.206779	False	False	1	1	1	1	0.013087	0.263312	1
ENSG00000178922	-1156.53	1	-1156.17	7.01101	0.016923	0.200619	-0.9156	0.0843539	-1156.92	1	-1156.92	1	2e-06	0.019694	-0.2888	0.000101554	-1156.9	1	-1156.9	1	0.015364	0.260568	0.0037	0.0589635	-1155.01	1	-1154.77	271.189	0.003221	3e-06	998.711	1073.67	-1146.75	1	-1115.04	760.57	0.158919	0.458855	0.291	0.346338	False	True	0.401336	0.995617	1	1	1	1	0.491087
ENSG00000127837	-2622.93	1	-2622.93	1	0.00317	0.235738	-0.9866	0.0134471	-2622.93	1	-2622.93	1	1e-06	0.007166	-0.0132	0.000139548	-2622.89	1	-2622.93	1	0.001098	0.060077	0.0062	0.0182765	-2622.93	1	-2622.93	1	1e-06	0.012861	-0.0132	7.77544514423e-05	-2622.93	1	-2622.93	1	0.001106	0.088256	0.0004	0.0125317	False	True	1	1	1	1	1	1	1
ENSG00000175489	-3084.49	1	-3083.13	4.15377	0.152964	0.198494	-0.2294	0.770623	-3085.11	1	-3085.11	1	0.004952	0.006004	0.4549	0.824783	-3086.45	1	-3085.72	16.6516	0.048859	0.076693	0.4688	0.637072	-3086.45	1	-3086.45	1	0.002833	0.023183	-0.2476	0.122202	-3086.45	1	-3086.45	1	0.054649	0.231949	0.0673	0.235608	True	False	0.0992057	0.319436	1	1	0.227299	1	1
ENSG00000163833	-5357.58	1	-5357.35	1	0.04554	0.293425	-0.8448	0.155201	-5357.58	1	-5357.58	1	0.001328	0.007187	-0.1035	0.184778	-5356.93	1	-5356.93	1	0.01575	0.069398	0.0889	0.226952	-5356.55	1	-5356.23	999	0.001292	1e-06	998.712	1292	-5357.58	1	-5357.58	1	0.013512	0.131845	-0.0356	0.102484	False	True	0.503951	1	1	1	1	1	0.421637
ENSG00000240694	-2866.84	1	-2863.6	113.496	0.033225	0.344186	-0.9035	0.0965321	-2866.94	1	-2866.94	1	6.5e-05	0.002826	-0.1132	0.0230007	-2865.46	1	-2865.46	1	0.024368	0.079006	0.194	0.308432	-2865.89	1	-2865.89	1	0.00383	0.00788	0.3499	0.486041	-2866.93	1	-2866.93	1	0.010748	0.117483	-0.0229	0.0914856	False	True	0.0108524	0.0477314	1	1	1	1	1
ENSG00000168310	-2255.01	1	-2255.01	1	0.005612	0.125978	-0.9555	0.0445475	-2255.01	1	-2255.01	1	1e-06	0.011701	-0.1246	8.54627809589e-05	-2255.01	1	-2255.01	1	0.005214	0.070105	0.0045	0.0743742	-2254.7	1	-2254.68	2.67869	0.002599	0.007109	0.2409	0.365593	-2254.64	1	-2254.64	1	0.007906	0.065374	0.051	0.120935	False	True	1	1	1	1	1	1	0.838376
ENSG00000168314	-476.767	1	-476.767	1	0.005438	0.21	-0.9741	0.0258952	-476.797	1	-476.797	1	0	9e-06	-0.0434	0.0001	-476.797	1	-476.797	1	1.5e-05	0.153915	-0.0063	9.74563882663e-05	-475.418	1	-475.418	1	0.005111	0.030336	0.125	0.16848	-476.121	1	-476.12	1.32007	0.009707	1e-05	998.994	970.7	True	True	1	1	1	1	1	1	1
ENSG00000105447	-2910.06	1	-2908.42	998.997	0.018998	0.321101	-0.9408	0.0591652	-2908.42	1	-2908.22	93.4575	0.001046	1e-06	998.93	1046	-2909.38	1	-2909.38	1	0.00829	0.080704	0.0639	0.102721	-2910.19	1	-2910.19	1	1e-06	0.010736	-0.0702	9.31445603577e-05	-2903.61	1	-2888.38	999	0.026316	0.147118	0.1401	0.178877	False	True	0.0697582	0.238537	0.530688	1	1	1	1
ENSG00000095464	-6234.07	1	-6231.04	999	0.032765	0.268627	-0.878	0.121972	-6235.29	1	-6235.29	1	0.001107	0.006897	-0.0514	0.160505	-6235.29	1	-6235.29	1	0.010177	0.087792	0.0185	0.115922	-6235.29	1	-6235.29	1	0.000524	0.006851	-0.1354	0.0764852	-6235.29	1	-6235.29	1	0.014898	0.088327	0.0713	0.168669	False	False	0.0137972	0.0589395	1	1	1	1	1
ENSG00000105443	-2085.44	1	-2085.44	1	0.002295	0.226673	-0.9899	0.0101247	-2085.44	1	-2085.44	1.95037	2e-06	0	3.1417	3.1418	-2085.44	1	-2085.44	1	0.001201	0.092817	0.0079	0.0129394	-2083.81	1	-2085.44	1.11588	0.00224	0.020202	0.1108	0.11088	-2085.44	1	-2085.44	1	1.4e-05	0.144005	-0.0049	9.72188465678e-05	False	True	1	1	0.997743	1	1	1	1
ENSG00000188603	-2710.21	1	-2710.21	1	0.033129	0.191568	-0.8271	0.172936	-2710.44	1	-2710.44	1	0.001594	0.011984	-0.0116	0.133011	-2710.52	1	-2710.52	1	0.004265	0.103379	-0.0973	0.041256	-2707.69	1	-2707.24	7.6071	0.007618	0.001722	4.2792	4.42393	-2710.52	1	-2710.52	1	0.015755	0.060885	0.1202	0.258767	False	False	1	1	1	1	1	1	0.344852
ENSG00000118298	-2689.39	1	-2670.55	998.813	0.077401	0.349704	-0.7787	0.221333	-2689.78	1	-2685.76	999	0.004963	5e-06	998.567	992.6	-2690.22	1	-2690.22	1	0.014435	0.094685	-0.0059	0.152453	-2689.95	1	-2689.95	1	0.003749	0.013811	-0.162	0.27145	-2690.21	1	-2690.21	1	0.01634	0.081921	0.0412	0.19946	False	True	0	0	0.0045956	0.14778	1	1	1
ENSG00000114268	-2873.74	1	-2873.15	5.34195	0.004724	0.186403	-0.9747	0.0253429	-2874.38	1	-2874.38	1	1e-06	0.010511	-0.0085	9.51384264104e-05	-2874.38	1	-2874.38	1	0.001876	0.12167	-0.0129	0.0154188	-2874.38	1	-2874.38	1	0	0.002222	-0.0085	0.0001	-2874.32	1	-2874.32	1	0.002827	0.113543	-0.0034	0.0248981	False	True	0.276639	0.739159	1	1	1	1	1
ENSG00000108679	-4974.65	1	-4973.61	3.71608	0.076316	0.455135	-0.8323	0.167678	-4976.32	1	-4976.32	1	0.001061	0.01255	-0.1034	0.0845418	-4976.32	1	-4976.32	1	0.025782	0.157819	-0.0307	0.163364	-4976.07	1	-4976.07	1	0.003315	0.010552	0.1262	0.314158	-4974.33	1	-4973.06	16.8442	0.029947	0.131869	0.033	0.227097	False	False	0.148377	0.446571	1	1	1	1	1
ENSG00000118292	-965.935	1	-965.935	1	0.047999	0.116452	-0.5878	0.412178	-965.524	1	-965.005	999	0.008816	9e-06	997.696	979.556	-965.935	1	-965.935	1	0.024741	0.114951	-0.2822	0.215231	-965.935	1	-965.935	1	1e-06	0.009878	-1.3042	0.000101235	-965.888	1	-965.886	1.11339	0.060731	0.06015	0.5123	1.00966	False	True	1	1	0.308648	1	1	1	1
ENSG00000040487	-2312.86	1	-2308.55	579.622	0.05887	0.473326	-0.8756	0.124375	-2313.65	1	-2313.65	1	0.002458	0.017247	-0.1813	0.142518	-2310.05	1	-2275.98	631.254	0.046979	0.179291	0.1859	0.262027	-2312.7	1	-2312.63	53.109	0.001799	2e-06	998.676	899.5	-2313.4	1	-2313.4	1	0.013569	0.100497	0.0589	0.135019	False	True	0.0033009	0.0166094	1	1	0	0	0.710574
ENSG00000108671	-2249.45	1	-2249.45	1	1.2e-05	0.117408	-0.9999	0.000102208	-2249.45	1	-2249.45	1	1e-06	0.007664	0	0.00013048	-2247.06	1	-2247.06	1	0.001169	0.031503	0.037	0.0371076	-2249.45	1	-2249.45	1	0	4e-06	0	0.0001	-2249.45	1	-2249.45	1	4e-06	0.043812	0	9.12991874372e-05	False	True	1	1	1	1	1	1	1
ENSG00000215301	-2466.76	1	-2466.76	1	1.5e-05	0.154261	-0.9999	9.72377982769e-05	-2466.76	1	-2466.76	1	1e-06	0.009947	0	0.000100533	-2466.76	1	-2466.76	1	7e-06	0.070509	-0.03	9.9278106341e-05	-2465.66	1	-2465.66	1	0.00102	0.009062	0.1125	0.112558	-2466.68	1	-2466.68	1	0.001008	0.045405	-0.0079	0.0222002	False	True	1	1	1	1	1	1	1
ENSG00000099326	-4950.27	1	-4922.79	37.7475	0.241498	2.90256	-0.9168	0.0832016	-4987.37	1	-4987.37	1	0.002217	0.013786	0.0753	0.160815	-4984.13	1	-4984.13	1	0.024437	0.051778	0.4141	0.471957	-4986.91	1	-4986.91	1.11643	0.002338	0.001043	2.1555	2.24161	-4986.67	1	-4986.67	1	0.009018	0.165781	-0.0035	0.0543971	False	True	0	0	1	1	1	1	0.989296
ENSG00000215305	-5253.83	1	-5250.66	314.443	0.008844	0.240711	-0.9633	0.0367412	-5254.64	1	-5254.64	1	1e-06	0.008794	-0.0241	0.000113714	-5254.64	1	-5254.64	1	0.002304	0.066677	-0.0022	0.0345546	-5254.64	1	-5254.64	1	2e-06	0	8.4192	8.4434	-5253.91	1	-5253.91	1	0.004694	0.086761	0.0173	0.0541026	False	True	0.0117537	0.05114	1	1	1	1	1
ENSG00000110680	-1121.44	1	-1121.44	1	0.139295	0.377799	-0.6313	0.368701	-1121.62	1	-1121.62	1	1e-06	0.010245	-0.5173	9.76085895559e-05	-1121.62	1	-1121.6	2.53023	0.023439	0.013212	1.4188	1.77407	-1121.17	1	-1120.65	999	0.010099	1e-05	998.483	1009.9	-1121.42	1	-1121.42	1	0.011056	0.038941	-0.0715	0.283917	False	True	1	1	1	1	0.842493	1	0.309009
ENSG00000102531	-4048.49	1	-4048.27	4.01451	0.011594	0.134563	-0.9138	0.0861604	-4048.32	1	-4048.3	6.35748	0.001409	0.004542	0.1885	0.310216	-4048.55	1	-4048.55	1	0.005517	0.088503	-0.0269	0.0623369	-4048.55	1	-4048.55	1	1e-06	3e-06	0.2297	0.333333	-4047.87	1	-4047.87	1	0.010432	0.073811	0.0521	0.141334	False	True	0.505831	1	0.812586	1	1	1	1
ENSG00000204704	-2295.21	1	-2294.46	2.53293	0.071441	0.205423	-0.6522	0.347775	-2292.94	1	-2290.92	501.222	0.009361	9e-06	998.874	1040.11	-2298.05	1	-2298.05	1	0.004652	0.055754	-0.073	0.083438	-2296.33	1	-2296.21	2.2136	0.004654	0.003814	1.0943	1.22024	-2298.05	1	-2298.05	1	0.004563	0.058474	-0.0784	0.0780347	False	True	0.218959	0.612436	0.0446076	1	1	1	0.611804
ENSG00000106852	-2086.53	1	-2074.99	681.896	0.013661	0.421601	-0.9676	0.0324027	-2091.72	1	-2091.72	1.06095	0	7e-06	-0.0125	0.0001	-2091.46	1	-2091.46	1	0.002375	0.100471	0.0153	0.0236387	-2089.18	1	-2088.99	999	0.001109	1e-06	998.987	1109	-2091.62	1	-2091.62	1	0.001181	0.051584	0.0146	0.0228947	False	True	1.54479620118e-06	1.487617738e-05	1	1	1	1	0.537259
ENSG00000106853	-2531.41	1	-2531.41	1	0.027475	0.123097	-0.7768	0.223198	-2531.41	1	-2531.41	1	0.001387	0.007431	-0.1224	0.186651	-2531.41	1	-2531.41	1	0.021563	0.101779	-0.0285	0.211861	-2528.73	1	-2528.12	168.619	0.002872	3e-06	998.691	957.333	-2531.41	1	-2531.41	1	0.010883	0.124559	-0.153	0.0873722	False	True	1	1	1	1	1	1	0.269969
ENSG00000115241	-812.46	1	-812.436	4.6627	0.00598	0.05633	-0.8938	0.10616	-812.778	1	-812.778	1	1e-06	0.010342	0	9.66930961129e-05	-812.125	1	-812.125	1	0.008949	0.075036	0.0667	0.119263	-812.778	1	-812.778	1.73097	1e-06	2e-06	0.5119	0.5	-812.778	1	-812.778	1	4e-06	0.039015	-0.0525	0.000102525	False	True	0.825602	1	1	1	1	1	1
ENSG00000156802	-10151.2	1	-10151.2	1	0.017274	0.164256	-0.8948	0.105165	-10150.9	1	-10150.9	1	0.002731	0.011067	0.1026	0.24677	-10149.1	1	-10148.9	2.89793	0.021638	0.131837	0.014	0.164127	-10151.2	1	-10151.2	1	0.0005	0.002785	0.0355	0.179533	-10130.1	1	-10080	998.99	0.039154	0.145792	0.1185	0.268561	False	False	1	1	1	1	0.603783	1	1
ENSG00000158234	-1244.68	1	-1244.68	1	0.015828	0.235604	-0.9328	0.0671805	-1243.53	1	-1243.53	1	0.002575	0.006893	-0.0041	0.373567	-1244.61	1	-1244.61	1	0.010406	0.146005	0.0357	0.0712715	-1244.68	1	-1244.68	1	2e-06	1e-06	2.6961	2	-1244.68	1	-1244.68	1	0.005766	0.182946	-0.0041	0.0315175	False	True	1	1	1	1	1	1	0.997743
ENSG00000157978	-1765.55	1	-1765.55	1	0.012412	0.251455	-0.9506	0.0493607	-1765.55	1	-1765.55	1	0	0.004351	-0.0444	0.0001	-1765.55	1	-1765.55	1	0.002314	0.142393	-0.0659	0.0162508	-1765.53	1	-1765.53	1	0.001607	0.029482	0.01	0.0545078	-1765.55	1	-1765.55	1	0.009729	0.157112	-0.0203	0.061924	False	True	1	1	1	1	1	1	1
ENSG00000133316	-2329.2	1	-2329.16	1.55698	0.032416	0.197831	-0.8361	0.163857	-2326.88	1	-2325.87	999	0.004409	4e-06	998.871	1102.25	-2329.87	1	-2329.87	1	0.00665	0.042247	0.048	0.157408	-2326.87	1	-2326.84	1.30523	0.004345	0.003719	1.0398	1.16832	-2329.87	1	-2329.87	1	0.008529	0.122211	-0.0396	0.0697891	False	True	0.787468	1	0.154885	1	1	1	0.825062
ENSG00000135315	-10107.1	1	-10106.7	2.14743	0.040542	0.151499	-0.7324	0.267606	-10107	1	-10107	1	0.00085	0.002483	-0.0792	0.342328	-10107.1	1	-10107.1	1	0.022136	0.107012	-0.0163	0.206855	-10107	1	-10092.9	999	0.002633	0.004187	0.2075	0.628851	-10107.1	1	-10107.1	1	0.027304	0.096197	0.0606	0.283834	False	False	0.384721	0.962761	1	1	0.998404	1	1.06422701651e-07
ENSG00000139445	-3767.93	1	-3767.75	4.74555	0.030998	0.317562	-0.9024	0.0976124	-3766.82	1	-3766.82	1	0.001809	0.00126	1.3713	1.43571	-3767.55	1	-3767.55	1	0.028432	0.142101	0.0845	0.200083	-3767.93	1	-3767.93	1	1e-06	0.010537	-0.0645	9.49036727721e-05	-3766.17	1	-3766.17	1	0.023184	0.146989	0.0421	0.157726	False	True	0.552347	1	1	1	1	1	1
ENSG00000133315	-1157.73	1	-1156.65	16.2897	0.042224	0.235554	-0.8207	0.179254	-1157.73	1	-1157.73	1	2e-06	0.023254	-0.2533	8.60067085233e-05	-1157.73	1	-1157.73	1	0.007516	0.0426	-0.0267	0.176432	-1157.73	1	-1157.73	1	0	8e-06	-0.2533	0.0001	-1157.14	1	-1157.14	1.15409	0.015247	0.024987	0.4071	0.610197	False	True	0.141546	0.429905	1	1	1	1	1
ENSG00000153093	-2088.95	1	-2088.95	1	0.025877	0.232437	-0.8887	0.111329	-2088.95	1	-2088.95	1	0.005316	0.008327	0.5478	0.638405	-2084.45	1	-2084.45	1	0.022937	0.031421	0.4607	0.729989	-2088.95	1	-2088.95	1	0	0.002202	-0.0905	0.0001	-2088.32	1	-2088.26	4.60486	0.024332	0.161337	-0.1185	0.150815	False	True	1	1	1	1	1	1	1
ENSG00000147437	-800.122	1	-800.122	1	0.058587	0.258325	-0.7732	0.226796	-800.122	1	-800.122	1	0.005233	5e-06	998.453	1046.6	-799.723	1	-799.723	1	0.033173	0.084647	0.1361	0.391898	-800.122	1	-800.122	1	0.005215	5e-06	998.453	1043	-800.068	1	-800.043	2.26585	0.029787	0.048073	0.3638	0.61962	False	True	1	1	1	1	1	1	1
ENSG00000165660	-2608.66	1	-2607.26	7.89015	0.01509	0.149366	-0.899	0.101027	-2609.79	1	-2609.79	1	0	5e-06	-0.0528	0.0001	-2609.73	1	-2609.73	1	0.007653	0.076426	0.0099	0.100136	-2609.27	1	-2609.27	1	0.001075	0.003343	0.2687	0.321567	-2609.79	1	-2609.79	1	0.003239	0.068962	-0.0432	0.0469679	False	True	0.0942081	0.306833	1	1	1	1	1
ENSG00000165661	-5818.84	1	-5816.24	17.0784	0.085032	0.360729	-0.7643	0.235723	-5819.24	1	-5819.24	1	0.001212	0.007478	-0.0187	0.162075	-5818.2	1	-5815.18	999	0.019294	0.053028	0.188	0.363846	-5817.08	1	-5815.46	61.0888	0.004306	0.016685	0.0774	0.258076	-5819.13	1	-5818.11	10.8473	0.017891	0.082492	0.041	0.216882	False	False	0.0225837	0.0910032	1	1	0.0138601	0.274321	0.0720855
ENSG00000135318	-3271.77	1	-3271.77	1.03215	0.033258	0.13936	-0.7614	0.238648	-3273.46	1	-3273.46	1	0.001024	0.007708	0.0112	0.132849	-3273.3	1	-3271.27	71.4454	0.017231	0.093927	0.0252	0.183451	-3273.46	1	-3273.46	2.98341	2e-06	0	273.66	273.782	-3273.46	1	-3273.46	1	0.013429	0.089887	-0.0089	0.149399	False	True	0.989119	1	1	1	0.0440411	0.61965	1
ENSG00000144063	-1163.93	1	-1163.89	1.65188	0.044842	0.307002	-0.8539	0.146064	-1164.81	1	-1164.81	1	1e-06	0.014497	-0.2124	6.89797889218e-05	-1164.81	1	-1164.81	1	0.024727	0.14332	0.0983	0.17253	-1164.81	1	-1164.81	1	0.002917	0.004787	0.3969	0.609359	-1163.57	1	-1163.08	11.395	0.018183	0.041138	0.3678	0.442	False	True	0.779302	1	1	1	1	1	1
ENSG00000145016	-6675.47	1	-6675.47	1	0.013622	0.180343	-0.9245	0.0755338	-6675.46	1	-6675.46	1	0.001525	0.013394	-0.019	0.113857	-6674.78	1	-6663.42	167.113	0.017402	0.096778	-0.0114	0.179814	-6675.44	1	-6675.42	1.40659	0.003756	0.015015	0.1174	0.25015	-6675.47	1	-6675.47	1	0.014405	0.133929	-0.0836	0.107557	False	False	1	1	1	1	1.86503092348e-06	0.000100622	0.844399
ENSG00000165669	-1469.26	1	-1469.26	1	0.053451	0.23468	-0.7722	0.227761	-1469.26	1	-1469.26	1	0.002409	0.004988	-0.123	0.482959	-1469.26	1	-1469.26	1	0.015914	0.075374	-0.056	0.211134	-1469.26	1	-1469.26	1	1e-06	0.008849	-0.6057	0.000113007	-1468.32	1	-1466.14	13.9124	0.041563	0.078475	0.2625	0.529634	False	True	1	1	1	1	1	1	1
ENSG00000129810	-4937.58	1	-4937.58	1	0.095371	0.191073	-0.5009	0.499134	-4936.21	1	-4935.04	223.206	0.003453	3e-06	998.254	1151	-4936.18	1	-4936.13	1.38052	0.068939	0.091176	0.3155	0.756109	-4937.58	1	-4936.13	999	0.007949	8e-06	998.254	993.625	-4937.47	1	-4928.34	22.5697	0.0874	0.136245	0.2009	0.641491	False	True	1	1	0.126489	1	0.76081	1	0.0887698
ENSG00000158022	-2360.33	1	-2360.3	1.30884	0.021055	0.263863	-0.9202	0.0797952	-2364.58	1	-2362.19	1	0.001212	0.01392	0.0085	0.087069	-2362.09	1	-2360.84	999	0.007262	0.134359	0.0239	0.0540492	-2362.19	1	-2362.19	1	0	6e-06	-0.0785	0.0001	-2362.19	1	-2362.19	1	0.008628	0.166166	0.0217	0.051924	False	True	0.8332	1	0.0285884	0.750355	0.113015	1	1
ENSG00000158023	-3702.32	1	-3702.32	1	0.03248	0.170158	-0.8091	0.190881	-3702.63	1	-3702.63	1	0	5e-06	-0.1909	0.0001	-3701.59	1	-3701.59	1	0.021859	0.090141	0.1227	0.242498	-3702.63	1	-3702.63	1	0.002127	0.01515	-0.0506	0.140396	-3691	1	-3657.84	81.4021	0.074878	0.255335	0.1735	0.293254	False	True	1	1	1	1	1	1	1
ENSG00000141258	-3708.01	1	-3685.22	336.054	0.043319	0.319389	-0.8644	0.135631	-3728.04	1	-3728.04	1	0.00079	1e-06	608.651	790	-3728.87	1	-3728.87	1	0.002443	0.058194	0.0075	0.0419803	-3728.84	1	-3728.84	1	0.000784	0.019067	0.0074	0.0411182	-3728.72	1	-3728.72	1	0.008504	0.107908	0.0443	0.0788079	False	True	0	0	1	1	1	1	1
ENSG00000178035	-3187.89	1	-3187.89	1	0.000903	0.23494	-0.9962	0.00384353	-3187.89	1	-3187.89	1	2e-06	1e-06	1.7889	2	-3187.89	1	-3187.89	1	0.000898	0.112365	-0.0024	0.00799181	-3187.89	1	-3187.89	1	0	0.002431	-0.0141	0.0001	-3187.89	1	-3187.33	1	0.002736	0.141581	0.0089	0.0193246	False	True	1	1	0.996808	1	1	1	1
ENSG00000134193	-1379.19	1	-1379.19	1	0.105061	0.257679	-0.5923	0.40772	-1379.19	1	-1379.19	113.562	2e-06	0	157.439	157.776	-1379.19	1	-1379.19	1	0.023284	0.104838	-0.2835	0.222095	-1378.84	1	-1378.57	999	0.002792	3e-06	998.663	930.667	-1379.13	1	-1377.27	46.0874	0.032976	0.094467	-0.1565	0.349074	False	True	1	1	0.987435	1	1	1	0.459908
ENSG00000153046	-3692.5	1	-3692.5	1	0.011465	0.218932	-0.9476	0.0523679	-3692.5	1	-3692.5	1	0.000456	0.009256	0.009	0.0492653	-3689.76	1	-3689.76	1	0.007228	0.059495	0.0414	0.121489	-3691.46	1	-3691.46	1	0.001272	0.002986	0.3857	0.425988	-3686.96	1	-3686.57	3.20792	0.011663	0.059223	0.1168	0.196934	False	False	1	1	1	1	1	1	1
ENSG00000153048	-981.537	1	-981.537	1	0.01229	0.486009	-0.9747	0.0252876	-981.577	1	-981.577	1	3e-06	0.025478	-0.1309	0.000117749	-979.613	1	-976.178	70.5583	0.006533	0.070063	0.0932	0.0932447	-981.577	1	-981.577	1	1e-06	0.009059	-0.1309	0.000110387	-981.505	1	-981.504	1.43672	0.006431	0.181736	0.0353	0.0353865	False	True	1	1	1	1	0.00876091	0.193657	0.998872
ENSG00000242131	-891.814	1	-891.814	1	0.018351	0.377417	-0.9514	0.0486226	-890.501	1	-890.248	999	0.003414	3e-06	0	1138	-890.055	1	-890.055	1	0.017719	0.041137	0.3845	0.430731	-891.278	1	-891.278	1	0.003409	0.010618	-998.679	0.321059	-891.814	1	-891.814	1	0.005562	0.110512	0.0041	0.0503294	False	True	1	1	0.476883	1	1	1	1
ENSG00000100519	-2015.46	1	-2015.46	1	7e-06	0.071814	-0.9999	9.74740301334e-05	-2015.46	1	-2015.46	1.60986	0	4e-06	0.0731	0.0732	-2015.46	1	-2015.46	1	6e-06	0.056186	0	0.000106788	-2015.46	1	-2015.46	1	1e-06	4e-06	0.1628	0.25	-2015.46	1	-2015.46	1	8e-06	0.08266	0	9.67819985483e-05	False	True	1	1	1	1	1	1	1
ENSG00000105655	-2838.64	1	-2838.64	1	0.013686	0.322239	-0.9575	0.0424716	-2838.64	1	-2838.64	1	0.001041	1e-06	998.943	1041	-2836.44	1	-2836.16	2.97131	0.009809	0.148679	0.0256	0.0659743	-2838.64	1	-2838.64	1	1e-06	0.013182	-0.0565	7.58610226066e-05	-2836.57	1	-2834.87	17.5225	0.013337	0.117687	0.0729	0.113326	True	True	1	1	1	1	0.451927	1	1
ENSG00000143751	-4106.38	1	-4106.38	1	0.123122	0.327695	-0.6243	0.375721	-4106.4	1	-4106.4	1	0.00109	0.001962	0.166	0.555556	-4106.27	1	-4106.27	1	0.025064	0.094267	-0.0955	0.265883	-4106.4	1	-4106.4	1	0.002172	0.008651	-0.1388	0.251069	-4106.4	1	-4106.4	1	0.05325	0.128433	0.0532	0.414613	False	True	1	1	1	1	1	1	1
ENSG00000127774	-588.947	1	-588.947	1	0.003605	0.623366	-0.9942	0.00578312	-588.947	1	-588.947	1.04818	1e-06	3e-06	-0.3224	0.333333	-588.947	1	-588.947	1	9e-06	0.092179	0	9.76361210254e-05	-588.947	1	-588.947	1.89225	1e-06	3e-06	-0.3292	0.333333	-588.947	1	-588.947	1	8e-06	0.077558	0	0.000103149	False	True	1	1	1	1	1	1	1
ENSG00000179387	-1943.54	1	-1943.54	1	0.01438	0.16491	-0.9128	0.0871991	-1943.41	1	-1943.41	1	0.001581	0.014872	-0.0058	0.106307	-1943.54	1	-1943.54	1	0.007722	0.114566	-0.0261	0.0674022	-1943.54	1	-1943.54	1	0	5e-06	-0.112	0.0001	-1943.52	1	-1943.52	1	0.014628	0.128998	0.0199	0.113397	False	True	1	1	1	1	1	1	1
ENSG00000205593	-2443.46	1	-2442.99	2.47554	0.029247	0.352337	-0.917	0.0830086	-2446.47	1	-2446.47	1	0.000555	0.008154	-0.0036	0.0680648	-2446.47	1	-2446.47	1	0.003976	0.103857	-0.0063	0.0382834	-2444.7	1	-2444.7	1	0.003094	0.005046	0.5415	0.613159	-2446.47	1	-2446.47	1	0.005369	0.079148	0.0232	0.0678349	False	False	0.328072	0.846744	1	1	1	1	1
ENSG00000180053	-1991.42	1	-1991.42	1	0.084595	0.331008	-0.7444	0.255568	-1991.42	1	-1991.42	1	0.002033	0.009079	0.1392	0.223923	-1990.25	1	-1989.44	11.8201	0.056798	0.192768	0.0972	0.294644	-1991.42	1	-1991.42	1	0.002059	0.039297	-0.0323	0.0523959	-1991.18	1	-1989.79	8.26927	0.059758	0.120448	0.2987	0.496131	True	False	1	1	1	1	0.205177	1	1
ENSG00000172653	-5477.33	1	-5409.02	916.806	0.237761	0.335475	-0.2913	0.708729	-5478.05	1	-5477.22	355.25	0.005057	5e-06	998.621	1011.4	-5478.9	1	-5476.31	80.8664	0.049656	0.060425	0.338	0.821779	-5479.12	1	-5476.59	181.761	0.004639	0.008475	0.1685	0.547375	-5477.51	1	-5475.67	7.34366	0.058252	0.07558	0.2869	0.770733	False	True	0	0	0.196876	1	0.0229046	0.397489	0.02445
ENSG00000187003	-3175.79	1	-3175.79	1	0.028607	0.269268	-0.8938	0.10624	-3175.28	1	-3175.28	1	0.001045	0.006942	-0.0199	0.150533	-3175.79	1	-3175.79	1	0.005047	0.120345	-0.0482	0.0419378	-3175.35	1	-3175.35	1	0.002971	0.020736	-0.0271	0.143277	-3175.79	1	-3175.79	1	0.00977	0.048708	0.1105	0.200583	False	False	1	1	1	1	1	1	1
ENSG00000066651	-3077.56	1	-3077.56	1	0.008532	0.210584	-0.9595	0.0405159	-3077.41	1	-3077.41	1	0.000953	0.005841	0.059	0.163157	-3075.05	1	-3075.05	1	0.010544	0.068214	0.0939	0.154572	-3077.56	1	-3077.56	1	1e-06	0.00635	-0.1041	0.00015748	-3073.73	1	-3069.69	9.82849	0.019049	0.140232	0.0751	0.135839	False	True	1	1	1	1	1	1	1
ENSG00000134153	-1497.4	1	-1497.4	1	0.013901	0.151721	-0.9084	0.0916221	-1498.13	1	-1498.13	1	0	5e-06	-0.0479	0.0001	-1498.13	1	-1498.13	1	5e-06	0.053207	-0.0553	9.39725975905e-05	-1498.13	1	-1498.13	1	1e-06	0.005007	-0.0479	0.00019972	-1497.91	1	-1497.85	7.67357	0.007912	0.042745	0.1297	0.185098	False	True	1	1	0.998872	1	1	1	1
ENSG00000187008	-14124	1	-14124	1	0.095027	0.218766	-0.5656	0.434377	-14126.6	1	-14126.6	2.23559	0.003901	0.006654	0.0507	0.586264	-14126.6	1	-14126.6	1	0.031265	0.105145	-0.08	0.297351	-14126.6	1	-14126.6	1	0.004576	0.010588	-0.1033	0.432187	-14126.5	1	-14126.5	1	0.039735	0.10286	0.0089	0.386302	False	False	1	1	0.944903	1	1	1	1
ENSG00000182944	-3674.53	1	-3674.53	1	0.003709	0.092481	-0.9599	0.0401055	-3674.21	1	-3674.21	1	0.000753	0.007216	0.0872	0.104351	-3671.38	1	-3671.38	1	0.005993	0.048226	0.099	0.124269	-3674.53	1	-3674.53	1	0	0.004019	-0.017	0.0001	-3673.88	1	-3673.88	1	0.002341	0.028153	0.0579	0.0831528	False	True	1	1	1	1	1	1	1
ENSG00000179388	-1950.06	1	-1950.06	1	0.001028	0.105877	-0.9903	0.00970938	-1950.06	1	-1950.06	1	0	8e-06	-0.0063	0.0001	-1949.81	1	-1949.81	1	0.001073	0.039611	0.0182	0.0270884	-1950.06	1	-1950.06	1	0	8e-06	-0.0063	0.0001	-1949.27	1	-1949.07	16.2966	0.002165	0.070771	0.0217	0.0305916	False	True	1	1	0.998404	1	1	1	1
ENSG00000066654	-2504.02	1	-2504.02	1	0.020351	0.119611	-0.8299	0.170143	-2504.02	1	-2504.02	1	1e-06	0.007119	-0.2538	0.000140469	-2504	1	-2503.65	9.93958	0.012354	0.061811	0.0332	0.199867	-2502.04	1	-2502.04	1	0.003975	4e-06	998.746	993.75	-2504.02	1	-2504.02	1	0.016623	0.101497	-0.0029	0.163778	False	True	1	1	0.996808	1	0.402874	1	1
ENSG00000185721	-872.844	1	-872.844	1	0.029629	0.157856	-0.8123	0.187696	-882.471	1	-882.471	1	2e-06	0.016239	0	0.00012316	-882.471	1	-882.471	1	9e-06	0.089473	0	0.000100589	-882.471	1	-882.471	1	0	5e-06	0	0.0001	-882.471	1	-882.471	1	7e-06	0.071607	0	9.77558059966e-05	False	True	1	1	1	1	1	1	1
ENSG00000173838	-3788.32	1	-3779.43	99.51	0.074445	0.180753	-0.5881	0.41186	-3788.11	1	-3788.11	1	0.002223	0.005198	-0.2448	0.427664	-3788.33	1	-3788.33	1	0.028776	0.056166	0.0898	0.512338	-3788.27	1	-3788.27	1	0.002182	0.003827	-0.1023	0.570159	-3788.34	1	-3788.34	1	0.029586	0.151979	-0.2278	0.194672	False	False	2.47187545506e-05	0.000191429	1	1	1	1	1
ENSG00000122728	-11580.9	1	-11580.9	1	0.004966	0.155055	-0.968	0.0320273	-11574.5	1	-11574.5	1	0.002302	0.006122	0.1418	0.376021	-11580.9	1	-11580.9	1	0.005551	0.077998	0.0078	0.0711685	-11569.5	1	-11569.5	1	0.003095	0.00709	0.2024	0.43653	-11580.9	1	-11580.9	1	0.00334	0.081587	-0.0225	0.0409379	False	False	1	1	1	1	1	1	1
ENSG00000122729	-6203.54	1	-6203.53	1.25691	0.019975	0.256126	-0.922	0.077989	-6204.61	1	-6204.61	1	1e-06	0.011966	-0.1334	8.35701153268e-05	-6204.61	1	-6204.61	1	0.007434	0.136817	0.0091	0.0543354	-6204.38	1	-6204.36	5.62495	0.000537	1e-06	998.866	537	-6204.24	1	-6204.06	3.20655	0.007787	0.112349	0.0241	0.0693108	False	True	0.855428	1	1	1	1	1	0.865339
ENSG00000198728	-1949.17	1	-1949.17	1	9e-06	0.09405	-0.9999	9.56937799043e-05	-1949.17	1	-1949.17	1	0	6e-06	-0.01	0.0001	-1949.17	1	-1949.17	1	9e-06	0.094277	0	9.54633685841e-05	-1949.17	1	-1949.17	1	0	0.004434	-0.01	0.0001	-1949.17	1	-1949.17	1	1.1e-05	0.109205	0	0.000100728	False	True	1	1	1	1	1	1	1
ENSG00000165406	-2439.39	1	-2439.39	1	0.038515	0.114051	-0.6623	0.3377	-2443.63	1	-2443.58	4.5212	0.004086	0.009739	0.3162	0.41955	-2444.47	1	-2442.33	123.147	0.025554	0.032915	0.6305	0.776363	-2440.73	1	-2440.47	999	0.003775	4e-06	998.897	943.75	-2443.27	1	-2399.99	880.743	0.159591	0.398819	0.2543	0.400159	False	True	1	1	0.746591	1	0.0388077	0.572107	0.472306
ENSG00000165409	-5520.33	1	-5520.33	1	0.020953	0.174973	-0.8803	0.11975	-5515.74	1	-5513.25	112.836	0.003415	0.006221	0.2549	0.548947	-5520.33	1	-5520.33	1	0.011894	0.086621	0.0396	0.137311	-5518.98	1	-5518.88	7.16095	0.001753	0.002927	0.3048	0.598907	-5520.33	1	-5520.33	1	0.013802	0.148717	-0.0049	0.0928071	False	False	1	1	0.0255823	0.680031	1	1	0.657608
ENSG00000213465	-1068.89	1	-1068.89	1	0.002398	0.205506	-0.9883	0.0116688	-1068.12	1	-1068.12	1	0.002324	0.018497	0.1256	0.125642	-1068.89	1	-1068.89	1	6e-06	0.056577	-0.0446	0.00010605	-1068.89	1	-1068.89	13.9586	1e-06	0.008291	0	0.000120613	-1068.89	1	-1068.89	1	9e-06	0.086772	-0.0446	0.00010372	False	True	1	1	1	1	1	1	1
ENSG00000128944	-2716.9	1	-2716.9	1	0.082834	0.170209	-0.5133	0.486661	-2716.9	1	-2716.9	1	0.003417	0.003756	0.5431	0.909744	-2716.65	1	-2716.65	1	0.020962	0.064823	-0.0009	0.323373	-2716.9	1	-2716.9	1	0.002875	3e-06	998.633	958.333	-2715.38	1	-2715.38	1	0.044418	0.087063	0.1859	0.510182	False	True	0.998872	1	1	1	1	1	1
ENSG00000214300	-1495.15	1	-1493.26	998.971	0.058692	0.393031	-0.8507	0.149332	-1495.31	1	-1495.31	1	0.001813	2e-06	998.792	906.5	-1495.31	1	-1495.31	1	0.010536	0.150331	-0.1549	0.0700853	-1495.28	1	-1495.28	1	0.005643	0.029265	-0.0148	0.192824	-1495.31	1	-1495.31	1	0.002255	0.100726	-0.2026	0.0223875	True	True	0.0513637	0.184063	1	1	1	1	1
ENSG00000165475	-2554.67	1	-2554.67	1	0.058712	0.275373	-0.7868	0.213209	-2556.28	1	-2556.28	1	3e-06	0.025041	-0.2513	0.000119804	-2555.97	1	-2555.97	1	0.025458	0.126574	0.1387	0.201131	-2556.28	1	-2556.28	1	0	5e-06	-0.2513	0.0001	-2556.28	1	-2556.28	1	0.016062	0.12597	0.0651	0.127507	False	True	1	1	1	1	1	1	0.997743
ENSG00000109501	-5064.88	1	-5064.48	2.16689	0.052877	0.718603	-0.9264	0.073583	-5069.75	1	-5069.75	1	0.001027	0.033481	-0.0235	0.0306741	-5069.75	1	-5069.75	1	0.004253	0.159202	-0.0394	0.0267145	-5069.75	1	-5069.75	1	0.000719	0.03562	-0.034	0.0201853	-5069.41	1	-5069.41	1	0.010908	0.08546	0.0615	0.127639	True	False	0.368251	0.928564	1	1	1	1	1
ENSG00000214309	-1992.79	1	-1992.79	1	0.021633	0.354003	-0.9389	0.0611097	-1992.79	1	-1992.79	1	2e-06	0.016809	-0.1367	0.000118984	-1991.89	1	-1991.89	1	0.017428	0.084918	-0.0294	0.205233	-1992.06	1	-1992.06	1	0.001757	0.005104	0.2075	0.34424	-1992.52	1	-1992.52	1	0.011156	0.125644	-0.1458	0.0887906	False	True	1	1	1	1	1	1	1
ENSG00000162782	-7605.91	1	-7605.91	1	0.032386	0.191121	-0.8305	0.169453	-7605.95	1	-7605.95	1.64841	0.002527	0.007071	0.0358	0.357375	-7605.81	1	-7606.16	1	0.023215	0.076539	0.1266	0.303309	-7604.37	1	-7604.37	1	0.001968	0.00353	0.2358	0.557507	-7603.16	1	-7548.22	998.998	0.049691	0.205369	0.0653	0.24196	False	False	1	1	0.92865	1	1	1	1
ENSG00000112041	-4249.67	1	-4235.98	999	0.065074	0.461556	-0.859	0.140988	-4251.73	1	-4251.41	184.637	0.002406	2e-06	998.781	1203	-4253.85	1	-4253.85	1	0.012717	0.146842	-0.006	0.0866033	-4253.85	1	-4253.85	1	1e-06	0.005827	-0.2191	0.000171615	-4253.85	1	-4253.85	1	0.018043	0.194757	0	0.0926437	False	True	1.67631008741e-07	1.86545523631e-06	0.422701	1	1	1	1
ENSG00000074319	-2572.02	1	-2572.02	1	0.005853	0.07816	-0.9251	0.0748849	-2572.02	1	-2572.02	1	0	0.003314	-0.0283	0.0001	-2572.02	1	-2572.02	1	0.001075	0.042843	-0.0527	0.0250916	-2572.02	1	-2572.02	1	0	5e-06	-0.0283	0.0001	-2562.18	1	-2516.41	577.248	0.04426	0.144354	0.2288	0.306607	False	True	1	1	1	1	1	1	0.993617
ENSG00000066422	-3124.43	1	-3124.43	1	0.024207	0.185894	-0.8698	0.130219	-3124.51	1	-3124.51	1	1e-06	0.005987	-0.1695	0.000167029	-3123.7	1	-3123.7	1	0.017329	0.051203	0.1692	0.338437	-3124.51	1	-3124.51	1	0	5e-06	-0.1695	0.0001	-3124.51	1	-3124.51	1	0.012139	0.239803	-0.1186	0.0506207	False	True	1	1	1	1	1	1	0.996091
ENSG00000074317	-784.197	1	-784.197	1	0.007026	0.143284	-0.951	0.0490355	-784.68	1	-784.68	1	2e-06	0.017307	-0.0285	0.00011556	-784.192	1	-778.736	999	0.008856	0.077683	0.0992	0.114002	-782.926	1	-782.711	168.926	0.003561	4e-06	998.971	890.25	-784.68	1	-784.68	1	7e-06	0.07079	-0.0147	9.88840231671e-05	False	True	1	1	1	1	0.000955357	0.0308574	0.512531
ENSG00000063169	-6998.55	1	-6977.14	211.085	0.032409	0.321208	-0.8991	0.100897	-7009.97	1	-7009.97	1	0.00147	0.013944	0.032	0.105422	-7002.3	1	-6998.21	23.0856	0.012957	0.038491	0.2938	0.336624	-7004.13	1	-6996.92	253.393	0.004938	0.014056	0.2778	0.351309	-7010.06	1	-7009.84	64.0724	0.004525	0.079143	0.0144	0.057175	True	False	0	0	1	1	0.00422502	0.107036	0.000146295
ENSG00000112739	-6100.33	1	-6098.99	83.2507	0.003302	0.143608	-0.977	0.0229931	-6100.02	1	-6100.02	1	0.000424	0.005759	0.0507	0.0736239	-6100.43	1	-6100.43	1	0.003847	0.099553	-0.0099	0.0386427	-6100.43	1	-6100.43	1	0	0.001636	-0.0229	0.0001	-6100.43	1	-6100.43	1	0.001444	0.096709	-0.0336	0.0149314	False	True	0.102387	0.327721	1	1	1	1	1
ENSG00000122543	-792.779	1	-792.779	1	3.4e-05	0.339088	-0.9999	0.000100269	-791.975	1	-791.926	66.9364	0.0042	4e-06	998.955	1050	-788.074	1	-787.966	1.92116	0.046311	0.15273	0.2218	0.303221	-792.445	1	-792.445	1	0.004198	0.024333	0.1279	0.172523	-792.139	1	-792.093	999	0.006709	0.05153	0.0488	0.130196	False	True	1	1	0.755111	1	0.641508	1	1
ENSG00000173744	-2936.8	1	-2936.8	1	0.008502	0.10671	-0.9203	0.0796739	-2936.29	1	-2936.29	1	0.001836	0.010099	0.1088	0.1818	-2936.84	1	-2936.84	1	0.002813	0.072245	-0.0286	0.038937	-2936.84	1	-2936.84	1	0	5e-06	-0.0729	0.0001	-2936.82	1	-2936.82	1	0.005726	0.069913	0.0144	0.0819018	False	True	1	1	1	1	1	1	0.996432
ENSG00000122545	-2357.65	1	-2357.65	1	0.002016	0.154709	-0.987	0.0130309	-2357.65	1	-2357.65	1	1e-06	0.014224	0	7.0303712036e-05	-2357.65	1	-2357.65	1	5e-06	0.046834	-0.0106	0.00010676	-2332.45	1	-2293.64	738.54	0.022798	0.030528	0.7467	0.74679	-2357.65	1	-2357.65	1	1.1e-05	0.114766	-0.0106	9.5847202133e-05	False	True	1	1	1	1	1	1	0
ENSG00000122547	-4170.33	1	-4152.43	793.741	0.056463	0.462818	-0.878	0.121998	-4179.76	1	-4179.76	1	0.001091	0.015973	-0.005	0.0683028	-4179.76	1	-4179.76	1	0.006252	0.071162	0.0152	0.0878559	-4179.76	1	-4179.76	1	0.001913	0.013318	0.0704	0.14364	-4179.76	1	-4179.76	1	0.002704	0.077572	-0.0378	0.0348579	False	False	2.21443396953e-09	3.40629985577e-08	1	1	1	1	1
ENSG00000085760	-5320.16	1	-5316.61	7.97822	0.044492	0.129984	-0.6577	0.342288	-5320.18	1	-5320.18	1	0.001806	0.003537	0.1557	0.510602	-5320.44	1	-5319.61	16.0579	0.022477	0.077113	0.1152	0.291481	-5321	1	-5320.99	2.86016	0.001864	0.004075	0.1023	0.457423	-5321.06	1	-5321.06	1	0.012543	0.084459	-0.0278	0.14851	False	False	0.00774699	0.0355099	1	1	0.199727	1	0.870608
ENSG00000197275	-6103.23	1	-6102.91	3.35569	0.033246	0.120468	-0.724	0.275974	-6103.76	1	-6103.76	1	0	0.003235	-0.2775	0.0001	-6103.76	1	-6103.76	1	0.023275	0.108095	0.0348	0.21532	-6103.76	1	-6103.76	1	0.000555	0.004907	-0.1645	0.113104	-6103.59	1	-6103.59	1	0.032916	0.137726	0.0585	0.238996	False	True	0.428183	1	1	1	1	1	1
ENSG00000166206	-1985.18	1	-1983.8	26.6522	0.005845	0.176276	-0.9668	0.0331582	-1985.18	1	-1985.18	1	0.001434	1e-06	998.943	1434	-1985.18	1	-1985.18	1	7e-06	0.070669	-0.0354	9.90533331447e-05	-1985.18	1	-1985.18	1	2e-06	0.016296	-0.0569	0.00012273	-1985.18	1	-1985.18	1	9e-06	0.092262	-0.0354	9.75482864018e-05	False	True	0.0957476	0.310844	1	1	1	1	1
ENSG00000183655	-3396.64	1	-3396.64	1	0.003178	0.403028	-0.9921	0.00788531	-3396.64	1	-3396.64	1	2e-06	0.019322	-0.0271	0.000103509	-3396.64	1	-3396.64	1	0.001844	0.124191	-0.0227	0.0148481	-3396.64	1	-3396.64	1	0.000767	0.011364	0.0403	0.0674938	-3396.64	1	-3396.64	1	0.002484	0.136274	-0.0193	0.018228	False	True	1	1	1	1	1	1	1
ENSG00000121075	-3553.96	1	-3544.99	49.9198	0.022141	0.267276	-0.9172	0.0828395	-3562.31	1	-3562.31	1	0.0015	0.018684	0.0206	0.0802826	-3562.31	1	-3562.31	1	0.003636	0.093686	-0.0107	0.0388105	-3562.31	1	-3562.31	1	8.1e-05	0.002045	-0.0203	0.0396088	-3562.31	1	-3562.31	1	0.004311	0.098006	-0.0055	0.0439871	False	True	2.2917721904e-05	0.000178908	1	1	1	1	1
ENSG00000171533	-5446.19	1	-5444	8.84958	0.061824	0.148015	-0.5823	0.417687	-5444.46	1	-5444.33	3.78897	0.001602	0.001032	0.9738	1.55233	-5446.45	1	-5446.45	1	0.021994	0.082532	-0.0515	0.266491	-5445.54	1	-5445.48	2.84789	0.003503	0.003921	0.316	0.893395	-5446.29	1	-5446.29	1	0.019073	0.055297	0.0269	0.344919	False	True	0.0362955	0.137258	0.609367	1	1	1	0.735894
ENSG00000119965	-3583.29	1	-3582.71	220.767	0.11993	0.333533	-0.6404	0.359575	-3581.13	1	-3581.08	1.2918	0.00716	0.006246	0.7322	1.14633	-3583.33	1	-3583.33	1	0.027919	0.108191	-0.0927	0.258053	-3583.33	1	-3583.29	999	0.00178	2e-06	998.586	890	-3583.33	1	-3583.33	1	0.018203	0.069181	-0.0877	0.263121	False	True	0.281585	0.749332	0.755289	1	1	1	0.756585
ENSG00000119969	-2907.85	1	-2904.52	611.787	0.009882	0.126961	-0.9222	0.0778349	-2907.85	1	-2907.85	1	1e-06	0.005534	-0.0382	0.000180701	-2907.85	1	-2907.85	1	0.003076	0.07318	-0.0753	0.0420333	-2907.85	1	-2907.85	1	0.000899	0.002813	0.2812	0.319588	-2907.85	1	-2907.85	1	0.002324	0.045638	-0.0664	0.0509225	False	True	0.00990045	0.0441174	1	1	1	1	1
ENSG00000055483	-8192.77	1	-8187.08	999	0.084796	0.359907	-0.7644	0.235605	-8192.77	1	-8192.77	1	0.001357	0.00997	-0.1277	0.136108	-8192.77	1	-8192.77	1	0.01879	0.131824	-0.0665	0.142539	-8192.39	1	-8192.36	2.4034	0.004362	0.00782	0.294	0.557801	-8192.55	1	-8178.28	204.007	0.032895	0.123867	0.0566	0.265567	False	False	0.000742966	0.00433953	1	1	1	1	0.811575
ENSG00000116299	-5875.8	1	-5872	11.8764	0.018806	0.181685	-0.8965	0.103509	-5875.19	1	-5875.12	4.79915	0.002376	0.006792	0.2425	0.349823	-5876.19	1	-5876.19	1	0.006534	0.059821	0.0263	0.109226	-5876.56	1	-5876.52	84.0839	0.001309	0.006761	0.0863	0.19361	-5876.64	1	-5876.64	1	0.003954	0.14254	-0.0552	0.0277396	False	False	0.00583572	0.0275377	0.71483	1	1	1	0.783298
ENSG00000182170	-2694.32	1	-2692.42	685.889	0.116086	0.533006	-0.7822	0.217795	-2697.09	1	-2697.09	1	0.002793	0.012755	0.0123	0.218973	-2697.71	1	-2695.49	85.0143	0.034965	0.037896	0.7863	0.922657	-2697.73	1	-2697.73	1	0.010529	0.019872	0.3232	0.529841	-2697.26	1	-2696.92	4.60487	0.036276	0.26616	-0.0001	0.136294	True	False	0.0511393	0.183439	1	1	0.0350576	0.526555	1
ENSG00000197555	-11621.1	1	-11621.1	1	0.008247	0.282117	-0.9708	0.0292326	-11631.1	1	-11620.9	1	0.000532	0.01193	0.0051	0.0445935	-11621.1	1	-11621.1	1	0.003577	0.105217	0.0013	0.0339964	-11620.6	1	-11620.6	1	0.000265	0.001923	0.0981	0.137806	-11603.6	1	-11577.6	999	0.009927	0.117173	0.052	0.0847209	False	False	1	1	5.91060831734e-06	0.000266563	1	1	1
ENSG00000001626	-11609.9	1	-11609.9	1	0.033067	0.212261	-0.8442	0.155785	-11609.5	1	-11609.6	1	0.000942	0.001816	0.3189	0.518722	-11609.9	1	-11609.9	1	0.017403	0.085031	-0.0632	0.204667	-11609.8	1	-11609.9	2.46084	0.000629	0.005856	-0.0922	0.107411	-11608.9	1	-11608.2	4.65819	0.023395	0.084728	0.0082	0.276119	False	False	1	1	1	1	0.995487	1	1
ENSG00000159374	-4298.2	1	-4298.2	1	0.058232	0.169799	-0.6571	0.342947	-4296.81	1	-4296.81	1	0.003763	0.005178	0.4341	0.726728	-4298.2	1	-4298.2	1	0.027818	0.059065	0.0709	0.470973	-4298.2	1	-4298.2	1	0.001733	0.003967	0.1445	0.436854	-4298.2	1	-4298.2	1	0.018972	0.081097	-0.1662	0.233942	False	False	1	1	1	1	1	1	1
ENSG00000104177	-2807.8	1	-2794.29	192.675	0.012607	0.097432	-0.8706	0.129393	-2804.09	1	-2803	999	0.003607	4e-06	998.909	901.75	-2811.18	1	-2811.18	1	0.000939	0.063948	-0.04	0.0146838	-2811.18	1	-2811.18	1	0	5e-06	-0.0906	0.0001	-2811.18	1	-2811.18	1	6e-06	0.062128	-0.0546	9.65748132887e-05	False	True	2.02743157929e-07	2.23063412504e-06	0.139289	1	1	1	1
ENSG00000130513	-3034.79	1	-3033.75	2.34994	0.147812	0.432945	-0.6586	0.341411	-3044.38	1	-3044.38	1	0.00125	0.016301	-0.081	0.0766824	-3044.38	1	-3044.38	1	0.026872	0.186601	-0.0131	0.144008	-3044.38	1	-3044.38	1	0.012202	0.023037	0.3719	0.52967	-3043.72	1	-3042.48	14.8165	0.020858	0.073088	0.1283	0.285382	True	False	0.149053	0.448328	1	1	0.998872	1	1
ENSG00000001629	-6863.44	1	-6862.89	7.82088	0.008985	0.13414	-0.933	0.0669823	-6862.91	1	-6862.91	1	0.000417	0.002337	0.1145	0.178434	-6862.34	1	-6861.74	7.44162	0.008615	0.088038	0.0187	0.0978555	-6863.59	1	-6863.59	1	0.000417	0.002478	0.1041	0.168281	-6863.59	1	-6863.59	1	0.0043	0.10566	-0.0385	0.0406966	False	False	0.294704	0.778549	1	1	0.270368	1	1
ENSG00000139865	-3428.43	1	-3428.43	1	0.0344	0.159962	-0.785	0.215051	-3428.43	1	-3428.43	1	0.001568	0.006734	-0.0927	0.232848	-3427.98	1	-3427.98	1.09435	0.028266	0.058074	0.1812	0.486724	-3428.36	1	-3428	374.813	0.003696	4e-06	998.674	924	-3425.09	1	-3393.12	203.41	0.069827	0.131561	0.2253	0.530758	False	True	1	1	1	1	0.958163	1	0.396389
ENSG00000130517	-1565.65	1	-1549.82	114.235	0.061516	0.863933	-0.9288	0.0712046	-1590.36	1	-1590.36	1	1e-06	0.007578	-0.0125	0.000131961	-1590.36	1	-1590.36	1	0.002147	0.165007	-0.0017	0.0130116	-1590.36	1	-1590.36	1	1e-06	0.006811	-0.0125	0.000146821	-1590.36	1	-1590.36	1	0.004269	0.230157	0.0038	0.0185482	True	True	1.84580608575e-08	2.42670191798e-07	1	1	1	1	0.998404
ENSG00000006075	-819.139	1	-817.65	28.1043	0.102086	0.434943	-0.7653	0.234711	-820.64	1	-820.64	1	2e-06	0.0195	-999	0.000102564	-820.365	1	-820.365	1	0.033116	0.055847	0.5036	0.592977	-820.51	1	-820.51	1	0.009504	0.015648	-998.393	0.607362	-820.126	1	-820.126	1	0.017424	0.146011	0.0299	0.119333	False	True	0.0843973	0.280049	1	1	1	1	1
ENSG00000006074	-930.455	1	-930.455	1	0.101347	0.545137	-0.8141	0.185911	-930.058	1	-926.885	88.1778	0.045132	0.042537	-997.939	1.06101	-930.318	1	-930.318	1	0.030095	0.067417	0.2998	0.446401	-930.025	1	-917.373	999	0.061591	0.108287	-998.431	0.568776	-930.411	1	-930.411	1	0.018069	0.135475	-0.0132	0.133375	True	False	1	1	0.0117519	0.338991	1	1	4.8998347224e-07
ENSG00000006071	-9963.8	1	-9915.06	63.3968	0.035855	0.30663	-0.8831	0.116932	-10008	1	-10008	33.9218	0.000562	1e-06	998.932	562	-10008.8	1	-10008.8	1	0.002357	0.112618	-0.0141	0.0209292	-10005.9	1	-10005.9	1	0.002134	0.02072	0.0345	0.102992	-9993.08	1	-9926.48	300.737	0.018681	0.184686	0.0662	0.10115	False	True	0	0	0.77116	1	1	1	1
ENSG00000107485	-2672.01	1	-2672.01	1	0.005097	0.367733	-0.9861	0.0138606	-2671.74	1	-2671.74	1	0.000899	0.019596	0.022	0.0458767	-2672.01	1	-2672.01	1	0.000988	0.092617	-0.0067	0.0106676	-2672.01	1	-2672.01	1	1e-06	0.010729	-0.0238	9.3205331345e-05	-2672.01	1	-2672.01	1	0.000975	0.099342	-0.0076	0.00981458	False	True	1	1	1	1	1	1	1
ENSG00000073169	-3293.01	1	-3291.98	3.67322	0.033856	0.487595	-0.9306	0.0694347	-3294.27	1	-3294.27	1	1e-06	0.008967	-0.1645	0.00011152	-3291.96	1	-3291.96	1	0.014181	0.057485	0.1968	0.24669	-3294.14	1	-3294.14	1	0.003976	0.020528	0.0291	0.193687	-3294.26	1	-3294.26	1	0.009471	0.14425	0.0158	0.0656568	True	True	0.151407	0.453424	1	1	1	1	1
ENSG00000011465	-2838.38	1	-2838.38	1	0.010973	0.228971	-0.9521	0.0479231	-2838.38	1	-2838.38	1	2e-06	0	3.3409	3.5663	-2837.73	1	-2837.73	1	0.0233	0.099909	0.0577	0.233212	-2838.38	1	-2838.38	1	1e-06	0.007185	-0.2253	0.000139179	-2835.22	1	-2833.26	23.5139	0.044043	0.144462	0.1294	0.304876	False	True	1	1	1	1	1	1	1
ENSG00000196961	-5201.93	1	-5196.37	999	0.007179	0.268598	-0.9733	0.0267277	-5203.14	1	-5203.14	1	1e-06	0.007435	-0.0094	0.000134499	-5203.14	1	-5203.14	1	5e-06	0.048776	-0.0125	0.000102509	-5191.23	1	-5191.23	1	0.005929	0.037756	0.1475	0.157035	-5203.14	1	-5203.14	1	0.00215	0.158575	0.001	0.0135583	False	True	0.000852549	0.00491261	1	1	1	1	1
ENSG00000232387	-887.131	1	-883.626	178.252	0.057358	0.111832	-0.4871	0.512894	-886.11	1	-884.356	25.2249	0.035622	0.011703	2.5482	3.04383	-887.812	1	-887.812	1	6e-06	0.056555	-0.4014	0.000106091	-887.614	1	-887.311	999	0.008684	0.009795	0.3909	0.886575	-887.812	1	-887.812	1	0.040652	0.133183	-0.0963	0.305234	True	True	0.00809985	0.0369413	0.0610481	1	1	1	0.436263
ENSG00000055732	-4083.98	1	-4083.84	2.327	0.023869	0.175422	-0.8639	0.136066	-4085.23	1	-4085.23	1	1e-06	0.007123	-0.0991	0.00014039	-4081.96	1	-4081.96	1	0.010694	0.085474	0.0809	0.125114	-4083.59	1	-4083.41	76.6085	0.000824	1e-06	998.901	824	-4069.66	1	-4035.57	91.3158	0.040681	0.221459	0.1395	0.183695	False	True	0.597537	1	1	1	1	1	0.543065
ENSG00000235173	-3133.1	1	-3132.36	3.33949	0.053666	0.458396	-0.8829	0.117073	-3134.15	1	-3134.15	1	0.001137	0.031848	-0.0757	0.0357008	-3133.88	1	-3133.88	1	0.020062	0.069216	0.1517	0.289846	-3133.12	1	-3133.06	999	0.001132	1e-06	998.889	1132	-3132.16	1	-3129.61	8.39889	0.030868	0.169986	0.0435	0.181591	True	True	0.225302	0.627421	1	1	1	1	0.734193
ENSG00000196968	-3372.85	1	-3372.85	1	0.026659	0.23883	-0.8884	0.111623	-3372.85	1	-3372.85	1	0.001331	0.016575	-0.0397	0.0803017	-3372.49	1	-3370.61	999	0.012339	0.118853	0.0239	0.103817	-3365	1	-3364.94	1.48366	0.007082	0.004551	1.4362	1.55614	-3372.85	1	-3372.85	1	0.009687	0.088779	0.0292	0.109114	False	False	1	1	1	1	0.052607	0.704345	0.731869
ENSG00000164754	-3916.43	1	-3914.87	9.28176	0.002961	0.164058	-0.9819	0.0180485	-3917.23	1	-3917.23	1	0	0.00323	-0.0195	0.0001	-3917.23	1	-3917.23	1	0.00296	0.181839	-0.0061	0.0162781	-3917.23	1	-3917.23	1	0	0.003007	-0.0195	0.0001	-3917.23	1	-3917.23	1	0.002184	0.09424	0.0008	0.0231749	False	True	0.0769433	0.258554	1	1	1	1	1
ENSG00000181873	-2037.84	1	-2037.84	1	0.065313	0.51399	-0.8729	0.127071	-2037.84	1	-2037.84	1	1e-06	0.013442	-0.1487	7.4393691415e-05	-2037.84	1	-2037.84	1	0.014185	0.090805	-0.0568	0.156214	-2037.84	1	-2037.84	1	3e-06	0.026753	-0.1487	0.000112137	-2037.67	1	-2037.46	5.04599	0.024114	0.069136	0.1358	0.348791	False	True	1	1	1	1	1	1	1
ENSG00000164751	-2248.29	1	-2248.29	1	0.028517	0.282117	-0.8989	0.101082	-2247.06	1	-2247.06	1	0.003012	0.004397	0.531	0.685013	-2245.38	1	-2244.46	6.1036	0.019068	0.040603	0.3796	0.46962	-2246.66	1	-2246.65	1.18533	0.003072	0.003737	0.6679	0.82205	-2248.29	1	-2248.29	1	0.013697	0.146143	0.0037	0.0937233	False	False	1	1	1	1	0.175741	1	0.92177
ENSG00000011600	-1011.56	1	-1011.56	1	0.069059	0.201313	-0.657	0.343043	-1011.17	1	-1010.95	999	0.003617	4e-06	998.671	904.25	-1012.01	1	-1012.01	1	0.008741	0.178575	-0.0924	0.0489486	-1011.85	1	-1009.47	247.442	0.009564	0.018919	0.1769	0.505524	-1011.08	1	-1011.08	1	0.023199	0.050209	0.3206	0.462049	True	True	1	1	0.501273	1	1	1	0.0292592
ENSG00000100258	-4085.95	1	-4081.49	113.71	0.082616	0.714323	-0.8843	0.115656	-4087.13	1	-4087.13	1	0.002712	3e-06	998.927	904	-4085.31	1	-4085.31	1	0.015977	0.04945	0.2252	0.323094	-4086.69	1	-4086.69	1	0.00469	0.046975	0.0266	0.0998403	-4084.81	1	-4084.59	2.33757	0.031068	0.171345	0.0834	0.181318	True	True	0.00282722	0.014395	1	1	1	1	1
ENSG00000168958	-1751.55	1	-1750.88	6.94551	0.012753	0.122091	-0.8955	0.104455	-1751.96	1	-1751.96	1.14353	0	5e-06	-0.0642	0.0001	-1751.38	1	-1751.38	1	0.004828	0.023321	0.1257	0.207024	-1750.58	1	-1750.28	102.406	0.001557	2e-06	998.936	778.5	-1751.88	1	-1751.88	1	0.008157	0.067612	0.0393	0.120644	False	True	0.248062	0.677705	1	1	1	1	0.437783
ENSG00000155508	-1676.23	1	-1676.23	1	1e-05	0.098206	-0.9999	0.000101827	-1676.23	1	-1676.23	1	0	5e-06	0	0.0001	-1676.01	1	-1675.97	3.79328	0.00161	0.162116	0.0064	0.00993116	-1676.23	1	-1676.23	1	0	0.004102	0	0.0001	-1675.01	1	-1675.01	1	0.001602	0.032024	0.0465	0.050025	False	True	1	1	1	1	0.776691	1	1
ENSG00000159082	-10708.2	1	-10707.5	2.74959	0.020267	0.125827	-0.8389	0.16107	-10711.3	1	-10711.3	1	0.000285	0.009752	-0.0748	0.0292248	-10711.3	1	-10711.3	1	0.008672	0.111448	-0.0412	0.0778121	-10711.3	1	-10711.3	1	0.001183	0.004184	0.1787	0.282744	-10711.3	1	-10711.3	1	0.008961	0.090603	-0.0201	0.098904	False	False	0.246707	0.674635	1	1	1	1	1
ENSG00000155052	-9406.84	1	-9406.84	1	0.019287	0.176385	-0.8907	0.109346	-9406.42	1	-9406.4	2.40171	0.001507	0.002774	0.4542	0.543259	-9403.48	1	-9399.24	11.4542	0.019593	0.08155	0.0896	0.240258	-9406.84	1	-9406.84	1	0.00109	0.00981	0.0221	0.111111	-9392.36	1	-9390.88	2.3936	0.041224	0.126369	0.1755	0.326219	False	False	1	1	0.85944	1	0.00357918	0.0934371	1
ENSG00000197565	-12686.7	1	-12675.1	19.3227	0.070455	0.15901	-0.5569	0.443085	-12676.1	1	-12476.2	999	0.033849	0.027754	0.8871	1.21961	-12687.5	1	-12687.5	1	0.018039	0.051423	-0.0327	0.350796	-12687	1	-12686.8	11.6652	0.002082	0.003916	0.1992	0.531665	-12686.8	1	-12686.8	1	0.026734	0.06171	0.0497	0.43322	True	False	1.54770637872e-06	1.48913070138e-05	0	0	1	1	0.543405
ENSG00000197562	-1409.65	1	-1409.65	1	0.015155	0.722225	-0.979	0.0209838	-1417.02	1	-1417.02	1	3e-06	0.031578	-0.0026	9.50028500855e-05	-1417.02	1	-1417.02	1	1e-05	0.101148	0	9.88650294618e-05	-1417.02	1	-1417.02	1	0	9e-06	-0.0026	0.0001	-1417.02	1	-1417.02	1	1e-05	0.102768	0	9.73065545695e-05	True	True	1	1	1	1	1	1	1
ENSG00000159086	-5682.32	1	-5682.32	1	0.005754	0.142609	-0.9597	0.0403481	-5682.32	1	-5682.32	1	0	0.002621	-0.0452	0.0001	-5680.5	1	-5680.17	3.63334	0.007393	0.092702	0.0387	0.0797502	-5681.49	1	-5681.49	1	0.000487	0.001698	0.2417	0.286808	-5681.26	1	-5680.67	4.91836	0.005711	0.092528	0.0207	0.0617219	False	True	1	1	1	1	0.414381	1	1
ENSG00000112078	-3007.65	1	-3007.65	1	0.030361	0.172491	-0.824	0.176015	-3007.65	1	-3007.65	1	0.002196	2e-06	998.974	1098	-3007.65	1	-3007.65	1	0.00734	0.107945	-0.0186	0.0679976	-3007.65	1	-3007.65	1	1e-06	0.006028	-0.0258	0.000165893	-3006.96	1	-3006.96	1	0.016539	0.133197	0.0376	0.124169	False	True	1	1	1	1	1	1	1
ENSG00000011478	-1916.66	1	-1913.48	12.3039	0.047506	0.271813	-0.8252	0.174775	-1917.91	1	-1917.91	1	0.001879	0.017443	-0.0052	0.107722	-1917.91	1	-1917.91	1	0.012353	0.041601	0.1064	0.29694	-1917.74	1	-1914.67	252.282	0.002298	0.015432	0.036	0.148911	-1917.92	1	-1917.92	1	0.005715	0.166882	-0.1563	0.0342458	False	False	0.0115866	0.0504883	1	1	1	1	0.0132043
ENSG00000117748	-1925.03	1	-1924.47	16.7338	0.028211	0.168974	-0.833	0.166955	-1925.9	1	-1925.9	1	0	5e-06	-0.1157	0.0001	-1925.9	1	-1925.9	1	0.010664	0.208689	-0.114	0.0511	-1925.71	1	-1925.71	1	0.001749	0.00902	0.0782	0.193902	-1925.9	1	-1925.9	1	0.008652	0.097857	-0.0767	0.0884147	False	True	0.288844	0.765572	1	1	1	1	1
ENSG00000171570	-2554.74	1	-2554.74	1	0.01319	0.270553	-0.9512	0.048752	-2554.74	1	-2554.74	1	0	0.00312	-0.0907	0.0001	-2554.74	1	-2554.74	1	0.002669	0.053297	-0.0719	0.0500779	-2554.74	1	-2554.74	1	0	0.002894	-0.0907	0.0001	-2552.45	1	-2548.9	143.398	0.008207	0.007433	0.982	1.10413	False	True	1	1	1	1	1	1	1
ENSG00000204178	-3274.23	1	-3274.23	1	1.5e-05	0.148445	-0.9999	0.000101048	-3274.23	1	-3274.23	1	0	0.002269	0	0.0001	-3274.23	1	-3274.23	1	0.000798	0.0686	-0.0006	0.0116327	-3274.23	1	-3274.23	1	1e-06	0.009024	0	0.000110816	-3270.14	1	-3270.14	1	0.003999	0.06913	0.0456	0.0578475	False	True	1	1	1	1	1	1	1
ENSG00000157856	-6052.68	1	-6052.68	1	0.047539	0.317257	-0.8502	0.149844	-6049.51	1	-6049.5	1.20611	0.0023	0.002048	0.9386	1.12305	-6052.2	1	-6049.7	8.19457	0.031845	0.131725	0.0856	0.241754	-6052.68	1	-6052.66	61.2949	0.001972	0.007924	0.0645	0.248864	-6051.91	1	-6051.91	1	0.027718	0.14513	0.0348	0.190987	False	False	1	1	0.907536	1	0.0254301	0.424331	0.840421
ENSG00000053770	-3548.41	1	-3548.41	1	0.023562	0.161392	-0.854	0.145992	-3548.41	1	-3548.41	1	0.000916	0.004662	0.0652	0.196482	-3547.29	1	-3546.69	5.35206	0.018833	0.070911	0.0442	0.265586	-3548.41	1	-3548.41	1	0	0.003528	-0.1311	0.0001	-3548.41	1	-3548.41	1	0.021711	0.182939	-0.1027	0.118679	False	True	1	1	1	1	0.272517	1	1
ENSG00000170248	-3389.58	1	-3382.97	999	0.008875	0.104174	-0.9148	0.085194	-3391.24	1	-3391.24	1	0.000857	0.011044	0.0369	0.0775987	-3391.24	1	-3391.24	1	0.000854	0.09124	-0.0613	0.00935993	-3391.24	1	-3391.24	1.1105	0	5e-06	-0.0406	0.0001	-3391.24	1	-3391.24	1	0.002613	0.068775	-0.0327	0.0379935	False	True	0.000277269	0.00176993	1	1	1	1	1
ENSG00000109182	-5389.19	1	-5389.76	80.4638	0.041185	0.175351	-0.7651	0.234872	-5389.01	1	-5389	1.45704	0.00067	0.000944	0.5656	0.709746	-5389.76	1	-5389.76	1	0.022719	0.107356	0.0564	0.211623	-5389.76	1	-5389.76	1	0.002082	0.004301	0.3398	0.484073	-5389.76	1	-5389.76	1	0.021508	0.112839	0.0354	0.190608	False	True	1	1	0.921633	1	1	1	1
ENSG00000010704	-2788.6	1	-2779.04	998.944	0.087563	0.361951	-0.7581	0.241919	-2788.6	1	-2788.6	1	0	0.004161	-0.2509	0.0001	-2788.36	1	-2788.36	1	0.031893	0.138881	0.0104	0.229643	-2788.6	1	-2788.6	1	0	5e-06	-0.2509	0.0001	-2787.34	1	-2787.3	2.35561	0.024591	0.082875	0.0775	0.296724	False	True	1.23040689011e-05	0.000101549	1	1	1	1	1
ENSG00000196616	-3238.14	1	-3238.14	1	0.048133	0.23064	-0.7913	0.208693	-3239.44	1	-3239.44	1	0.002523	0.006927	0.1651	0.364227	-3239.51	1	-3239.51	1	0.015386	0.135596	-0.0415	0.113469	-3239.51	1	-3239.51	1	1e-06	0.012166	-0.199	8.21962847279e-05	-3233.56	1	-3224.4	39.5798	0.069857	0.187632	0.2173	0.372309	False	True	1	1	1	1	1	1	1
ENSG00000125046	-2746.93	1	-2746.93	1	0.037544	0.247552	-0.8483	0.151661	-2745.91	1	-2745.92	1	0.002832	0.02207	-0.0045	0.128319	-2746.97	1	-2746.97	1	0.016691	0.162421	0.0078	0.102764	-2745.83	1	-2745.83	1	0.005618	0.014778	0.2474	0.38016	-2730.42	1	-2687.67	999	0.07495	0.167891	0.3514	0.446421	True	False	1	1	1	1	1	1	1
ENSG00000124120	-2349.07	1	-2349.07	1	0.022782	0.187969	-0.8788	0.121201	-2349.55	1	-2349.55	1	2e-06	0.018408	-0.0109	0.000108648	-2349.55	1	-2349.55	1	0.007703	0.062374	0.0659	0.123497	-2348.28	1	-2348.25	13.503	0.001372	1e-06	998.989	1372	-2349.55	1	-2349.55	1	0.013837	0.137462	0.0431	0.100661	False	True	1	1	1	1	1	1	0.816093
ENSG00000111052	-952.839	1	-952.839	1	1.1e-05	0.109934	-0.9999	0.00010006	-952.839	1	-952.839	1	1e-06	1e-06	1.1262	1	-952.839	1	-952.839	1	5e-06	0.052339	-0.016	9.55310571467e-05	-952.839	1	-952.839	1	1e-06	3e-06	0.1776	0.333333	-952.839	1	-952.839	1	1.6e-05	0.160734	-0.016	9.95433449052e-05	False	True	1	1	1	1	1	1	1
ENSG00000170242	-8209.25	1	-8207.82	17.0734	0.003798	0.137817	-0.9724	0.0275583	-8205.62	1	-8205.19	999	0.000637	1e-06	998.963	637	-8207.2	1	-8207.2	1	0.004969	0.060064	0.0423	0.0827284	-8208.72	1	-8208.72	1	0.000634	0.007472	0.0477	0.0848501	-8209.27	1	-8205.61	999	0.002755	0.08832	-0.0092	0.0311934	False	True	0.0899838	0.295823	0.356808	1	1	1	1
ENSG00000124374	-775.725	1	-775.725	1	0.014818	0.306015	-0.9516	0.0484225	-775.725	1	-775.725	1	2e-06	0.021047	-2.5378	9.50254192997e-05	-775.827	1	-775.725	1	0.003699	0.040677	-0.0389	0.0909359	-775.725	1	-775.725	1	0	5e-06	-2.5378	0.0001	-775.725	1	-775.725	1	6e-06	0.058897	-0.1297	0.000101873	False	True	1	1	1	1	0.650321	1	1
ENSG00000086589	-2569.79	1	-2569.79	1	1.8e-05	0.175021	-0.9999	0.000102845	-2569.79	1	-2569.79	1	0	0.002352	0	0.0001	-2569.79	1	-2569.79	1	1.1e-05	0.114103	0	9.64041260966e-05	-2569.79	1	-2569.79	1	1e-06	0.01191	0	8.39630562552e-05	-2566.54	1	-2566.54	1	0.002236	0.144657	0.0154	0.0154573	False	True	1	1	1	1	1	1	1
ENSG00000156973	-846.721	1	-846.721	1	0.003106	0.152035	-0.9796	0.0204295	-846.721	1	-846.721	1	0	5e-06	-0.0275	0.0001	-846.721	1	-846.721	1	0	5e-06	-0.0414	0.0001	-846.721	1	-846.721	1	1e-06	0.008195	-0.0275	0.000122026	-846.71	1	-846.721	1	0.003093	0.08676	-0.0058	0.0356501	False	True	1	1	1	1	1	1	1
ENSG00000156970	-8193.31	1	-8193.31	1	0.033869	0.126442	-0.7321	0.267862	-8193.3	1	-8193.3	1	0.000919	0.002159	0.1615	0.42566	-8193.42	1	-8191.58	20.0657	0.037576	0.133874	0.0638	0.280682	-8193.42	1	-8193.42	1	0.00043	0.003654	-0.1463	0.117679	-8193.42	1	-8193.42	1	0.02772	0.103659	0.0505	0.267415	False	False	1	1	1	1	0.0549802	0.722363	1
ENSG00000143418	-2881.59	1	-2881.59	1	0.083895	0.347602	-0.7586	0.241354	-2881.59	1	-2881.59	1	0	0.004101	-0.0457	0.0001	-2880.6	1	-2880.6	1	0.005335	0.09914	-0.1022	0.0538128	-2881.59	1	-2881.59	1	1e-06	1e-06	1.8582	1	-2881.59	1	-2881.59	1	0.094144	0.169598	0.3991	0.555101	False	True	1	1	1	1	1	1	1
ENSG00000081913	-8052.4	1	-8039.01	69.6883	0.030463	0.295835	-0.897	0.102973	-8064.69	1	-8064.69	1	0.000395	0.00367	0.0495	0.107629	-8064.69	1	-8064.69	1	0.00787	0.112288	0.0281	0.0700876	-8064.6	1	-8064.6	1	0.000398	0.006817	0.0001	0.0583835	-8064.69	1	-8064.69	1	0.002193	0.099257	-0.0199	0.0220942	False	False	2.29598282608e-07	2.50153940371e-06	1	1	1	1	1
ENSG00000086232	-4608.2	1	-4606.32	3.71875	0.060143	0.164708	-0.6349	0.365149	-4609.72	1	-4609.54	4.05023	0.004949	0.00577	0.5867	0.857712	-4610.96	1	-4610.96	1	0.006668	0.085467	-0.0863	0.0780184	-4610.96	1	-4610.96	1	0.000664	0.004434	-0.1213	0.149752	-4610.96	1	-4610.96	1	0.018352	0.129571	-0.0227	0.141637	False	False	0.0522948	0.18671	0.552896	1	1	1	1
ENSG00000140932	-1695.28	1	-1695.28	1	0.12842	0.872327	-0.8528	0.147215	-1694.92	1	-1694.92	1	0.006062	0.00588	-89.6716	1.03095	-1690.81	1	-1677.89	64.2481	0.233694	0.24153	0.6718	0.967557	-1695.28	1	-1695.28	1	0.003443	0.015855	-90.4856	0.217155	-1695.25	1	-1692.92	54.2226	0.097912	0.271902	0.0643	0.3601	True	True	1	1	1	1	3.69189569582e-07	2.29828395731e-05	1
ENSG00000235718	-4964.32	1	-4960.63	28.2691	0.051795	0.200847	-0.7421	0.257883	-4964.22	1	-4964.1	4.24244	0.003708	0.004688	0.5503	0.790956	-4964.33	1	-4964.33	1	0.023432	0.11161	-0.2055	0.209945	-4963.55	1	-4963.34	424.417	0.000898	1e-06	998.759	898	-4964.29	1	-4964.29	1	0.036848	0.122095	-0.1136	0.301798	False	True	0.00658722	0.0306373	0.635249	1	1	1	0.516217
ENSG00000143412	-3143.8	1	-3143.8	1	0.040204	0.148986	-0.7301	0.269851	-3144.68	1	-3144.68	1	0.001346	0.003607	0.0749	0.373163	-3145.49	1	-3145.49	1	0.022763	0.135743	-0.0215	0.167692	-3145.49	1	-3145.49	2.66952	0	5e-06	-0.2981	0.0001	-3137.11	1	-3051.56	999	0.169168	0.257823	0.4669	0.65614	False	True	1	1	1	1	1	1	1
ENSG00000134216	-3650.54	1	-3650.54	1	0.028969	0.184268	-0.8428	0.157211	-3648	1	-3647.25	999	0.005978	6e-06	998.896	996.333	-3649.4	1	-3649.4	1	0.017059	0.057642	0.0909	0.295947	-3649.53	1	-3649.4	9.67313	0.003398	0.009121	0.2684	0.372547	-3648.25	1	-3635.95	998.997	0.027324	0.153824	-0.0274	0.177632	False	True	1	1	0.220754	1	1	1	0.614839
ENSG00000134215	-4495.81	1	-4495.81	1	0.008702	0.195634	-0.9555	0.044481	-4495.62	1	-4495.62	1	0.000595	0.008552	0.0123	0.0695744	-4495.81	1	-4495.81	1	0.003214	0.054356	0.0176	0.0591287	-4495.81	1	-4495.81	1	0.00062	0.007329	0.0272	0.0845954	-4495.66	1	-4495.66	1	0.006849	0.111905	0.0197	0.0612037	False	False	1	1	1	1	1	1	1
ENSG00000088205	-4958.9	1	-4955.7	51.2159	0.024396	0.194521	-0.8746	0.125416	-4958.61	1	-4958.24	11.2816	0.0036	0.001667	2.0471	2.15957	-4959.64	1	-4959.64	1	0.010487	0.107782	-0.0169	0.0972983	-4957.91	1	-4957.74	4.34432	0.00346	0.009661	0.2449	0.358141	-4959.64	1	-4959.22	14.7643	0.015324	0.126249	0.0072	0.121379	False	False	0.0114489	0.0500227	0.392534	1	1	1	0.566136
ENSG00000120498	-4160.39	1	-4160.39	1	0.058896	0.128657	-0.5422	0.457775	-4160.26	1	-4160.26	1	0.002215	0.006227	-0.4399	0.355709	-4159.15	1	-4157.86	4.19788	0.075769	0.055481	0.4757	1.36567	-4160.39	1	-4160.39	1	0.003561	0.003102	0.3526	1.14797	-4160.39	1	-4160.39	1	0.051779	0.078036	-0.2265	0.663527	False	False	1	1	1	1	0.108342	1	1
ENSG00000164879	-1775.75	1	-1773.34	84.1969	0.018191	0.189583	-0.904	0.0959527	-1775.59	1	-1775.31	999	0.0017	2e-06	998.785	850	-1777.24	1	-1777.24	1	0.003745	0.109304	0.0179	0.0342622	-1775.83	1	-1775.55	999	0.001724	2e-06	998.785	862	-1777.24	1	-1777.24	1	0.008305	0.134062	0.0455	0.0619489	False	True	0.0280616	0.10962	0.459899	1	1	1	0.455765
ENSG00000182836	-1622.63	1	-1622.63	1	0.00166	0.113111	-0.9853	0.0146758	-1622.64	1	-1622.64	1	0	5e-06	0	0.0001	-1622.64	1	-1622.64	1	0.001659	0.119225	-0.0009	0.0139149	-1622.64	1	-1622.64	1	0	5e-06	0	0.0001	-1621.04	1	-1619.11	20.359	0.003336	0.045097	0.0592	0.0739739	False	True	1	1	0.997477	1	1	1	0.997477
ENSG00000182521	-2794.69	1	-2794.69	1	0.042877	0.141854	-0.6977	0.302261	-2794.69	1	-2794.69	5.37659	0.001414	1e-06	998.592	1414	-2794.68	1	-2794.68	1	0.025799	0.059977	-0.1888	0.430148	-2794.69	1	-2794.69	1	0.001347	1e-06	998.592	1347	-2794.69	1	-2794.69	1	0.033152	0.073989	-0.1708	0.448067	False	True	1	1	1	1	1	1	1
ENSG00000159884	-1444.16	1	-1444.16	1	0.065951	0.146915	-0.5511	0.448906	-1444.16	1	-1444.16	1	0.008445	0.016952	-0.2011	0.498171	-1441.67	1	-1441.67	1	0.026279	0.07152	0.0885	0.367436	-1442.32	1	-1442	173.318	0.006141	6e-06	998.301	1023.5	-1444.14	1	-1436.72	83.2961	0.039884	0.122827	0.0458	0.324717	False	True	1	1	0.995778	1	1	1	0.423454
ENSG00000175221	-3920.52	1	-3919.73	277.433	0.011744	0.669404	-0.9825	0.017544	-3896.32	1	-3856.51	999	0.011973	0.074033	0.1427	0.161725	-3920.73	1	-3920.73	1	0.001579	0.224996	-0.0122	0.0070179	-3920.73	1	-3920.73	1	0.000646	1e-06	998.981	646	-3920.73	1	-3920.73	1	0.000735	0.165756	-0.0148	0.00443423	True	True	0.20826	0.589415	0	0	1	1	0.979912
ENSG00000172466	-1213.5	1	-1211.34	999	0.01005	0.164857	-0.939	0.0609619	-1213.5	1	-1213.5	1	0	4e-06	-0.1701	0.0001	-1213.06	1	-1213.06	1.28911	0.009996	0.039853	0.2172	0.250822	-1213.5	1	-1213.5	1	1e-06	0.005472	-0.1701	0.000182749	-1213.46	1	-1213.46	1	0.005472	0.105379	0.0183	0.0519269	False	True	0.0375975	0.141337	1	1	0.937169	1	1
ENSG00000109184	-1626.3	1	-1626.3	1	0.003363	0.148615	-0.9774	0.0226289	-1626.3	1	-1626.3	1	0.016525	0.017329	0.8059	0.953604	-1626.3	1	-1626.3	1	0.025041	0.035558	0.6613	0.70423	-1626.26	1	-1616.24	999	0.011606	1.2e-05	998.852	967.167	-1626.24	1	-1626.24	1	0.001621	0.097451	-0.0263	0.016634	False	True	1	1	1	1	1	1	7.58362852638e-06
ENSG00000197694	-14625.3	1	-14625.3	1	0.005431	0.335047	-0.9838	0.0162097	-14624.7	1	-14624.7	1	0.000377	0.004163	0.0825	0.0905597	-14625.4	1	-14624.3	7.81625	0.00109	0.086645	0.0004	0.0125801	-14626.9	1	-14626.9	1	1e-06	0.011195	-0.0079	8.9325591782e-05	-14626.9	1	-14626.9	1	0.000441	0.10257	-0.0079	0.0042995	False	True	1	1	1	1	0.134745	1	0.993718
ENSG00000005471	-9248.74	1	-9222.37	36.0802	0.058466	0.239932	-0.7563	0.243677	-9273.86	1	-9273.86	1	0.001121	0.002887	0.2669	0.388292	-9273.86	1	-9273.86	1	0.00654	0.081934	-0.0141	0.0798203	-9273.86	1	-9273.85	5.31066	0.001086	0.00585	0.0643	0.185641	-9273.86	1	-9273.86	1	0.004632	0.124054	-0.0566	0.0373386	False	False	0	0	1	1	1	1	0.978563
ENSG00000197696	-1093.82	1	-1093.58	2.67688	0.084052	0.17314	-0.5145	0.485457	-1095.79	1	-1095.79	1	0.031028	0.070123	0.0037	0.44248	-1095.79	1	-1095.79	1	0.043798	0.097846	0.2151	0.447622	-1095.79	1	-1095.79	1	0.00832	0.030796	-0.1686	0.270165	-1095.76	1	-1094.73	31.0342	0.051755	0.082536	0.3946	0.62706	True	False	0.48908	1	1	1	1	1	1
ENSG00000117528	-3768.02	1	-3768.02	1	0.009454	0.124199	-0.9239	0.0761198	-3768.4	1	-3768.4	1	1e-06	0.005653	-0.0498	0.000176897	-3768.4	1	-3768.4	1	0.004117	0.12689	-0.0287	0.0324454	-3768.4	1	-3768.4	1	1e-06	0.007839	-0.0498	0.000127567	-3768.18	1	-3768.18	1	0.006963	0.088222	0.0178	0.0789259	False	True	1	1	1	1	1	1	1
ENSG00000107159	-3506.01	1	-3506.01	1	0.057967	0.17882	-0.6758	0.324164	-3505.73	1	-3505.73	1	0.00226	0.008465	-0.0804	0.266982	-3505.99	1	-3505.99	1.15919	0.035141	0.060867	0.2547	0.577341	-3506.01	1	-3506.01	1	0.001131	0.009488	-0.2281	0.119203	-3506.01	1	-3506.01	1	0.013874	0.077127	-0.1427	0.179885	False	False	1	1	1	1	0.947984	1	1
ENSG00000117523	-17807.2	1	-17752.8	44.5153	0.04164	0.249998	-0.8334	0.166561	-17815.9	1	-17815.8	4.07763	0.001432	0.002702	0.336	0.529978	-17817.9	1	-17817.9	1	0.011613	0.107318	0.002	0.108211	-17817.8	1	-17817.8	1	0.00056	0.00418	-0.0602	0.133971	-17817.9	1	-17816.2	17.1293	0.012722	0.112579	0.0068	0.113005	False	False	0	0	0.683953	1	1	1	1
ENSG00000037280	-8822.24	1	-8762.09	85.2557	0.0579	0.434652	-0.8668	0.13321	-8847.88	1	-8847.88	1	0.002535	0.027972	0.0112	0.0906263	-8847.88	1	-8847.88	1	0.005884	0.126308	-0.0113	0.0465845	-8847.88	1	-8847.88	1	0.001941	0.035762	-0.0251	0.0542755	-8847.24	1	-8846.55	7.19359	0.007698	0.09842	0.0203	0.0782158	True	False	0	0	1	1	1	1	1
ENSG00000109189	-2098.91	1	-2098	216.514	0.003825	0.225213	-0.983	0.0169839	-2098.96	1	-2098.96	1	0.003783	0.022495	0.1681	0.168171	-2098.96	1	-2098.96	1	0.003413	0.071789	0.0432	0.0475421	-2098.96	1	-2098.96	1	1e-06	2e-06	0.3767	0.5	-2096.96	1	-2095.78	19.9091	0.00466	0.078704	0.0549	0.0592092	False	True	0.176189	0.513002	1	1	1	1	1
ENSG00000117525	-2856.06	1	-2855.47	11.7019	0.073641	0.171086	-0.5696	0.430433	-2856.3	1	-2856.3	1	0.003194	0.015094	-0.3802	0.211607	-2855.52	1	-2855.52	1	0.04255	0.071214	-0.0166	0.597495	-2856.3	1	-2856.3	1	0.00173	0.002467	0.1094	0.701257	-2856.28	1	-2856.28	1	0.051825	0.165127	-0.3003	0.313849	False	True	0.278214	0.742673	1	1	1	1	1
ENSG00000204498	-1917.41	1	-1917.41	1.11386	0.028233	0.137949	-0.7953	0.204663	-1918.62	1	-1918.62	1	0.003298	0.004926	0.592	0.669509	-1918.2	1	-1916.99	44.7032	0.008565	0.070646	0.0287	0.121238	-1918.62	1	-1918.62	1	1e-06	0.01192	-0.0775	8.38926174497e-05	-1918.62	1	-1918.62	1	0.009996	0.092491	0.0156	0.108075	False	True	0.968273	1	1	1	0.119552	1	1
ENSG00000160124	-779.441	1	-779.441	1	0.013042	0.069619	-0.8127	0.187334	-780.154	1	-780.154	1	2e-06	0.017277	0	0.000115761	-778.598	1	-778.598	1	0.009698	0.034232	0.2245	0.283302	-780.154	1	-780.154	1	0	5e-06	0	0.0001	-780.154	1	-780.154	1	0.003239	0.039949	0.0223	0.0810784	False	True	1	1	1	1	1	1	1
ENSG00000175220	-3001.86	1	-3001.86	1	0.011227	0.2527	-0.9556	0.0444282	-2986.47	1	-2924.79	999	0.024482	0.047219	0.4924	0.518478	-3001.9	1	-3001.9	1	0.002273	0.094851	0.0013	0.0239639	-3001.89	1	-3001.87	226.677	0.00176	0.003839	0.4324	0.458453	-2996.63	1	-2996.6	1.34616	0.01656	0.141314	0.0945	0.117186	False	False	1	1	0	0	1	1	0.871535
ENSG00000110801	-1722.42	1	-1722.38	1.62153	0.028762	0.259199	-0.889	0.110965	-1720.78	1	-1720.24	376.668	0.003949	4e-06	998.896	987.25	-1721.05	1	-1721.05	1	0.015767	0.084824	0.0584	0.185879	-1721.11	1	-1720.82	999	0.001834	2e-06	998.896	917	-1722.74	1	-1722.74	1	0.014905	0.145261	-0.0249	0.102608	False	True	0.779401	1	0.299454	1	1	1	0.446718
ENSG00000102890	-4013.44	1	-4013.49	1	0.012909	0.291894	-0.9558	0.044225	-4013.44	1	-4013.44	1	2e-06	0	7.2899	7.3369	-4013.3	1	-4013.3	1	0.00769	0.104013	0.0398	0.0739331	-4012.77	1	-4012.77	1	0.001464	0.017325	0.0375	0.0845022	-4010.31	1	-4006.96	10.5347	0.014267	0.156046	0.0573	0.0914282	False	True	1	1	0.998404	1	1	1	1
ENSG00000181939	-2364.42	1	-2363.89	2.94223	0.040871	0.206863	-0.8024	0.197575	-2364.92	1	-2364.92	1	0.003033	0.007733	0.0688	0.392215	-2365.67	1	-2362.89	30.3921	0.00469	0.130896	-0.1023	0.03583	-2365.67	1	-2365.67	1	2e-06	0	3.7431	4.0666	-2365.67	1	-2365.67	1	0.006191	0.100076	-0.0762	0.061863	False	True	0.305193	0.799595	1	1	0.0184909	0.34533	1
ENSG00000104827	-1161.58	1	-1161.58	1	0.007542	0.254746	-0.9704	0.029606	-1161.12	1	-1161.11	6.57649	0.00269	0.010984	-0.1738	0.244902	-1161.58	1	-1161.58	1	1.3e-05	0.127382	-0.1435	0.000102055	-1160.55	1	-1155.58	999	0.006489	6e-06	998.581	1081.5	-1161.58	1	-1161.58	1	0.006642	7e-06	998.856	948.857	False	True	1	1	0.861145	1	1	1	0.00162172
ENSG00000233608	-674.299	1	-674.299	1	4e-06	0.038886	-0.9999	0.000102865	-674.299	1	-674.299	1.03017	0	1.7e-05	0	0.0001	-674.299	1	-674.299	1	1.5e-05	0.145528	0	0.000103073	-674.299	1	-674.299	1	0	1.7e-05	0	0.0001	-674.299	1	-674.299	1	1e-05	0.100326	0	9.96750593067e-05	False	True	1	1	1	1	1	1	1
ENSG00000104825	-2736	1	-2736	1	0.027974	0.136471	-0.795	0.204981	-2736.27	1	-2736.27	1	0.002589	0.02433	0.0293	0.106412	-2736.27	1	-2736.27	1	0.007478	0.084963	-0.0553	0.0880148	-2731.11	1	-2691.11	999	0.027027	0.037561	0.6425	0.71955	-2735.58	1	-2735.58	1	0.026173	0.120803	0.0734	0.216659	False	False	1	1	1	1	1	1	0
ENSG00000023171	-4448.38	1	-4444.36	326.281	0.007157	0.222749	-0.9679	0.0321303	-4448.38	1	-4448.38	1	1e-06	0.007945	-0.0501	0.000125865	-4448.37	1	-4448.37	1	0.001374	0.077222	-0.0158	0.0177929	-4447.83	1	-4447.83	1	0.000594	0.008961	0.016	0.0662872	-4448.38	1	-4448.38	1	0.002279	0.114928	-0.0138	0.0198298	False	True	0.00458852	0.0222729	1	1	1	1	1
ENSG00000163785	-2976.13	1	-2976.13	1	1.5e-05	0.149397	-0.9999	0.000100404	-2972.06	1	-2972.06	1	0.001874	0.004126	0.4258	0.454193	-2976.07	1	-2976.07	1	0.001899	0.09251	0.0127	0.0205275	-2976.13	1	-2976.13	1	0	0.003292	-0.0282	0.0001	-2972.75	1	-2967.34	818.353	0.006692	0.092597	0.0645	0.0722702	False	True	1	1	1	1	1	1	1
ENSG00000181023	-2563.61	1	-2556.63	46.2623	0.056638	0.275569	-0.7945	0.205531	-2564.13	1	-2564.04	8.25	0.00307	0.002959	0.7416	1.03751	-2564.46	1	-2564.46	1	0.005237	0.08902	-0.0681	0.0588295	-2563.93	1	-2563.93	1	0.004483	0.011287	0.1014	0.397183	-2564.46	1	-2564.46	1	0.029233	0.08179	0.2305	0.357415	False	True	0.000186616	0.00122673	0.680126	1	1	1	1
ENSG00000175294	-7032.88	1	-7026.7	634.396	0.126995	0.364175	-0.6513	0.34872	-7032.88	1	-7031.68	204.637	0.003342	0.006948	0.0509	0.481002	-7032.88	1	-7031.67	1	0.060947	0.184151	0.0039	0.330962	-7029.76	1	-7029.76	1	0.005195	0.014128	-0.0624	0.36771	-7032.88	1	-7027.94	9.70477	0.078447	0.116738	0.3449	0.671992	True	False	0.000440251	0.0026946	0.121682	1	0.119901	1	1
ENSG00000095777	-11986.3	1	-11986.9	1.00001	0.042026	0.166237	-0.7472	0.252808	-11981.5	1	-11981.3	1	0.003468	0.005414	0.4503	0.640562	-11986.9	1	-11986.4	6.40472	0.0185	0.073925	0.0353	0.250254	-11986.8	1	-11986.8	4.98581	0.001636	0.004374	0.1836	0.374028	-11986.9	1	-11986.9	1	0.011241	0.110315	-0.113	0.101899	False	False	1	1	0.607555	1	0.345833	1	0.741547
ENSG00000107738	-2778.9	1	-2770.38	592.927	0.092201	0.404179	-0.7719	0.228119	-2774.43	1	-2747.58	999	0.01972	0.022092	0.7608	0.892631	-2782.05	1	-2782.05	1	0.017603	0.099797	0.0223	0.176388	-2782.05	1	-2782.05	1	1e-06	0.013102	-0.1317	7.63242253091e-05	-2780.16	1	-2780.16	1	0.044958	0.153775	0.1383	0.292362	False	True	3.63298868606e-05	0.000274348	0	0	1	1	1
ENSG00000107731	-4807.4	1	-4801.05	998.997	0.014641	0.342439	-0.9572	0.0427551	-4808.37	1	-4808.37	4.22003	0	0.002599	-0.0411	0.0001	-4808.37	1	-4808.37	1	0.005217	0.16139	-0.0181	0.0323254	-4804.92	1	-4804.92	1	0.003542	0.015994	0.1803	0.221458	-4807.38	1	-4807.32	2.74417	0.008793	0.090603	0.0466	0.0970498	False	True	0.000362963	0.00225856	1	1	1	1	1
ENSG00000176927	-7483.49	1	-7470.14	20.1274	0.109134	0.210935	-0.4826	0.517382	-7482.37	1	-7482.37	1	0.003539	0.007415	-0.1163	0.477276	-7483.45	1	-7483.45	1	0.042778	0.108387	-0.0037	0.394678	-7483.21	1	-7483	9.26486	0.00265	0.000773	2.8327	3.4282	-7483.11	1	-7473.83	79.6116	0.060275	0.129711	0.0663	0.464687	False	False	2.38123956664e-07	2.58476279935e-06	1	1	1	1	0.5145
ENSG00000151376	-3602.92	1	-3595.83	42.7411	0.016058	0.156275	-0.8972	0.102755	-3604.24	1	-3604.24	1	0.000826	0.004925	0.1571	0.167716	-3604.32	1	-3604.32	1	0.004028	0.063453	0.0149	0.0634801	-3602.97	1	-3602.71	107.321	0.000825	1e-06	998.989	825	-3586.43	1	-3559.74	999	0.032507	0.105962	0.2582	0.30678	False	True	0.000166273	0.00110497	1	1	1	1	0.469257
ENSG00000183662	-300.206	1	-300.206	1	0.010192	0.503539	-0.9798	0.0202407	-300.206	1	-300.206	1	0	5e-06	0	0.0001	-300.206	1	-300.206	1	5e-06	0.051761	0	9.6597824617e-05	-300.206	1	-300.206	1	0.029997	0.071359	0.4203	0.420367	-299.387	1	-296.988	998.985	0.031512	0.246717	0.1276	0.127725	True	True	1	1	1	1	1	1	1
ENSG00000106460	-1833.6	1	-1833.6	1	0.016285	0.134669	-0.8791	0.120926	-1835.13	1	-1835.13	1	1e-06	2e-06	0.6419	0.5	-1835.13	1	-1835.13	1	0.005521	0.142821	0.0091	0.0386568	-1835.13	1	-1835.13	1	1e-06	1e-06	1.4321	1	-1805.24	1	-1757.83	104.475	0.150705	0.272016	0.5244	0.55403	False	True	1	1	1	1	1	1	1
ENSG00000106462	-4320.4	1	-4320.4	1	0.000588	0.33449	-0.9982	0.0017579	-4320.4	1	-4320.4	1	0	6e-06	-0.0141	0.0001	-4320.4	1	-4320.4	1	7e-06	0.07488	-0.0292	9.34829059829e-05	-4320.4	1	-4320.4	1	1e-06	0.00584	-0.0141	0.000171233	-4320.36	1	-4320.36	1	0.001166	0.041889	-0.0015	0.0278355	False	True	1	1	1	1	1	1	1
ENSG00000198162	-4475.52	1	-4475.52	1	0.012819	0.176654	-0.9274	0.0725656	-4474.5	1	-4474.24	9.69412	0.003499	4e-06	998.938	874.75	-4475.52	1	-4475.52	1	0.007411	0.084282	0.03	0.087931	-4475.52	1	-4475.52	1	1e-06	0.006142	-0.062	0.000162813	-4459.9	1	-4413.5	999	0.053663	0.22325	0.1825	0.240372	False	True	1	1	0.469411	1	1	1	1
ENSG00000198160	-3447.44	1	-3447.44	1	0.008314	0.135851	-0.9388	0.0611994	-3447.74	1	-3447.74	1	0	0.001205	-0.105	0.0001	-3447.74	1	-3447.74	1	0.005626	0.128249	-0.091	0.0438678	-3447.74	1	-3447.74	1	1e-06	0.011219	-0.105	8.91345039665e-05	-3447.44	1	-3447.32	9.63938	0.00797	0.04572	0.0394	0.174322	False	True	1	1	1	1	1	1	1
ENSG00000163961	-5176.89	1	-5170.98	13.723	0.090032	0.240627	-0.6258	0.374156	-5176.89	1	-5176.89	1	0.00201	0.003133	0.2349	0.641558	-5175.51	1	-5175.51	1	0.043556	0.082125	0.1521	0.530362	-5176.89	1	-5176.89	1	0.001202	0.01072	-0.2946	0.112127	-5176.89	1	-5176.89	1	0.041119	0.119136	-0.0332	0.345143	False	False	0.000581934	0.00347419	1	1	1	1	1
ENSG00000120949	-4676.75	1	-4676.22	2.27215	0.189168	0.375495	-0.4962	0.503783	-4681.52	1	-4681.52	1	0.001225	0.012022	-0.6729	0.101897	-4681.52	1	-4681.52	1	0.026335	0.084044	0.0169	0.313348	-4681.49	1	-4681.49	1	0.004638	0.005191	0.1187	0.893469	-4679.49	1	-4660.14	999	0.073156	0.12765	0.2767	0.573098	False	False	0.303528	0.796091	1	1	1	1	1
ENSG00000139278	-3000.38	1	-3000.38	1	0.132534	0.486172	-0.7274	0.272607	-2971.75	1	-2879.76	999	0.365948	0.453491	0.4824	0.806958	-3000.38	1	-3000.38	1	0.026017	0.127608	-0.2473	0.203882	-3000.38	1	-3000.38	1	2e-06	0.022834	-0.3245	8.75886835421e-05	-3000.03	1	-3000.03	1	0.075245	0.189895	-0.055	0.396245	True	True	1	1	0	0	1	1	1
ENSG00000120942	-2210.04	1	-2210.04	1	0.032726	0.866031	-0.9622	0.0377885	-2210.04	1	-2210.04	1	0	6e-06	-0.0864	0.0001	-2209.77	1	-2209.77	1	0.009122	0.11647	0.0255	0.0783206	-2210.04	1	-2210.04	1	3e-06	0.02869	-0.0864	0.000104566	-2210.04	1	-2210.04	1	0.010757	0.126379	0.0323	0.085117	False	True	1	1	1	1	1	1	1
ENSG00000171044	-1738.35	1	-1738.35	1	0.001649	0.089626	-0.9816	0.0183987	-1738.17	1	-1738.17	1	0.001451	0.010239	-0.5618	0.141713	-1738.35	1	-1738.35	1	1e-06	0.007918	-0.0303	0.000126295	-1738.35	1	-1738.35	1	0	0.001788	-0.7034	0.0001	-1738.35	1	-1738.35	1	1e-06	0.008507	-0.0303	0.00011755	False	True	1	1	1	1	1	1	1
ENSG00000175745	-1756.28	1	-1755.57	15.99	0.00112	0.145967	-0.9923	0.00767297	-1757.4	1	-1757.4	1	3e-06	0.025892	0	0.000115866	-1757.4	1	-1757.4	1	1.2e-05	0.117001	0	0.000102563	-1757.4	1	-1757.4	1	0	8e-06	0	0.0001	-1757.4	1	-1757.4	1	8e-06	0.081522	0	9.81330193077e-05	False	True	0.232672	0.643504	1	1	1	1	1
ENSG00000057704	-3148.05	1	-3143.93	998.98	0.027136	0.357713	-0.9241	0.0758597	-3158.14	1	-3158.14	1	1e-06	0.010288	-0.0686	9.7200622084e-05	-3158.01	1	-3158.01	1	0.008485	0.123733	0.0344	0.0685751	-3158.14	1	-3158.14	1	1e-06	0.008548	-0.0686	0.000116986	-3158.14	1	-3158.14	1	0.000619	0.160822	-0.0304	0.00384898	False	True	0.00410722	0.0202676	1	1	1	1	1
ENSG00000187824	-1095.61	1	-1095.61	1	0.071753	0.144599	-0.5038	0.496221	-1095.88	1	-1095.88	118.944	2e-06	0	950.225	950.552	-1095.22	1	-1095.11	34.1724	0.01268	1.3e-05	998.719	975.385	-1095.88	1	-1095.63	999	0.003587	4e-06	998.673	896.75	-1095.88	1	-1095.88	1	0.011898	0.124066	-0.1853	0.0959006	False	True	1	1	0.990903	1	0.643278	1	0.483597
ENSG00000109881	-3328.48	1	-3297.05	54.3194	0.239708	0.68064	-0.6478	0.35218	-3338.14	1	-3338.14	1	0.003569	4e-06	996.306	892.25	-3338.14	1	-3336.06	17.482	0.027911	0.132501	0.0161	0.210647	-3338.14	1	-3338.14	1	0	0.004199	-2.6939	0.0001	-3337.74	1	-3338.14	1	0.014841	0.094083	-0.0369	0.157744	False	True	0	0	1	1	0.0415301	0.601319	0.988945
ENSG00000057252	-3952.7	1	-3951.09	3.7917	0.037823	0.116512	-0.6754	0.324628	-3957.94	1	-3957.94	1	0	5e-06	-0.1721	0.0001	-3957.94	1	-3957.94	1	0.016024	0.116243	0.0281	0.137849	-3957.94	1	-3957.94	1	0	0.002249	-0.1721	0.0001	-3957.58	1	-3957.58	1	0.018357	0.083079	0.1113	0.220958	False	True	0.073314	0.248769	1	1	1	1	1
ENSG00000187821	-1298.15	1	-1298.15	1	0.018891	0.29109	-0.9351	0.0648975	-1298.25	1	-1298.25	1	0	6e-06	-0.0638	0.0001	-1297.51	1	-1297.5	1.71907	0.013469	0.117705	0.0835	0.11443	-1298.25	1	-1298.25	1	1e-06	0.008246	-0.0638	0.000121271	-1298.24	1	-1295.74	999	0.005399	0.078386	0.038	0.0688771	False	True	1	1	1	1	0.902938	1	1
ENSG00000142230	-2016.48	1	-2016.48	1	0.017932	0.140081	-0.872	0.128012	-2016.66	1	-2016.66	1	1e-06	0.008208	-0.0256	0.000121832	-2016.6	1	-2016.6	1	0.007044	0.086376	0.0222	0.0815504	-2016.02	1	-2016.02	1	0.001621	0.003929	0.3869	0.412573	-2015.63	1	-2015.6	1.85546	0.017596	0.085273	0.147	0.206349	False	True	1	1	1	1	1	1	1
ENSG00000131061	-5602.28	1	-5602.28	1	0.005795	0.235659	-0.9754	0.0245906	-5602.19	1	-5602.05	247.929	0.000697	0.008316	-0.0095	0.0838143	-5602.28	1	-5602.28	1	0.005322	0.128991	-0.0493	0.0412587	-5601.05	1	-5595.4	999	0.001664	0.007692	0.123	0.216329	-5602.28	1	-5602.28	1	0.008679	0.126248	-0.0219	0.0687456	False	False	1	1	0.605052	1	1	1	0.000769303
ENSG00000198586	-4062.69	1	-4062.69	1	0.001186	0.143222	-0.9917	0.00828085	-4062.69	1	-4062.69	1	0	0.001525	-0.02	0.0001	-4062.58	1	-4062.58	1	0.001851	0.108171	0.0001	0.0171118	-4062.69	1	-4062.69	1	0	0.004714	-0.02	0.0001	-4062.69	1	-4062.69	1	7e-06	0.073981	-0.0169	9.46188886336e-05	False	True	1	1	1	1	1	1	1
ENSG00000131067	-3757.27	1	-3755.77	998.996	0.007396	0.227159	-0.9674	0.0325587	-3757.28	1	-3757.28	1	1e-06	0.007387	-0.0332	0.000135373	-3757.28	1	-3757.28	1	0.000772	0.067437	-0.0392	0.0114477	-3755.3	1	-3749.91	290.558	0.002378	0.014084	0.1355	0.168844	-3756.67	1	-3756.67	1	0.00496	0.086629	0.0067	0.0572557	False	True	0.082931	0.276001	1	1	0.998872	1	0.00102553
ENSG00000147316	-6638.4	1	-6637.79	6.12976	0.157534	0.39975	-0.6059	0.394081	-6637.12	1	-6637.1	1	0.006857	0.008576	-0.0515	0.799557	-6638.24	1	-6638.24	1	0.036983	0.076287	0.0791	0.484788	-6638.38	1	-6638.38	1	0.000892	0.007029	-0.7241	0.126903	-6638.26	1	-6638.26	1	0.050381	0.115996	0.0286	0.434334	False	False	0.268844	0.723088	0.844526	1	1	1	1
ENSG00000113600	-5357.64	1	-5351.52	245.697	0.096704	0.371836	-0.7399	0.260072	-5357.65	1	-5357.65	1	0.00058	0.002225	-0.1876	0.260674	-5350.27	1	-5347.75	2.87848	0.119488	0.148394	0.5913	0.805208	-5355.5	1	-5355.5	1	0.004248	0.005989	0.2611	0.7093	-5357.65	1	-5357.65	14.5739	0.051461	0.088359	0.3685	0.582408	False	True	0.000469905	0.00286047	1	1	0.0247963	0.417099	0.930703
ENSG00000121797	-3528.81	1	-3528.69	1.53346	0.138289	0.212754	-0.35	0.649995	-3528.58	1	-3528.44	410.807	0.003341	3e-06	998.309	1113.67	-3529.28	1	-3529.28	1	0.041118	0.171616	-0.283	0.239593	-3529.25	1	-3529.25	1	0.006741	0.019778	-0.3498	0.340833	-3529.28	1	-3529.28	1	0.054468	0.076128	0.1929	0.715479	False	True	0.615364	1	0.601366	1	1	1	1
ENSG00000140859	-4779.95	1	-4760.37	391.687	0.031783	0.468217	-0.9321	0.0678809	-4791.41	1	-4791.41	1	1e-06	0.013169	-0.0556	7.59359100919e-05	-4791.41	1	-4791.41	1	0.003546	0.156357	-0.0143	0.0226789	-4791.41	1	-4791.41	1	0.000581	0.013877	-0.0139	0.0418678	-4791.41	1	-4791.41	1	0.002529	0.121758	-0.0162	0.0207707	False	True	0	0	1	1	1	1	1
ENSG00000064218	-3658.27	1	-3642.38	39.9861	0.109087	1.26696	-0.9139	0.0861012	-3666.24	1	-3666.22	1.42018	0.010635	0.014221	0.7149	0.747838	-3677.5	1	-3677.5	1	0.00356	0.141378	-0.0114	0.0251807	-3669.98	1	-3669.41	5.54251	0.017117	0.056671	0.2691	0.302042	-3677.5	1	-3677.5	1	0.004846	0.051431	0.0576	0.0942233	True	False	1.72533333176e-08	2.27859751983e-07	0.815314	1	1	1	0.286106
ENSG00000160439	-2431.97	1	-2431.97	1	0.015391	0.26551	-0.942	0.0579677	-2431.97	1	-2431.97	1	0.001312	0.020846	-0.0965	0.0629377	-2431.26	1	-2431.26	1	0.020139	0.091014	0.101	0.221274	-2431.97	1	-2431.97	1	1e-06	3e-06	0.0174	0.333333	-2431.52	1	-2431.52	1	0.00812	0.045332	0.0588	0.179123	False	True	1	1	1	1	1	1	1
ENSG00000140505	-3925.87	1	-3921.57	274.703	0.071849	0.445342	-0.8387	0.161334	-3927.5	1	-3927.5	1	0.004016	0.012084	0.2073	0.33234	-3925.53	1	-3925.53	1	0.019173	0.063687	0.1226	0.30105	-3926.5	1	-3909.75	999	0.00659	0.019088	0.2203	0.345243	-3923.67	1	-3896.88	999	0.044604	0.266546	-0.0112	0.167341	True	False	0.00338112	0.0169779	1	1	1	1	7.11353032035e-09
ENSG00000140506	-4135.04	1	-4135.04	1	0.104457	0.324572	-0.6782	0.32183	-4134.84	1	-4134.84	1.13956	0.004618	0.004709	0.452	0.980675	-4135.08	1	-4135.08	1	0.031191	0.057729	0.157	0.5403	-4135.08	1	-4135.08	1	0.007446	0.021476	-0.1821	0.346713	-4135.01	1	-4135.01	1	0.029779	0.077208	0.0024	0.385698	False	False	1	1	0.974249	1	1	1	1
ENSG00000105851	-7566.23	1	-7566.13	1.33973	0.023918	0.358723	-0.9333	0.0666754	-7571.83	1	-7571.83	1	0.000422	0.007106	-0.0498	0.0593864	-7571.93	1	-7571.93	1	0.002167	0.119157	-0.0158	0.0181861	-7571.89	1	-7571.89	1	0.000422	0.008448	-0.0593	0.0499527	-7571.93	1	-7571.93	1	0.005436	0.131403	0.0074	0.0413689	False	False	0.661009	1	1	1	1	1	1
ENSG00000140854	-4208.1	1	-4208.01	4.54844	0.012307	0.281095	-0.9562	0.0437824	-4208.6	1	-4208.6	1	0.000629	0.0179	0.0178	0.0351397	-4208.63	1	-4208.63	1	0.002541	0.095939	-0.0144	0.0264856	-4208.63	1	-4208.63	1	1e-06	0.012698	-0.0172	7.87525594582e-05	-4208.48	1	-4208.29	7.75932	0.005999	0.110279	0.0135	0.0543984	False	True	0.671344	1	1	1	1	1	1
ENSG00000124126	-9547.86	1	-9544.47	8.70439	0.017219	0.28451	-0.9395	0.0605216	-9547.61	1	-9547.61	1	0.001466	0.01717	0.0346	0.0853815	-9549.27	1	-9549.27	1	0.007995	0.165109	0.006	0.0484226	-9549.27	1	-9549.27	1	0.000577	0.013819	-0.0091	0.0417541	-9547.26	1	-9541.14	998.999	0.009186	0.146557	0.0203	0.0626787	False	False	0.00920247	0.0413614	1	1	1	1	1
ENSG00000115825	-5482.92	1	-5482.92	1	0.007986	0.13259	-0.9398	0.0602308	-5483.86	1	-5483.86	1	0	5e-06	-0.076	0.0001	-5483.86	1	-5483.86	1	0.003831	0.103269	-0.0065	0.0370973	-5483.86	1	-5483.86	1	1e-06	1e-06	0.9408	1	-5483.86	1	-5483.86	1	0.004737	0.098993	0.0043	0.0478519	False	True	1	1	1	1	1	1	1
ENSG00000145220	-3308.27	1	-3297.26	30.0011	0.165778	0.417286	-0.6027	0.397277	-3317.14	1	-3317.14	1.00001	0.000945	0.003601	-0.3791	0.262427	-3316.71	1	-3316.03	5.8635	0.036259	0.171159	0.1276	0.211844	-3314.88	1	-3314.49	112.996	0.012498	0.010234	0.5798	1.22122	-3316.88	1	-3316.88	1	0.014162	0.00682	1.9924	2.07654	False	False	2.71793904272e-06	2.52028927358e-05	1	1	0.242742	1	0.373801
ENSG00000183018	-2251.84	1	-2250.11	8.90133	0.036454	0.750088	-0.9514	0.0485996	-2255.8	1	-2255.8	1	0	7e-06	-0.029	0.0001	-2255.8	1	-2255.8	1	8e-06	0.078269	0	0.000102212	-2254.38	1	-2249.76	516.13	0.003559	0.026107	0.1072	0.136324	-2255.77	1	-2255.76	4.25567	0.006803	0.074153	0.0916	0.0917427	False	True	0.0632657	0.218646	1	1	1	1	0.00235053
ENSG00000177294	-3214.94	1	-3213.9	139.226	0.025922	0.621424	-0.9583	0.0417139	-3214.94	1	-3214.94	1	0	6e-06	-0.2196	0.0001	-3214.9	1	-3214.9	1	0.009005	0.096515	0.0336	0.0933016	-3213.85	1	-3213.85	1	0.002996	0.010207	0.0738	0.293524	-3214.94	1	-3214.94	1	1e-05	0.101095	-0.0596	9.89168603789e-05	False	True	0.147657	0.444864	0.997477	1	1	1	1
ENSG00000189077	-1170.96	1	-1170.96	1	0.005382	0.504586	-0.9893	0.0106662	-1128.12	1	-1100.93	760.955	0.170979	0.305358	0.546	0.55993	-1170.96	1	-1170.96	1	0.003383	0.292694	0.0064	0.0115581	-1170.06	1	-1170.06	1	0.002933	3e-06	998.986	977.667	-1171.53	1	-1170.96	1	0.005677	6e-06	998.995	946.167	True	True	0.998046	1	0	0	1	1	1
ENSG00000168785	-1445.86	1	-1445.86	1	0.00173	0.065676	-0.9737	0.0263414	-1447.76	1	-1447.76	1	0	0.00473	0	0.0001	-1447.76	1	-1447.76	1	4e-06	0.036759	0	0.000108817	-1447.76	1	-1447.76	1.87905	0	5e-06	0	0.0001	-1447.76	1	-1447.76	1	8e-06	0.081161	0	9.85695099863e-05	False	True	1	1	1	1	1	1	1
ENSG00000183011	-961.694	1	-961.694	1	0.009163	0.212992	-0.957	0.0430204	-961.694	1	-961.694	1	0.003462	3e-06	998.74	1154	-961.694	1	-961.694	1	0.003849	0.069056	-0.0933	0.0557374	-958.768	1	-958.473	999	0.003496	3e-06	998.74	1165.33	-961.694	1	-961.694	1	6e-06	0.055237	-0.1489	0.000108623	True	True	1	1	1	1	1	1	0.441746
ENSG00000183010	-2034.38	1	-2034.38	1	0.025496	0.50819	-0.9498	0.0501702	-2034.38	1	-2034.38	1	0	5e-06	-0.1971	0.0001	-2034.38	1	-2034.38	1	0.004875	0.13328	0.0028	0.0365771	-2034.38	1	-2034.38	1	2e-06	0.015014	-0.1971	0.000133209	-2034.38	1	-2034.38	1	0.008428	0.080132	0.0714	0.105176	False	True	1	1	1	1	1	1	1
ENSG00000168781	-9387.85	1	-9372.47	89.0491	0.023265	0.134184	-0.8266	0.173381	-9388.23	1	-9388.23	1	0.001028	0.002912	0.2187	0.353022	-9389.38	1	-9389.38	1	0.009995	0.078127	-0.0068	0.127933	-9388.65	1	-9388.58	5.62954	0.001743	0.004704	0.2361	0.370536	-9389.13	1	-9389.13	1	0.009609	0.07967	-0.0141	0.12061	False	False	2.93664796924e-08	3.72631977073e-07	1	1	1	1	0.707838
ENSG00000109089	-3618.42	1	-3615.63	1	0.021176	0.125495	-0.8313	0.16874	-3618.42	1	-3618.42	1	0.000899	0.00661	-0.0151	0.136006	-3616.33	1	-3616.33	1	0.006625	0.004524	1.3035	1.46441	-3618.42	1	-3618.42	1	0.002936	0.00709	0.2631	0.414104	-3618.42	1	-3618.42	1	0.002669	0.271585	-0.1511	0.00982749	True	False	0.0182616	0.0753588	1	1	1	1	1
ENSG00000109083	-732.763	1	-732.763	1	8e-06	0.084659	-0.9999	9.44967457683e-05	-732.763	1	-732.763	1.34264	1e-06	2e-06	0.6308	0.5	-731.65	1	-731.65	1	0.007254	0.106284	0.0681	0.0682511	-732.763	1	-732.763	1.08329	1e-06	2e-06	0.4247	0.5	-732.763	1	-732.763	1	0.003518	0.087456	0.0401	0.0402259	False	True	1	1	0.998872	1	1	1	1
ENSG00000075035	-1485.83	1	-1485.69	1.71781	0.008678	0.485154	-0.9821	0.0178871	-1487.7	1	-1487.7	15.5658	0	8e-06	-0.0037	0.0001	-1487.7	1	-1487.7	1	1.2e-05	0.116221	-0.045	0.000103252	-1487.7	1	-1487.7	1	3e-06	0.025641	-0.0037	0.000117	-1487.7	1	-1487.7	1	0.001745	0.178274	-0.0353	0.0097883	True	True	0.602167	1	1	1	1	1	1
ENSG00000111602	-9970.5	1	-9968.82	16.5449	0.034548	0.199478	-0.8268	0.173192	-9970.42	1	-9970.42	1	0.000786	0.002713	0.1059	0.289716	-9970.5	1	-9970.5	1	0.013234	0.108256	-0.0165	0.122247	-9969.72	1	-9969.72	1	0.000794	0.003322	0.0551	0.239013	-9928.12	1	-9750.89	167.962	0.105364	0.241137	0.2981	0.436947	False	False	0.0673406	0.231466	1	1	1	1	1
ENSG00000111605	-2917.02	1	-2917.02	1	1e-05	0.099749	-0.9999	0.000100252	-2917.02	1	-2917.02	1	0	0.004831	0	0.0001	-2917.02	1	-2916.95	1	0.000872	0.117746	0.0034	0.00740577	-2917.02	1	-2917.02	1	1e-06	0.012338	0	8.10504133571e-05	-2917.02	1	-2916.37	4.14838	0.000867	0.053173	0.0123	0.0163053	False	True	1	1	1	1	0.714296	1	1
ENSG00000109084	-1394.23	1	-1394.12	1.95227	0.068905	0.129221	-0.4668	0.533234	-1397.78	1	-1397.78	1	1e-06	0.014416	-0.119	6.93673695893e-05	-1397.78	1	-1397.78	1	0.008686	0.15127	-0.2523	0.0574205	-1397.72	1	-1397.68	3.21187	0.005396	5e-06	998.881	1079.2	-1397.78	1	-1397.78	1	0.017932	0.034365	0.2121	0.52181	False	True	0.641604	1	1	1	1	1	0.790456
ENSG00000162804	-10146.8	1	-10117.7	998.922	0.051895	0.390445	-0.8671	0.132912	-10150.2	1	-10150.2	1	0.00332	0.019234	0.0443	0.172611	-10151.6	1	-10151.6	1	0.007091	0.100383	-0.0392	0.0706395	-10149.8	1	-10149.8	1	0.003274	0.014599	0.0959	0.224262	-10151.6	1	-10151.6	1	0.010571	0.096375	-0.0001	0.109686	False	False	0	0	1	1	1	1	1
ENSG00000183605	-2645.15	1	-2644.68	2.58749	0.122935	0.185346	-0.3367	0.663273	-2646.41	1	-2646.41	1	0	0.004024	-0.7223	0.0001	-2646.41	1	-2646.41	1	0.024016	0.053074	0.1112	0.4525	-2646.41	1	-2646.41	1	1e-06	0.012701	-0.7223	7.87339579561e-05	-2646.4	1	-2646.4	1	0.02033	0.047384	0.0877	0.429048	False	True	0.333068	0.856905	1	1	1	1	1
ENSG00000079557	-5433.68	1	-5430.27	19.4084	0.08666	0.279289	-0.6897	0.310288	-5434.29	1	-5434.28	1	0.00214	0.004478	-0.1486	0.477892	-5435.09	1	-5435.09	1	0.036635	0.127357	-0.0629	0.287656	-5434.27	1	-5434.27	1	0.002382	0.003946	-0.0228	0.603649	-5435.09	1	-5435.09	1	0.03066	0.185565	-0.1854	0.165225	False	False	0.00900929	0.0405934	0.932962	1	1	1	1
ENSG00000068024	-5548.14	1	-5522.16	17.2443	0.048843	0.450164	-0.8915	0.1085	-5579.55	1	-5579.55	1	0.001576	0.018987	0.0202	0.0830042	-5579.57	1	-5579.57	1	0.003578	0.074587	0.0208	0.0479708	-5579.57	1	-5579.57	1	6.9e-05	0	216.614	216.677	-5579.57	1	-5579.57	1	0.004384	0.073181	0.0327	0.0599063	False	True	0	0	1	1	1	1	1
ENSG00000169783	-2941.49	1	-2941.45	1	0.002675	0.419582	-0.9936	0.00637539	-2941.49	1	-2941.49	1	2e-06	0	7.6763	7.6773	-2941.49	1	-2941.49	1	8e-06	0.075096	-0.001	0.00010653	-2941.49	1	-2941.49	1	2e-06	0.021209	-0.0009	9.42995897968e-05	-2944.27	1	-2941.49	1	8e-06	0.084873	-0.001	9.42584803177e-05	False	True	0.793336	1	1	1	1	1	1
ENSG00000136689	-1511.67	1	-1511.67	1	0.045923	0.117766	-0.6101	0.389951	-1511.34	1	-1511.07	999	0.005219	5e-06	998.745	1043.8	-1513.07	1	-1513.07	1	0.046637	0.11889	0.2394	0.39227	-1513.07	1	-1513.07	1	3e-06	0.026206	-0.2545	0.000114478	-1512.48	1	-1509.29	21.3389	0.052959	0.054901	0.8117	0.964627	True	True	1	1	0.469736	1	1	1	1
ENSG00000068028	-2353.29	1	-2353.29	1	0.016403	0.273608	-0.94	0.0599507	-2353.29	1	-2353.29	1	0.001265	0.004394	0.2152	0.287893	-2353.29	1	-2353.29	1	0.002783	0.100173	-0.0466	0.0277819	-2352.88	1	-2352.88	1	0.001266	0.012033	0.0325	0.105211	-2353.28	1	-2353.28	1	0.005653	0.105201	-0.0207	0.0537352	False	False	1	1	1	1	1	1	1
ENSG00000115380	-3329.74	1	-3329.74	1	0.010006	0.171614	-0.9417	0.0583053	-3329.74	1	-3329.74	1	2e-06	1e-06	2.4157	2	-3329.74	1	-3329.74	1	0.006086	0.097998	0.0163	0.0621033	-3329.74	1	-3329.74	1	0	0.002677	-0.0734	0.0001	-3318.7	1	-3315.05	6.53848	0.030468	0.114569	0.2201	0.265936	False	True	1	1	0.998046	1	1	1	1
ENSG00000168434	-5206.45	1	-5205.07	11.8847	0.01994	0.216418	-0.9079	0.0921365	-5207.46	1	-5207.45	45.8041	0.000977	0.009887	-0.0004	0.0988166	-5207.5	1	-5207.5	1	0.002042	0.071484	-0.0277	0.0285658	-5207.24	1	-5207.24	1	0.000813	0.005492	0.0488	0.148034	-5207.5	1	-5207.5	1	0.008716	0.115977	0.0189	0.0751528	False	False	0.0969515	0.314178	0.885621	1	1	1	1
ENSG00000163312	-7456.27	1	-7444.56	33.7954	0.054651	0.152799	-0.6423	0.357666	-7458.06	1	-7458.06	1	0.001822	0.007019	0.0343	0.259581	-7456.11	1	-7456.11	1	0.040704	0.087406	0.295	0.465689	-7457.35	1	-7457.35	1	0.001817	0.005953	0.0799	0.305224	-7458.06	1	-7458.06	1	0.04281	0.20286	0.0403	0.211032	False	False	1.30549105082e-06	1.27545862758e-05	1	1	1	1	1
ENSG00000069998	-3070.06	1	-3061.56	999	0.050355	0.313472	-0.8394	0.160636	-3069.27	1	-3069.27	1	0.001177	1e-06	998.747	1177	-3070.06	1	-3070.06	1	0.015164	0.105217	-0.0696	0.144121	-3070.06	1	-3070.06	1	1e-06	0.013678	-0.2529	7.31101038163e-05	-3068.16	1	-3067.97	2.69047	0.026716	0.071345	0.1608	0.374462	False	True	3.7245177309e-05	0.000280823	1	1	1	1	1
ENSG00000168438	-2590.85	1	-2590.88	1	0.002017	0.157621	-0.9872	0.0127965	-2590.88	1	-2590.88	1	1e-06	3e-06	0.1989	0.333333	-2590.88	1	-2590.88	1	5e-06	0.0462	-0.0038	0.000108225	-2590.88	1	-2590.88	1	0	0.002949	-0.0236	0.0001	-2590.88	1	-2590.88	1	0.002115	0.182149	0.0077	0.0116114	False	True	1	1	0.998872	1	1	1	1
ENSG00000163319	-543.123	1	-543.123	1	0.010325	0.070362	-0.8533	0.146741	-543.311	1	-543.311	1.05823	0	5e-06	-0.1376	0.0001	-543.008	1	-543.008	1	0.010801	0.046329	0.1806	0.233137	-543.311	1	-543.311	1	1e-06	0.014184	-0.1376	7.05019740553e-05	-543.311	1	-543.311	1	0.005547	0.141397	-0.0133	0.03923	False	True	1	1	1	1	1	1	1
ENSG00000095321	-3650.1	1	-3650.1	1	0.018887	0.399793	-0.9528	0.0472419	-3649.31	1	-3649.25	3.22561	0.002427	0.008656	0.2508	0.280384	-3649.49	1	-3648.25	10.9848	0.006366	0.074576	0.0241	0.0853626	-3649.45	1	-3649.44	1.28036	0.002152	0.008623	0.2199	0.249565	-3649.97	1	-3649.97	1	0.01056	0.140828	0.0137	0.0749851	False	False	1	1	0.714178	1	0.115895	1	0.958178
ENSG00000109265	-9048.84	1	-9041.01	998.98	0.090904	0.446662	-0.7965	0.203519	-9048.63	1	-9048.63	1	0.000802	0.004439	-0.0432	0.180671	-9048.84	1	-9048.84	1	0.017024	0.159195	-0.1091	0.106938	-9048.71	1	-9048.71	1	0.00141	0.006255	0.0016	0.22542	-9048.55	1	-9042.15	998.999	0.033632	0.118971	0.0667	0.282691	False	False	7.58595117536e-05	0.000534613	1	1	1	1	1
ENSG00000095637	-5521.84	1	-5518.94	73.9368	0.028268	0.21658	-0.8695	0.13052	-5520.3	1	-5519.3	49.3952	0.003228	0.007428	0.3538	0.434572	-5521.46	1	-5521.46	1	0.011586	0.080921	-0.0077	0.143177	-5521.68	1	-5521.61	15.4176	0.001438	0.003339	0.3499	0.430668	-5521.79	1	-5519.22	21.0647	0.010565	0.068864	0.0025	0.153418	False	False	0.0160739	0.0674197	0.158096	1	1	1	0.724032
ENSG00000115539	-1753.56	1	-1753.56	1	0.022667	0.296292	-0.9235	0.0765022	-1753.08	1	-1753.08	2.29427	0.002049	0.007932	-0.1296	0.258321	-1753.56	1	-1753.56	1	0.007033	0.100616	0.0246	0.0698994	-1753.56	1	-1753.56	1	0.001935	0.022096	-0.3004	0.0875724	-1753.56	1	-1753.56	1	0.01636	0.205537	0.0343	0.0795964	False	False	1	1	0.925686	1	1	1	1
ENSG00000179262	-2142.84	1	-2142.83	3.09422	0.008355	0.138961	-0.9399	0.0601248	-2142.84	1	-2142.84	1	0	0.003609	-0.0249	0.0001	-2141.8	1	-2141.8	1	0.007981	0.053857	0.0965	0.148189	-2142.84	1	-2142.84	1	0	5e-06	-0.0249	0.0001	-2142.51	1	-2142.39	9.01803	0.00619	0.054486	0.0619	0.113607	False	True	0.952395	1	1	1	1	1	1
ENSG00000131686	-3454.35	1	-3453.46	4.70728	0.0909	0.371989	-0.7556	0.244362	-3454.81	1	-3454.81	1	0.021397	0.068165	0.0437	0.3139	-3449.28	1	-3441.28	8.73872	0.159119	0.281685	0.2361	0.564883	-3454.81	1	-3454.81	1	0.024558	0.033411	0.4648	0.735027	-3452	1	-3447.74	13.1334	0.092693	0.186145	0.1692	0.497961	True	False	0.183052	0.530038	1	1	6.32736592684e-05	0.00270295	1
ENSG00000034713	-541.502	1	-541.502	1	6e-06	0.056185	-0.9999	0.00010679	-541.502	1	-541.502	1	2e-06	0.015652	0	0.000127779	-541.502	1	-541.502	1	1e-05	0.098445	0	0.00010158	-541.502	1	-541.502	1.05995	0	6e-06	0	0.0001	-537.198	1	-537.198	1	0.01299	0.080507	0.1613	0.161352	False	True	1	1	1	1	1	1	1
ENSG00000176219	-2398.89	1	-2397.92	4.94481	0.039205	0.217081	-0.8194	0.180601	-2398.16	1	-2397.69	999	0.00304	3e-06	998.653	1013.33	-2398.69	1	-2398.69	1	0.017398	0.06716	0.0744	0.259053	-2398.97	1	-2398.96	2.81868	0.003139	0.010558	-0.0502	0.29731	-2399.01	1	-2399.01	1	0.016058	0.094412	-0.0146	0.170084	False	True	0.16323	0.481915	0.334394	1	1	1	0.88742
ENSG00000114388	-2298.61	1	-2298.61	1	0.002398	0.213825	-0.9888	0.0112148	-2298.64	1	-2297.25	198.674	0.001174	1e-06	998.976	1174	-2298.64	1	-2298.64	1	0.0012	0.10965	0.0035	0.0109439	-2298.64	1	-2298.64	1	1e-06	0.010802	-0.0234	9.25754489909e-05	-2298.64	1	-2298.64	1	1.7e-05	0.166125	-0.0073	0.000102333	False	True	1	1	0.0953548	1	1	1	1
ENSG00000125740	-1960.84	1	-1960.84	1	0.008348	0.097926	-0.9147	0.085248	-1961.1	1	-1961.1	1	0	5e-06	-0.0263	0.0001	-1961.1	1	-1961.1	1	3e-06	0.028073	-0.0706	0.000106864	-1961.1	1	-1961.1	1	0	5e-06	-0.0263	0.0001	-1961.1	1	-1961.1	1	0.002796	0.043729	-0.0068	0.0639393	False	True	1	1	1	1	1	1	1
ENSG00000114383	-328.467	1	-328.467	1	1.3e-05	0.130539	-0.9999	9.95870965765e-05	-324.365	1	-324.062	999	0.007435	7e-06	999	1062.14	-328.467	1	-328.467	1	8e-06	0.080227	0	9.97170528625e-05	-328.467	1	-328.467	1.03779	0	4e-06	0	0.0001	-328.467	1	-328.467	1	4e-06	0.036083	0	0.000110856	False	True	1	1	0.436683	1	1	1	1
ENSG00000156486	-2352.37	1	-2352.37	1	0.00559	0.265652	-0.979	0.0210426	-2350.71	1	-2350.67	79.927	0.001099	1e-06	998.983	1099	-2352.74	1	-2352.74	1	8e-06	0.078795	-0.0062	0.000101529	-2352.74	1	-2352.74	1	2e-06	0.01907	-0.0172	0.000104877	-2352.74	1	-2352.74	1	1.7e-05	0.174415	-0.0062	9.74686810194e-05	False	True	1	1	0.77939	1	1	1	1
ENSG00000118600	-2322.68	1	-2322.68	1	0.027278	0.144347	-0.811	0.188975	-2322.54	1	-2322.54	1	0.001356	0.003982	0.1972	0.340532	-2322.33	1	-2322.28	2.8137	0.0165	0.034048	0.34	0.48461	-2322.94	1	-2322.94	1	1e-06	2e-06	0.2468	0.5	-2322.94	1	-2322.94	1	0.008522	0.111833	-0.0684	0.0762029	False	True	1	1	1	1	0.76065	1	1
ENSG00000108106	-1471.22	1	-1471.22	1	0.013729	0.378582	-0.9637	0.0362643	-1471.22	1	-1471.22	1	0.00189	2e-06	998.958	945	-1470.97	1	-1470.97	1	0.00789	0.094694	-0.0188	0.083321	-1471.22	1	-1471.22	1	2e-06	0.020047	-0.0422	9.97655509553e-05	-1471.22	1	-1471.22	1	0.001148	0.059299	-0.0827	0.0193595	False	True	1	1	1	1	1	1	1
ENSG00000142273	-2620.99	1	-2620.99	1	0.078065	0.382409	-0.7959	0.20414	-2620.99	1	-2620.99	1	0.002004	0.006429	-0.0771	0.311713	-2619.03	1	-2619.03	1	0.029469	0.089056	0.2136	0.330904	-2620.99	1	-2620.99	1	0.000837	0.00913	-0.2971	0.0916758	-2617.93	1	-2617.93	1	0.026242	0.091051	0.1709	0.288212	False	False	1	1	1	1	1	1	1
ENSG00000105379	-1128.24	1	-1128.02	2.44294	0.024428	0.255538	-0.9044	0.0955944	-1117.94	1	-1089.82	999	0.05369	0.195651	0.2743	0.274417	-1129.01	1	-1129.01	1	0.002967	0.051762	-0.0065	0.05732	-1128.23	1	-1128.08	130.493	0.005588	6e-06	999	931.333	-1129.01	1	-1129.01	1	0.006158	0.106477	-0.006	0.0578341	True	True	0.506269	1	0	0	1	1	0.590362
ENSG00000148225	-2752.64	1	-2752.64	1	0.037933	0.208314	-0.8179	0.182095	-2752.64	1	-2752.64	1	0	0.002371	-0.2559	0.0001	-2752.64	1	-2752.64	1	0.017498	0.083146	-0.0493	0.210449	-2752.42	1	-2752.64	11.3807	0.001294	0.004203	0.052	0.307875	-2752.64	1	-2752.64	1	0.016627	0.091952	-0.0789	0.180823	False	True	1	1	1	1	1	1	1
ENSG00000133135	-3257.92	1	-3257.92	1	0.005831	0.126773	-0.954	0.0459956	-3257.89	1	-3257.89	1	0.000172	0.016269	-0.0948	0.0105723	-3257.92	1	-3257.86	1	0.004628	0.058519	0.0198	0.0790854	-3220.05	1	-3146.64	722.548	0.17829	0.39563	0.3452	0.450648	-3257.92	1	-3257.92	1	0.004681	0.089822	-0.0072	0.0521142	True	True	1	1	1	1	0.725645	1	0
ENSG00000133134	-1047.71	1	-1047.71	1	0.052769	0.250427	-0.7893	0.210716	-1047.71	1	-1047.71	1	1e-06	0.010658	-0.856	9.3826233815e-05	-1047.71	1	-1047.71	1	0.024197	0.23907	-0.1493	0.101213	-1047.52	1	-1047.5	16.2757	0.006868	0.012213	-0.2937	0.562352	-1047.71	1	-1047.71	1	0.00291	0.086581	-0.2169	0.0336101	False	True	1	1	0.949647	1	1	1	0.836503
ENSG00000138653	-3463.54	1	-3463.56	1	0.006009	0.155375	-0.9613	0.0386742	-3459.85	1	-3459.77	3.44441	0.001726	0.001337	1.2629	1.29095	-3463.56	1	-3463.56	1	0.0009	0.089236	-0.0168	0.0100856	-3461.31	1	-3461.31	1	0.001725	0.00742	0.2047	0.23248	-3463.56	1	-3463.56	1	0.003435	0.142186	-0.0027	0.0241585	False	True	1	1	0.689018	1	1	1	1
ENSG00000213892	-2972.54	1	-2972.45	2.08239	0.019371	0.28464	-0.9319	0.0680544	-2973.46	1	-2973.46	1	0	6e-06	-0.1076	0.0001	-2973.46	1	-2973.46	1	0.005906	0.193734	-0.0083	0.0304851	-2973.46	1	-2973.46	1	0.00097	0.01481	-0.0422	0.0654963	-2970.72	1	-2966.12	74.3396	0.009441	0.011636	0.7726	0.811361	True	True	0.672079	1	0.984004	1	1	1	1
ENSG00000138303	-2894.61	1	-2894.36	4.89335	0.024116	0.13643	-0.8232	0.176765	-2895.71	1	-2895.71	1	0.001193	0.003532	-0.0383	0.337769	-2896.63	1	-2896.63	1	0.010493	0.168619	-0.0532	0.062229	-2896.41	1	-2896.41	1.80728	0.00264	0.007818	-0.0384	0.337682	-2896.63	1	-2896.63	1	0.012926	0.142617	-0.0248	0.0906344	False	False	0.479365	1	1	1	1	1	0.947378
ENSG00000138650	-6211.25	1	-6211.25	1	0.005447	0.311063	-0.9825	0.0175109	-6210.69	1	-6204.9	230.332	0.002306	0.021242	0.0905	0.108559	-6211.25	1	-6211.25	1	0.001857	0.063527	-0.0005	0.0292317	-6211.25	1	-6211.25	1	1e-06	0.007154	-0.018	0.000139782	-6208.12	1	-6207.54	4.772	0.00502	0.079989	0.0331	0.0627586	False	True	1	1	0.000672213	0.0246033	1	1	1
ENSG00000148672	-2899.99	1	-2899.99	1	0.000937	0.271575	-0.9965	0.00345024	-2899.99	1	-2899.99	1	0	5e-06	-0.0401	0.0001	-2899.99	1	-2899.99	1	9e-06	0.090716	-0.0202	9.92107235769e-05	-2897.63	1	-2897.63	1	0.000957	0.002585	0.33	0.370213	-2899.98	1	-2899.98	1	0.001896	0.147601	-0.0075	0.0128454	False	True	1	1	1	1	1	1	1
ENSG00000091436	-5531.75	1	-5531.75	1	0.024365	0.203326	-0.8802	0.119832	-5533.8	1	-5533.8	1	0.00173	0.005479	0.1156	0.315751	-5535.19	1	-5535.19	1	0.003949	0.066283	-0.001	0.0595779	-5535.19	1	-5535.19	1	0.000564	0.006046	-0.1068	0.0932848	-5535.19	1	-5535.19	1	0.009311	0.164105	-0.0039	0.0567381	False	False	1	1	1	1	1	1	1
ENSG00000137168	-1028.56	1	-1028.56	1	2.6e-05	0.260411	-0.9999	9.98421725657e-05	-1028.56	1	-1028.56	1.09804	2e-06	0	97.4477	97.4478	-1028.07	1	-1028.07	1	0.002684	0.098347	0.0146	0.0272911	-1028.56	1	-1028.56	1.22136	2e-06	0	97.4222	97.4223	-1028.56	1	-1028.56	1	1.9e-05	0.188272	-0.0126	0.000100918	False	True	1	1	1	1	1	1	1
ENSG00000133687	-5514.35	1	-5513.15	6.21618	0.021693	0.204859	-0.8941	0.105892	-5514.77	1	-5514.77	1	0.000534	0.002649	0.0743	0.201586	-5514.77	1	-5514.77	1	0.007952	0.069931	0.0311	0.113712	-5514.53	1	-5514.52	2.67963	0.001323	0.005033	0.1356	0.262865	-5514.77	1	-5514.77	1	0.007261	0.089871	-0.0018	0.0807936	False	False	0.120434	0.374703	0.998872	1	1	1	0.85415
ENSG00000004799	-2831.79	1	-2830.82	4.26196	0.020776	0.149928	-0.8614	0.138573	-2833.15	1	-2833.15	1	0.001128	0.006515	0.0395	0.173139	-2833.73	1	-2833.73	1	0.002981	0.104595	-0.0123	0.0285004	-2833.73	1	-2833.73	1	1e-06	0.005729	-0.1335	0.000174551	-2833.73	1	-2833.73	1	0.010649	0.125957	0.0437	0.0845447	False	True	0.162605	0.480752	1	1	1	1	1
ENSG00000112981	-1542.5	1	-1541.44	103.388	0.02195	0.121181	-0.8189	0.181134	-1541.05	1	-1540.43	240.416	0.006342	6e-06	998.793	1057	-1542.33	1	-1542.33	1	0.018437	0.125108	0.0901	0.147369	-1542.93	1	-1542.93	1	1e-06	0.006338	-0.2071	0.000157778	-1542.93	1	-1542.82	13.1361	0.017174	0.165443	0.0465	0.103806	False	True	0.146263	0.441378	0.264951	1	1	1	1
ENSG00000128829	-11584.4	1	-11584.2	1.4102	0.035783	0.188056	-0.8097	0.190278	-11593.6	1	-11593.6	1	0.000288	0.005847	-0.0779	0.049256	-11593.6	1	-11593.6	1	0.008539	0.087445	0.0045	0.09765	-11593.6	1	-11593.6	1	0	0.003562	-0.1271	0.0001	-11593.6	1	-11593.6	1	0.010658	0.104176	0.0092	0.102308	False	True	0.550962	1	1	1	0.991942	1	1
ENSG00000033030	-5266.66	1	-5266.66	1	0.024741	0.211311	-0.8829	0.117083	-5266.42	1	-5266.21	27.0487	0.000681	1e-06	998.765	681	-5266.66	1	-5266.66	1	0.015714	0.140682	-0.0587	0.111699	-5262.58	1	-5243.86	999	0.008156	0.007062	0.9202	1.15491	-5266.66	1	-5265.67	54.3407	0.015679	0.090092	0.0036	0.174033	False	True	0.995778	1	0.514903	1	0.998404	1	0
ENSG00000152503	-4212.54	1	-4212.52	2.00949	0.009445	0.294472	-0.9679	0.0320744	-4211.92	1	-4211.9	5.48764	0.00099	0.005834	0.0925	0.169695	-4212.55	1	-4212.55	1	0.001808	0.11134	-0.05	0.0162385	-4210.16	1	-4210.13	1.89018	0.003323	0.010684	0.234	0.311026	-4212.55	1	-4212.55	1	0.002646	0.065535	-0.0258	0.0403754	False	False	0.830923	1	0.861469	1	1	1	0.817431
ENSG00000116793	-4831.73	1	-4831.19	5.52815	0.013706	0.154767	-0.9114	0.0885589	-4831.99	1	-4831.99	1	1e-06	0.006825	-0.1027	0.00014652	-4831.3	1	-4831.3	1	0.007451	0.053242	0.0813	0.139946	-4826.98	1	-4809.35	999	0.003838	0.00651	0.4867	0.589555	-4831.99	1	-4831.99	1	0.00234	0.081349	-0.0299	0.028765	False	True	0.300625	0.790043	0.997477	1	1	1	2.94175828142e-09
ENSG00000174125	-6785.44	1	-6785.44	1	0.065082	0.158975	-0.5906	0.409385	-6787.58	1	-6787.51	2.92497	0.003908	0.006591	0.2172	0.59293	-6788	1	-6788	1	0.038618	0.138927	0.0387	0.277973	-6785.08	1	-6784.35	8.20503	0.003933	0.000933	3.8376	4.21543	-6786.86	1	-6786.6	3.21182	0.037131	0.061779	0.3617	0.601029	False	False	1	1	0.7169	1	1	1	0.227942
ENSG00000105370	-1080.67	1	-1080.67	1	0.007506	0.180156	-0.9583	0.0416639	-1079.76	1	-1079.73	79.9378	0.002397	0.009788	0.1325	0.244892	-1080.67	1	-1080.67	1	0.002545	0.085573	0.0007	0.0297407	-1079.44	1	-1079.29	999	0.002433	2e-06	998.888	1216.5	-1080.67	1	-1080.67	1	8e-06	0.082182	-0.0289	9.73449173785e-05	False	True	1	1	0.791631	1	1	1	0.591222
ENSG00000088325	-5542.57	1	-5538.89	999	0.028819	0.139802	-0.7939	0.206142	-5542.57	1	-5542.57	1	0.001711	0.006433	0.0142	0.265972	-5542.57	1	-5542.57	1	0.012775	0.117899	-0.1782	0.108355	-5541.75	1	-5541.21	90.4061	0.00276	3e-06	998.748	920	-5542.57	1	-5542.57	1	0.020413	0.083098	-0.041	0.24565	False	True	0.0066495	0.0308777	1	1	1	1	0.297116
ENSG00000186523	-2399.23	1	-2399.23	1	0.04818	0.312725	-0.8459	0.154065	-2397.41	1	-2395.55	44.518	0.019466	0.027357	0.4452	0.711555	-2399.23	1	-2399.23	1	0.024242	0.096937	-0.0697	0.25008	-2392.19	1	-2386.78	40.1511	0.042457	0.030401	1.1301	1.39657	-2399.1	1	-2398.28	18.5192	0.027482	0.054693	0.1827	0.502477	True	False	1	1	0.0537853	1	1	1	0.00100222
ENSG00000150275	-14078.7	1	-14059.6	46.5684	0.061318	0.313288	-0.8043	0.195724	-14089.2	1	-14082.4	120.942	0.004309	0.005185	0.6925	0.831051	-14092.6	1	-14092.6	1	0.008585	0.090476	-0.0064	0.094887	-14089.9	1	-14088.8	10.3062	0.003867	0.003218	1.0631	1.20168	-14092.6	1	-14092.6	1	0.007205	0.132515	-0.0469	0.0543712	False	False	0	0	0.000230123	0.00891542	1	1	0.153999
ENSG00000088320	-1742.95	1	-1739.5	638.446	0.034107	0.256298	-0.8669	0.133076	-1744.76	1	-1744.76	1	0	5e-06	-0.1012	0.0001	-1744.76	1	-1744.76	1	0.013399	0.188254	0.0156	0.0711751	-1744.76	1	-1744.76	1	0.001863	0.010471	0.0766	0.17792	-1744.76	1	-1744.76	1	0.003661	0.003185	1.0938	1.14945	False	True	0.00862586	0.039059	0.998872	1	1	1	1
ENSG00000146263	-2699.84	1	-2699.84	1	0.038299	0.131781	-0.7094	0.290626	-2700.08	1	-2700.08	1	0.002796	0.006714	0.2223	0.416443	-2700.09	1	-2700.09	1	0.022884	0.100119	-0.0928	0.228568	-2700.09	1	-2700.09	1	1e-06	0.005505	-0.194	0.000181653	-2700.09	1	-2700.09	1	0.022846	0.073469	-0.0104	0.310961	False	True	1	1	1	1	1	1	1
ENSG00000067840	-4859.22	1	-4859.16	1.78272	0.017811	0.491662	-0.9638	0.0362261	-4859.68	1	-4859.68	1	0.00057	0.004941	0.0527	0.115361	-4859.6	1	-4859.6	1	0.003142	0.055758	0.0256	0.0563507	-4845.27	1	-4844.07	999	0.004812	5e-06	998.937	962.4	-4859.68	1	-4859.68	1	0.00308	0.102902	-0.0009	0.0299314	False	True	0.737894	1	1	1	1	1	0.121449
ENSG00000067842	-4682.17	1	-4682.17	1	0.010188	0.440924	-0.9769	0.023106	-4683.01	1	-4683.01	1	0	0.003224	-0.0388	0.0001	-4683.01	1	-4683.01	1	9e-06	0.086396	-0.0065	0.000104171	-4683.01	1	-4683.01	1	1e-06	0.010563	-0.0388	9.46700747894e-05	-4683.01	1	-4683.01	1	6e-06	0.062178	-0.0065	9.6497153334e-05	False	True	1	1	1	1	1	1	1
ENSG00000181518	-2018.02	1	-2016.63	4.27361	0.053867	0.25835	-0.7915	0.208504	-2019.11	1	-2019.03	3.60805	0.007164	0.011839	0.4007	0.605119	-2020.43	1	-2020.43	1	0.005702	0.070362	-0.0488	0.0810381	-2017.23	1	-2017.2	1.31621	0.007366	0.007088	0.8349	1.03922	-2020.43	1	-2020.43	1	0.008983	0.11446	-0.0513	0.0784816	False	False	0.0952915	0.309639	0.685136	1	1	1	0.81596
ENSG00000095752	-1489.03	1	-1480.99	328.736	0.030513	0.294178	-0.8963	0.103723	-1490.02	1	-1490.02	1	1e-06	0.0109	-0.073	9.17431192661e-05	-1489.4	1	-1489.4	1	0.007057	0.01367	0.3915	0.51624	-1490.02	1	-1490.02	1	0	0.004193	-0.073	0.0001	-1490.02	1	-1490.02	1	0.010455	0.125539	-0.0415	0.0832809	False	True	6.05625238022e-05	0.000436524	1	1	1	1	1
ENSG00000184743	-3532.38	1	-3532.38	1	0.017453	0.169264	-0.8969	0.103111	-3534.31	1	-3534.25	76.3836	0.001872	0.007227	-0.0137	0.259029	-3534.34	1	-3534.34	1	0.008459	0.084986	0.0436	0.099534	-3534.36	1	-3534.36	1	0	0.002456	-0.2727	0.0001	-3533.97	1	-3533.97	1	0.009692	0.078565	0.0675	0.123363	False	True	1	1	0.724975	1	1	1	1
ENSG00000109452	-5819.87	1	-5818.25	484.63	0.029574	0.267055	-0.8893	0.110741	-5822.61	1	-5822.61	1	2e-06	0	4.8684	5.1455	-5822.61	1	-5822.61	1	0.00421	0.084417	-0.051	0.0498715	-5822.6	1	-5822.6	1	0.001181	0.012249	-0.1807	0.096416	-5822.61	1	-5822.62	1	0.009099	0.154594	-0.042	0.0588574	False	True	0.0715101	0.243955	0.99563	1	1	1	1
ENSG00000115652	-679.655	1	-679.655	1	3.9e-05	0.389841	-0.9999	0.000100041	-679.655	1	-679.655	1.09633	1e-06	2e-06	0.4385	0.5	-679.655	1	-679.655	1	1e-05	0.102263	0	9.77870784155e-05	-679.655	1	-679.655	1	3e-06	0.025118	0	0.000119436	-660.244	1	-660.244	1	0.080693	0.175061	0.4608	0.460942	False	True	1	1	1	1	1	1	1
ENSG00000149289	-4391.27	1	-4391.27	1	0.038833	0.762132	-0.949	0.0509531	-4391.99	1	-4391.99	1	0.00073	0.008422	-0.0138	0.0866777	-4391.99	1	-4391.99	1	0.003898	0.088162	0.0041	0.0442141	-4391.99	1	-4391.99	1	1e-06	0.010743	-0.1003	9.30838685656e-05	-4391.65	1	-4391.65	1	0.006293	0.090246	0.0296	0.0697316	False	True	1	1	1	1	1	1	1
ENSG00000181513	-2771.49	1	-2771.49	1	0.067116	0.232439	-0.7113	0.288747	-2775.19	1	-2775.19	1	0.001566	2e-06	998.663	783	-2773.22	1	-2769.99	39.5805	0.028988	0.039398	0.5864	0.735773	-2771.58	1	-2771.55	1.3148	0.004537	0.004889	0.5912	0.928002	-2773.66	1	-2769.69	25.9316	0.028891	0.081121	0.2067	0.356147	True	True	1	1	1	1	0.0109698	0.229924	0.8241
ENSG00000148082	-3124.88	1	-3122.12	354.565	0.041419	0.378359	-0.8905	0.10947	-3127.16	1	-3127.16	1	2e-06	0.021897	-0.0971	9.13367127917e-05	-3127.12	1	-3127.12	1	0.010195	0.087811	0.0419	0.116102	-3124.93	1	-3124.92	1.72776	0.002066	2e-06	998.903	1033	-3126.97	1	-3126.97	1	0.005539	0.061417	0.016	0.0901868	False	True	0.0187813	0.077241	1	1	1	1	0.902426
ENSG00000164920	-1739.79	1	-1739.79	1	0.004795	0.154161	-0.9689	0.0311038	-1740	1	-1740	1	0	6e-06	-0.0218	0.0001	-1739.4	1	-1739.4	1	0.00636	0.046352	-0.0476	0.137211	-1740	1	-1740	1	2e-06	0.016155	-0.0218	0.000123801	-1740	1	-1740	1	9e-06	0.09111	-0.1847	9.87816924597e-05	False	True	1	1	1	1	1	1	1
ENSG00000164434	-1027.29	1	-1027.29	1	0.010347	0.133002	-0.9222	0.0777958	-1014.81	1	-980.684	999	0.103949	0.05406	1.8373	1.92284	-1027.28	1	-1026.38	17.4835	0.015018	0.090259	0.0456	0.166388	-1027.29	1	-1027.29	1	2e-06	1e-06	1.8453	2	-1027.29	1	-1027.29	1	0.00297	0.060831	-0.072	0.0488238	True	True	1	1	0	0	0.181465	1	0.998046
ENSG00000179841	-3686.95	1	-3686.95	1	0.066769	0.13133	-0.4916	0.508406	-3688.36	1	-3688.36	1	0.001363	0.003212	-0.0193	0.424346	-3688.36	1	-3688.36	1	0.028245	0.126007	-0.1969	0.224154	-3688.36	1	-3688.36	1	0.001803	2e-06	998.556	901.5	-3688.25	1	-3683.38	76.6369	0.04854	0.057013	0.4303	0.851385	False	True	1	1	1	1	1	1	1
ENSG00000187210	-3346.12	1	-3346.12	1	0.03785	0.342241	-0.8894	0.110595	-3346.12	1	-3346.12	1	0.002924	0.024057	0.0032	0.121545	-3346.12	1	-3346.12	1	0.016159	0.117055	-0.0154	0.138046	-3345.94	1	-3345.94	1	0.001297	0.004876	0.1476	0.265997	-3345.41	1	-3345.41	1	0.013902	0.069334	0.0471	0.200508	False	False	1	1	1	1	1	1	1
ENSG00000144681	-2525.35	1	-2525.35	1	0.019685	0.134878	-0.8541	0.145947	-2525.35	1	-2525.35	1	0	0.003337	-0.2053	0.0001	-2525.34	1	-2525.13	9.54831	0.009799	0.042192	0.0431	0.232248	-2525.16	1	-2525.16	1	0.001261	0.003566	0.1481	0.353617	-2525.35	1	-2521.86	999	0.008086	0.108297	-0.1144	0.074665	False	True	1	1	1	1	0.516414	1	1
ENSG00000172350	-3921.41	1	-3921.41	1	0.009418	0.20682	-0.9545	0.0455372	-3921.51	1	-3921.51	1	1e-06	0.008378	-0.0078	0.00011936	-3921.51	1	-3921.47	1	0.003428	0.092351	0.0043	0.0371193	-3921.51	1	-3921.51	1	0	0.001379	-0.0078	0.0001	-3918.35	1	-3913.86	35.5411	0.006217	0.085773	0.0397	0.072482	False	True	1	1	0.998872	1	0.802062	1	0.998872
ENSG00000164929	-702.549	1	-702.549	1	0.05184	0.10823	-0.521	0.47898	-702.18	1	-701.624	999	0.011343	1.1e-05	998.41	1031.18	-703.182	1	-703.182	1	0.010397	0.186476	-0.1354	0.0557552	-702.975	1	-702.975	1	0.010498	0.024431	-0.1598	0.4297	-703.182	1	-703.182	1	0.010984	0.027824	0.2036	0.394767	False	True	1	1	0.291868	1	1	1	1
ENSG00000008196	-2523.21	1	-2523.21	1	9e-06	0.088532	-0.9999	0.000101658	-2523.21	1	-2523.21	1	0	0.003114	0	0.0001	-2523.21	1	-2523.21	1	3e-06	0.031312	0	9.58099131323e-05	-2523.21	1	-2523.21	1.39124	0	6e-06	0	0.0001	-2512.94	1	-2493.28	999	0.007789	0.086947	0.0895	0.0895833	False	True	1	1	1	1	1	1	1
ENSG00000008197	-2432.74	1	-2432.74	1	5e-06	0.047117	-0.9999	0.000106119	-2432.74	1	-2432.74	1	0	0.002795	0	0.0001	-2432.74	1	-2432.74	1	7e-06	0.068962	-0.0134	0.000101505	-2432.74	1	-2432.74	1	1e-06	0.005662	0	0.000176616	-2432.74	1	-2432.74	1	6e-06	0.055958	-0.0134	0.000107223	False	True	1	1	1	1	1	1	1
ENSG00000162373	-1885.51	1	-1885.51	1	0.003977	0.131866	-0.9698	0.0301594	-1885.51	1	-1885.51	1.05058	1e-06	2e-06	0.5872	0.5	-1885.51	1	-1885.51	1	1e-06	0.011259	-0.0434	8.88178346212e-05	-1885.51	1	-1885.51	1	0	0.003515	0	0.0001	-1883.21	1	-1883.21	1	0.00673	0.052455	0.0848	0.1283	False	True	1	1	1	1	1	1	1
ENSG00000162377	-1571.38	1	-1571.38	1	0.015555	0.230303	-0.9325	0.0675415	-1571.38	1	-1571.38	1	1e-06	0.009192	-0.1592	0.00010879	-1571.38	1	-1571.38	1	0.002096	0.081891	-0.0244	0.025595	-1571.38	1	-1571.38	1	0	0.00294	-0.1592	0.0001	-1571.38	1	-1571.38	1	0.009593	0.11607	0.0326	0.0826484	False	True	1	1	1	1	1	1	1
ENSG00000162374	-2006.04	1	-2006.04	1	0.005978	0.147086	-0.9594	0.0406429	-2006.13	1	-2006.13	1	1e-06	0.013339	-0.0176	7.49681385411e-05	-2006.13	1	-2006.13	1	6e-06	0.06001	0	9.99833361106e-05	-2006.13	1	-2006.13	1	0.004756	0.004065	1.1524	1.16999	-2006.13	1	-2006.13	1	0.001182	0.028549	0.0413	0.0414025	False	True	1	1	1	1	1	1	1
ENSG00000066468	-4488.17	1	-4488.17	1	0.005238	0.25422	-0.9794	0.0206042	-4487.6	1	-4487.6	1	0.000644	0.006816	0.0788	0.0944836	-4462.1	1	-4434.49	118.482	0.019433	0.132655	0.1322	0.146493	-4488.17	1	-4488.17	1	0	0.004598	-0.0156	0.0001	-4488.17	1	-4488.17	1	0.002474	0.077614	0.0176	0.0318757	False	True	1	1	1	1	0	0	1
ENSG00000162378	-4619.07	1	-4613.09	90.7503	0.0083	0.102562	-0.9191	0.0809267	-4619.39	1	-4619.39	1	1e-06	0.006385	-0.0397	0.000156617	-4619.39	1	-4619.39	1	0.000691	0.141428	-0.0176	0.00488588	-4619.39	1	-4619.39	1	0	5e-06	-0.0397	0.0001	-4619.28	1	-4612.97	923.72	0.007723	0.095485	0.0584	0.0808818	False	True	0.00054375	0.00326093	1	1	1	1	1
ENSG00000114923	-8059.65	1	-8021.19	998.842	0.036647	0.443587	-0.9174	0.0826151	-8088.98	1	-8088.98	1	0.000384	0.017948	-0.0328	0.0213951	-8087.26	1	-8068.02	999	0.006757	0.123367	0.0205	0.0547715	-8088.86	1	-8088.86	1	0.000767	0.00753	0.0476	0.101859	-8088.98	1	-8084.72	999	0.005188	0.09281	0.0216	0.0558991	False	False	0	0	1	1	0	0	1
ENSG00000118971	-1844.49	1	-1842.5	328.677	0.016865	0.352512	-0.9522	0.0478423	-1845.19	1	-1845.19	1	1e-06	0.005246	-0.0606	0.000190621	-1844.95	1	-1844.95	1	0.004649	0.043643	0.0332	0.106523	-1845.19	1	-1845.19	1	0	6e-06	-0.0606	0.0001	-1845.19	1	-1845.19	1	1.5e-05	0.147458	-0.0732	0.000101724	False	True	0.0459688	0.1677	1	1	1	1	1
ENSG00000118972	-2135.91	1	-2135.37	3.35405	0.044701	0.404019	-0.8894	0.110641	-2134.83	1	-2134.53	999	0.003597	4e-06	998.811	899.25	-2137.17	1	-2137.17	1	0.013072	0.359136	-0.0414	0.0363985	-2136.31	1	-2136.31	1	0.003317	0.013835	0.0506	0.239754	-2137.17	1	-2137.17	1	0.014712	0.099443	0.0701	0.147944	True	True	0.300612	0.790043	0.444379	1	1	1	1
ENSG00000148481	-1747.92	1	-1747.92	1	0.013517	0.09113	-0.8517	0.148327	-1748.08	1	-1748.08	1	1e-06	0.005147	-0.0752	0.000194288	-1748.08	1	-1748.08	1	0.004776	0.055006	-0.0241	0.0868269	-1747.61	1	-1747.61	1	0.001514	0.00434	0.2736	0.348848	-1747.75	1	-1747.75	1	0.009618	0.058836	0.0526	0.163471	False	True	1	1	1	1	1	1	1
ENSG00000122390	-1512.57	1	-1512.57	1	0.004095	0.379387	-0.9892	0.0107937	-1468.89	1	-1417.84	999	0.130955	0.16896	0.712	0.775065	-1512.57	1	-1512.57	1	4e-06	0.03518	-0.0137	0.000113701	-1512.57	1	-1512.57	1	2e-06	0.023102	-0.063	8.65725911177e-05	-1512.57	1	-1512.57	1	0.002094	0.039384	0.0394	0.0531688	True	True	1	1	0	0	1	1	1
ENSG00000091536	-25458.5	1	-25446	999	0.039914	0.319424	-0.875	0.124956	-25464.4	1	-25464.3	1	0.000855	0.006582	0.0133	0.1299	-25464.4	1	-25464.4	1	0.009435	0.102493	-0.0187	0.0920551	-25462.2	1	-25445.3	999	0.002426	0.011762	0.0896	0.206257	-25464.4	1	-25464.4	1	0.011355	0.099439	0.0034	0.114191	False	False	5.75338021336e-07	5.89792326305e-06	0.723159	1	1	1	5.97435423355e-09
ENSG00000221996	-1726.69	1	-1726.69	1	0.029257	0.226112	-0.8706	0.129392	-1721.86	1	-1720.14	999	0.010857	1.1e-05	998.692	987	-1726.69	1	-1725.24	23.3911	0.011555	0.1001	0.0211	0.115435	-1725.09	1	-1725.07	1.47738	0.004285	0.005018	0.546	0.853926	-1725.18	1	-1725.18	1	0.032303	0.107233	0.2069	0.301241	False	True	1	1	0.0634384	1	0.0884766	1	0.818065
ENSG00000186298	-1818.56	1	-1818.56	1	0.001335	0.065553	-0.9796	0.0203652	-1818.56	1	-1818.56	1	1e-06	0.007818	-0.0297	0.00012791	-1818.56	1	-1818.56	1	7e-06	0.066977	-0.0049	0.000104513	-1818.56	1	-1818.56	14.8715	0	5e-06	-0.0297	0.0001	-1818.56	1	-1818.56	1	3e-06	0.030212	-0.0049	9.92982920694e-05	False	True	1	1	1	1	1	1	1
ENSG00000079393	-2261.94	1	-2257.35	999	0.093286	0.17235	-0.4587	0.541259	-2263.93	1	-2263.93	1	1e-06	0.013041	-0.2682	7.66812361015e-05	-2263.92	1	-2263.92	1	0.014244	0.125846	-0.0947	0.113186	-2263.01	1	-2263.01	1	0.007242	0.007673	0.6755	0.943829	-2263.93	1	-2263.93	1	0.02306	0.078858	0.0845	0.292424	False	True	0.00244563	0.0126466	1	1	1	1	1
ENSG00000132881	-1825.97	1	-1825.97	1	0.016294	0.268575	-0.9393	0.0606683	-1825.14	1	-1825.14	1	0.00357	0.019345	0.0153	0.184544	-1825.77	1	-1825.77	1	0.011963	0.089536	0.0529	0.133611	-1825.97	1	-1825.97	1	1e-06	0.010098	-0.1691	9.90295107942e-05	-1825.97	1	-1825.97	1	0.007295	0.094104	-0.0032	0.0775206	False	True	1	1	1	1	1	1	1
ENSG00000119559	-1012.6	1	-1012.6	1	0.10577	0.601513	-0.8242	0.17584	-1014.46	1	-1014.46	1	3e-06	0.028806	-0.1797	0.000104145	-1014.46	1	-1014.46	1	0.013408	0.08584	0.0017	0.156198	-1014.46	1	-1014.46	1	0	6e-06	-0.1797	0.0001	-1014.46	1	-1014.14	12.0274	0.021668	0.120168	0.0258	0.180314	True	True	1	1	1	1	1	1	1
ENSG00000204131	-5286.2	1	-5286.2	1	0.059889	0.207615	-0.7115	0.288462	-5288.5	1	-5288.5	1	0.000641	1e-06	998.738	641	-5288.5	1	-5288.5	1.13469	0.011517	0.030375	0.1579	0.37916	-5288.32	1	-5288.32	1	0.002139	0.006338	0.0752	0.337488	-5288.5	1	-5288.5	1	0.011066	0.042266	0.0406	0.261818	False	True	1	1	1	1	0.99056	1	1
ENSG00000119004	-3601.88	1	-3570.97	97.5784	0.065673	0.193237	-0.6601	0.339857	-3607.24	1	-3607.23	3.50933	0.001956	0.005219	0.2935	0.374784	-3605.79	1	-3605.79	1	0.02573	0.065706	0.1799	0.391593	-3605.75	1	-3605.29	195.923	0.002099	2e-06	998.919	1049.5	-3605.97	1	-3605.97	1	0.028076	0.105412	0.0546	0.266345	False	True	0	0	0.89576	1	1	1	0.33876
ENSG00000090470	-1203.23	1	-1203.23	1.00536	0.076081	0.261821	-0.7094	0.290584	-1211.53	1	-1211.53	1	0	5e-06	-0.0581	0.0001	-1211.53	1	-1211.53	1	0.004532	0.125594	-0.0564	0.0360845	-1211.01	1	-1211.01	1	0.002859	0.014001	0.146	0.2042	-1211.53	1	-1211.53	1	0.006931	0.155717	-0.048	0.0445102	False	True	0.994358	1	1	1	1	1	1
ENSG00000116604	-3368.97	1	-3325.79	211.512	0.087738	0.462035	-0.8101	0.189895	-3385.07	1	-3385.07	1	0.000877	0.002699	0.3135	0.324935	-3385.07	1	-3385.07	1	0.000917	0.034889	-0.0301	0.0262834	-3385.07	1	-3385.07	1	0	0.002413	-0.0114	0.0001	-3385.06	1	-3385.06	1	0.000916	0.034053	-0.0295	0.0268992	False	True	0	0	1	1	1	1	1
ENSG00000168899	-820.134	1	-820.134	1	0.020316	0.163024	-0.8754	0.12462	-820.134	1	-820.134	1	0	5e-06	-0.445	0.0001	-820.129	1	-820.129	1	0.023106	0.059072	0.299	0.39115	-820.134	1	-820.134	1	1e-06	0.013526	-0.445	7.39316871211e-05	-820.134	1	-820.134	1	0.035246	0.217997	0.0696	0.161681	False	True	1	1	1	1	1	1	1
ENSG00000102854	-3430.03	1	-3430.03	1	0.107502	0.481644	-0.7768	0.223198	-3430.01	1	-3402.52	999	0.02696	0.000127	211.26	212.283	-3430.03	1	-3430.03	1	0.025861	0.125619	-0.1071	0.205869	-3430.03	1	-3430.03	1	0.033609	0.138345	-0.0066	0.242936	-3429.45	1	-3429.45	1	0.030501	0.075837	0.0892	0.402192	True	False	1	1	0	0	1	1	1
ENSG00000070808	-1836.4	1	-1836.4	1	0.003063	0.154364	-0.9802	0.0198427	-1836.4	1	-1836.4	1	0.001486	0.00297	0.5003	0.500337	-1836.4	1	-1836.4	1	8e-06	0.075085	0	0.000106546	-1836.16	1	-1803.5	999	0.028468	0.038784	0.7339	0.734014	-1824.91	1	-1795.46	998.983	0.053163	0.18716	0.284	0.284051	False	True	1	1	1	1	1	1	0
ENSG00000112561	-3155.56	1	-3154.37	7.34413	0.016818	0.378683	-0.9556	0.0444118	-3155.96	1	-3155.96	25.9602	1e-06	0.00623	-0.0488	0.000160514	-3155.96	1	-3155.96	1	0.005044	0.146283	-0.0207	0.0344811	-3154.42	1	-3154.42	1	0.001788	0.006855	0.2119	0.260832	-3155.74	1	-3155.23	4.88315	0.004995	0.192258	-0.0292	0.0259807	False	True	0.123228	0.381764	1	1	1	1	1
ENSG00000112562	-3010.59	1	-3010.59	1	0.029037	0.428387	-0.9322	0.0677822	-3013.58	1	-3013.57	1.91513	0.002324	0.006559	0.3402	0.354322	-3015.4	1	-3015.4	1	0.002107	0.134128	-0.0088	0.0157089	-3015.4	1	-3015.4	1	0.000803	0.030452	0.0123	0.0263694	-3015.4	1	-3015.4	1	1e-05	0.095992	-0.0244	0.000104175	True	True	1	1	0.906559	1	1	1	1
ENSG00000168894	-1533.79	1	-1533.79	1	0.013513	0.168779	-0.9199	0.0800633	-1527.89	1	-1497.36	558.6	0.619947	0.620757	0.7241	0.998695	-1533.97	1	-1511.59	998.999	0.296675	0.448984	0.6182	0.66077	-1533.97	1	-1533.97	1	6e-06	0.064557	-0.2745	9.29411217993e-05	-1533.97	1	-1530.99	999	0.008549	0.047189	0.1386	0.181165	True	True	1	1	0	0	0	0	1
ENSG00000173992	-1660.93	1	-1660.93	1	0.038461	0.285361	-0.8652	0.13478	-1660.93	1	-1660.93	1	1e-06	0.013453	-0.2135	7.43328625585e-05	-1660.93	1	-1660.93	1	0.006706	0.090116	-0.121	0.0744152	-1660.91	1	-1660.91	1	0.004184	0.014766	0.0697	0.283354	-1660.7	1	-1660.7	1	0.024976	0.058825	0.2292	0.424581	False	True	1	1	1	1	0.998046	1	1
ENSG00000080189	-2289.52	1	-2288.84	3.99336	0.010466	0.213081	-0.9509	0.0491175	-2290.76	1	-2290.76	1	2e-06	0.015401	-0.0523	0.000129862	-2290.76	1	-2290.76	1	0.00421	0.141193	0.0045	0.0298173	-2290.76	1	-2290.76	1	0	6e-06	-0.0523	0.0001	-2290.65	1	-2290.65	1	0.006125	0.122149	0.0248	0.0501437	False	True	0.243095	0.666948	1	1	1	1	0.995778
ENSG00000147883	-960.674	1	-960.674	1	0.048654	0.393512	-0.8764	0.12364	-961.084	1	-961.084	1	1e-06	0.009194	-0.1672	0.000108767	-961.084	1	-961.084	1	0.007078	0.120658	-0.0049	0.0586617	-961.084	1	-961.084	1	2e-06	0.023954	-0.1672	8.34933622777e-05	-960.866	1	-959.352	33.5038	0.007996	0.084069	0.0315	0.0951123	False	True	1	1	1	1	1	1	1
ENSG00000149932	-1796.78	1	-1796.78	1	0.022904	0.134414	-0.8296	0.170399	-1796.78	1	-1796.78	1.04097	1e-06	1e-06	0.8188	1	-1794.92	1	-1794.92	1.04894	0.024427	0.045796	0.2949	0.533387	-1796.58	1	-1796.58	1	0.001997	0.00464	0.3016	0.430388	-1795.85	1	-1789.35	68.4241	0.033611	0.079729	0.1831	0.421566	False	True	1	1	1	1	0.975961	1	1
ENSG00000147885	-1947.59	1	-1947.59	1	0.225611	0.657317	-0.6568	0.34323	-1947.13	1	-1947.09	1.58295	0.027532	0.029321	0.2842	0.938986	-1947.59	1	-1947.59	1	0.029876	0.084569	-0.0711	0.353274	-1947.28	1	-1947.28	1	0.002318	0.009106	-0.4003	0.254557	-1947.21	1	-1947.19	1.2965	0.059744	0.061735	0.5433	0.967749	False	False	1	1	0.769497	1	1	1	1
ENSG00000149930	-7965.09	1	-7965.09	1	0.010166	0.165757	-0.9387	0.0613307	-7964.91	1	-7964.91	1	0.000373	0.00357	0.05	0.104482	-7964.23	1	-7962.55	24.8434	0.00565	0.063005	0.0007	0.0896754	-7965.09	1	-7965.09	1	1e-06	0.007255	-0.0543	0.000137836	-7965.09	1	-7965.09	1.67524	0.00441	0.055168	-0.0091	0.0799376	False	True	1	1	1	1	0.0668034	0.832443	1
ENSG00000077782	-5199.4	1	-5192.92	146.309	0.00657	0.170718	-0.9615	0.0384845	-5200.96	1	-5200.96	1	0.000548	0.000644	0.8445	0.850932	-5200.96	1	-5200.96	1	0.002168	0.149461	0.0074	0.0145055	-5164.01	1	-5071.38	999	0.018931	0.025879	0.7252	0.73152	-5200.85	1	-5200.85	1	0.001149	0.11089	0.0033	0.0103616	False	True	0.000321137	0.00202336	0.980853	1	0.987284	1	0
ENSG00000145794	-7689.69	1	-7686.42	8.17293	0.018856	0.219761	-0.9142	0.0858023	-7693.45	1	-7693.43	4.38159	0.001867	0.013391	0.0924	0.139422	-7693.64	1	-7693.64	1	0.004266	0.107426	-0.0086	0.0397111	-7693.2	1	-7693.2	2.79382	0.001353	0.0094	0.0969	0.143936	-7693.64	1	-7693.64	1	0.005414	0.115428	-0.0014	0.0469037	False	False	0.0105585	0.046622	0.822775	1	1	1	0.920154
[truncated: 13,401 more rows]
[truncated: 3 more columns]
