# Supplementary material for: Natural Selection on Functional Modules, a Genome-Wide Analysis
Source: PLoS Comput Biol. 2011 Mar 3;7(3):e1001093. doi: 10.1371/journal.pcbi.1001093 (PMC3048381; doi:10.1371/journal.pcbi.1001093)
Supplement: Table S2 — Evolutionary rates of genes computed in Drosophila. Complete values of evolutionary rates (dS, dN, ω & Δω) for all genes analysed. (9.55 MB XLS) [file pcbi.1001093.s008.xls]

## Sheet: Sheet1
GeneID	dana.bsA1_lnL	dana.bsA1_w2f	dana.bsA_lnL	dana.bsA_w2f	dana.dN	dana.dS	dana.dw	dana.w	dere.bsA1_lnL	dere.bsA1_w2f	dere.bsA_lnL	dere.bsA_w2f	dere.dN	dere.dS	dere.dw	dere.w	dmel.bsA1_lnL	dmel.bsA1_w2f	dmel.bsA_lnL	dmel.bsA_w2f	dmel.dN	dmel.dS	dmel.dw	dmel.w	dsec.bsA1_lnL	dsec.bsA1_w2f	dsec.bsA_lnL	dsec.bsA_w2f	dsec.dN	dsec.dS	dsec.dw	dsec.w	dsim.bsA1_lnL	dsim.bsA1_w2f	dsim.bsA_lnL	dsim.bsA_w2f	dsim.dN	dsim.dS	dsim.dw	dsim.w	dyak.bsA1_lnL	dyak.bsA1_w2f	dyak.bsA_lnL	dyak.bsA_w2f	dyak.dN	dyak.dS	dyak.dw	dyak.w	Filtered on Max evolution
FBgn0014930	-1170.6	1	-1169.29	10.7358	0.103304	0.88767	-0.8836	0.116377	-1172.33	1	-1172.27	173.529	0.003296	3e-06	998.898	1098.67	-1173.34	1	-1173.34	1	0.001368	0.055128	-0.0629	0.024815	-1171.22	1	-1170.8	999	0.005406	5e-06	998.915	1081.2	-1173.34	1	-1173.34	1	1e-06	0.010769	-0.0853	9.28591326957e-05	-1173.34	1	-1173.34	1	0.011045	0.211587	-0.0498	0.0522007	False
FBgn0053558	-6054.4	1	-6048.99	712.086	0.063007	0.915819	-0.9312	0.0687985	-6059.84	1	-6059.84	1	0.006971	0.074619	0.0933	0.0934212	-6059.99	1	-6059.99	1	0.001011	0.058254	-0.0579	0.017355	-6059.3	1	-6059.3	1	0.001507	0.013492	0.1116	0.111696	-6040.03	1	-5997.4	350.524	0.011928	0.041497	0.2873	0.287442	-6059.74	1	-6059.74	1	0.008762	0.127483	0.0686	0.0687307	False
FBgn0027562	-4251.44	1	-4247.39	87.2352	0.134215	1.63133	-0.9177	0.0822736	-4254.61	1	-4254.61	1	0.018432	0.095105	0.1286	0.193807	-4254.81	1	-4254.81	1	0.005507	0.072255	0.0262	0.0762162	-4254.81	1	-4254.81	1	0.003909	0.030443	0.1283	0.128404	-4254.81	1	-4254.81	1	4e-06	0.041004	0	9.75514583943e-05	-4254.81	1	-4254.81	1	0.00588	0.075428	0.0128	0.0779551	False
FBgn0027563	-4267.13	1	-4265.69	50.0081	0.268339	2.57837	-0.8959	0.104073	-4270.15	1	-4270.15	1	0.035092	0.152959	-998.771	0.229421	-4270.15	1	-4270.15	1	0.011466	0.064968	0.0737	0.176487	-4270.15	1	-4270.15	1	0.001304	0.009381	-0.4081	0.139004	-4270.15	1	-4270.15	1	0.003907	0.012452	-0.2334	0.313765	-4270.15	1	-4267.96	1.06868	0.046067	0.11135	-998.586	0.413714	False
FBgn0027560	-5440.98	1	-5440.98	1	0.009955	1.45476	-0.9932	0.00684305	-5440.98	1	-5440.98	1	0.001631	0.123032	-0.5888	0.0132567	-5440.98	1	-5440.96	1	0.000541	0.05921	0.009	0.00913697	-5417.99	1	-5390.09	999	0.007363	0.04509	0.0402	0.163296	-5440.98	1	-5440.98	1	2e-06	0.022757	-0.123	8.78850463594e-05	-5440.98	1	-5440.98	1	1.1e-05	0.1128	-0.602	9.75177304965e-05	False
FBgn0027561	-1579.69	1	-1578.18	859.255	0.074152	1.0724	-0.9309	0.0691459	-1576.97	1	-1576.97	1	0.015573	0.049501	-998.685	0.3146	-1580.33	1	-1580.33	7.17862	0.005755	0.024159	0.1997	0.238214	-1579.67	1	-1579.65	1.87176	0.007412	0.016425	0.4512	0.451263	-1579.57	1	-1574.21	999	0.003919	0.024388	0.1606	0.160694	-1580.33	1	-1580.33	1	0.009449	0.0933	-998.899	0.101275	False
FBgn0027567	-5766.2	1	-5765.1	434.561	0.082047	1.3865	-0.9408	0.0591758	-5768.7	1	-5768.7	1	0.010662	0.083002	0.0093	0.128455	-5765.78	1	-5764.76	8.48791	0.004984	0.040866	0.0009	0.12196	-5762.11	1	-5762.01	1	0.00314	0.006648	0.2487	0.472323	-5768.62	1	-5768.62	1	0.002472	0.023453	-0.1182	0.105402	-5768.7	1	-5768.7	1	0.003737	0.09182	-0.0785	0.0406992	False
FBgn0027564	-3736.84	1	-3734.95	524.592	0.049138	1.90555	-0.9742	0.0257868	-3739.43	1	-3739.43	1	0.002279	0.093163	0.0244	0.0244625	-3739.43	1	-3739.43	1	0.000781	0.082348	-0.0123	0.00948414	-3738.5	1	-3738.5	1	0.002345	0.038783	0.0604	0.0604646	-3739.43	1	-3739.43	1	3e-06	0.027271	0	0.000110007	-3738.88	1	-3737.64	47.3439	0.006259	0.091716	0.0681	0.0682433	False
FBgn0027565	-3880.18	1	-3879.67	52.3172	0.123982	1.61683	-0.9233	0.0766823	-3879.28	1	-3879.25	1.75202	0.023981	0.083381	0.0859	0.287607	-3878.16	1	-3875.38	22.6323	0.013059	0.039825	-0.0364	0.32791	-3874.85	1	-3874.7	2.06109	0.010181	0.009116	0.5906	1.11683	-3880.1	1	-3880.1	1	0.005061	0.031232	-0.3643	0.162045	-3880.18	1	-3880.18	1	0.023372	0.115684	0.0003	0.202033	False
FBgn0027568	-8369.46	1	-8368.99	3.54119	0.013837	1.23544	-0.9888	0.0112001	-8369.11	1	-8368.37	9.86564	0.001517	0.114934	-0.0284	0.0131989	-8369.87	1	-8369.87	1	0.00106	0.053481	-0.0029	0.0198201	-8360.45	1	-8351.58	163.694	0.002577	0.032169	0.0779	0.0801082	-8369.78	1	-8369.77	1	0.000362	0.027781	0.0108	0.0130305	-8369.87	1	-8369.87	1	0.002504	0.119592	-0.0207	0.0209379	False
FBgn0027569	-2527.09	1	-2526.98	1.60402	0.013582	1.15434	-0.9882	0.0117661	-2528.76	1	-2528.76	1	0.002033	0.07643	0.0265	0.0265995	-2529.37	1	-2529.37	1	9e-06	0.088961	0	0.000101168	-2529.37	1	-2529.37	1	1e-06	0.008385	-0.0432	0.000119261	-2526.44	1	-2526.23	158.141	0.001023	1e-06	905.252	1023	-2529.37	1	-2529.37	1	0.001019	0.094799	0.0107	0.0107491	False
FBgn0010438	-924.783	1	-924.783	1	0.039433	0.983629	-0.9599	0.0400893	-926.786	1	-926.786	1	1.2e-05	0.120256	-0.4303	9.97871208089e-05	-926.786	1	-926.786	1	0.003259	0.061127	0.0532	0.0533152	-926.786	1	-926.786	1	1e-06	0.009966	0	0.000100341	-926.786	1	-926.786	9.03898	2e-06	0	179.219	179.219	-926.786	1	-926.786	1	0.003174	0.081598	-0.3915	0.038898	False
FBgn0033579	-3025.27	1	-3025.27	1	0.043072	0.765314	-0.9437	0.0562802	-3027.39	1	-3027.39	1	0.009368	0.238779	-0.0547	0.0392329	-3027.39	1	-3027.39	1	0.003929	0.073905	0.0418	0.0531628	-3027.39	1	-3027.39	1	0.001485	0.058628	-0.2052	0.0253292	-3027.39	1	-3027.39	9.50241	0.001678	0.023344	-0.1586	0.0718814	-3027.39	1	-3027.39	1	0.008222	0.138513	-0.0345	0.059359	False
FBgn0085210	-2277.06	1	-2275.73	11.6657	0.37584	1.67904	-0.7762	0.223842	-2277.06	1	-2277.06	1	0.044682	0.136892	-998.674	0.326403	-2274.32	1	-2273.75	13.0819	0.032892	0.079689	0.2335	0.412755	-2277.06	1	-2277.06	1	0.004246	0.007121	-2.5576	0.596265	-2276.15	1	-2274.81	999	0.011206	1.1e-05	995.846	1018.73	-2271.9	1	-2270.9	5.1839	0.060884	0.094194	-998.354	0.646368	True
FBgn0085211	-694.896	1	-693.379	91.3247	0.158533	1.38589	-0.8856	0.114391	-698.084	1	-698.084	1	0.018184	0.055986	0.3055	0.324795	-698.273	1	-698.273	1	1.4e-05	0.139299	-999	0.000100503	-696.978	1	-696.438	389.282	0.011813	1.2e-05	999	984.417	-697.45	1	-697.45	1	0.00596	0.036146	0.1648	0.164887	-698.255	1	-698.255	1	0.02361	0.15059	0.1375	0.156783	False
FBgn0085213	-1352.03	1	-1352	1.62814	0.147155	1.14712	-0.8717	0.128282	-1351.36	1	-1351.36	1	0.028485	0.119024	-998.761	0.239321	-1352.22	1	-1352.22	1	0.009282	0.158719	0.0584	0.0584807	-1332.44	1	-1298.64	999	0.102208	0.155006	0.6593	0.659381	-1352.22	1	-1352.22	1	3e-06	0.025414	0	0.000118045	-1352.22	1	-1352.22	1	0.012633	0.222395	-998.943	0.0568043	False
FBgn0085214	-909.097	1	-909.097	1	0.243826	1.37805	-0.8231	0.176935	-908.875	1	-907.01	36.1684	0.030303	0.169799	-0.0748	0.178464	-906.525	1	-906.388	2.92559	0.025287	0.016395	1.4674	1.54236	-908.836	1	-908.775	20.0627	0.010175	0.015558	-0.0324	0.654004	-909.097	1	-903.466	139.619	0.029931	0.05037	-0.0922	0.594223	-909.097	1	-909.097	1	0.052867	0.051434	0.7746	1.02786	False
FBgn0040353	-2830.97	1	-2830.01	3.06831	0.410536	4.41472	-0.907	0.0929924	-2824.64	1	-2824.64	1	0.087771	0.155312	-998.435	0.565127	-2834.22	1	-2834.22	1	0.015852	0.14788	-0.1887	0.107195	-2834.22	1	-2834.22	1	0.006968	0.036642	0.1139	0.190164	-2834.22	1	-2834.22	1	0.003457	0.04678	-0.0024	0.0738991	-2834.22	1	-2833.91	1	0.037625	0.128857	-998.708	0.29199	True
FBgn0036115	-3116.66	1	-3115.91	826.973	0.029011	0.955608	-0.9696	0.0303587	-3115.73	1	-3113.21	18.4807	0.014614	0.142675	0.1023	0.102429	-3105.51	1	-3075.37	185.467	0.026657	0.108138	0.1554	0.246509	-3106.52	1	-3092.3	168.956	0.011771	0.047848	-0.3415	0.246008	-3116.66	1	-3116.66	1	0.000972	0.012182	-0.5077	0.0797899	-3116.66	1	-3116.66	1	1.3e-05	0.129756	0	0.000100188	False
FBgn0033434	-2531.79	1	-2530.61	60.0788	0.110054	1.76505	-0.9376	0.0623517	-2533.13	1	-2533.13	1	0.008759	0.09007	-0.005	0.0972466	-2532.93	1	-2532.93	1	0.004775	0.064731	-0.103	0.0737668	-2533.13	1	-2533.13	1	1e-06	0.010122	-0.3537	9.87947046038e-05	-2533.13	1	-2532.96	1	0.002758	0.020393	-0.2185	0.135242	-2532.99	1	-2532.99	1	0.012431	0.082111	0.0492	0.151393	False
FBgn0033437	-1680.43	1	-1680.14	423.761	0.054048	0.897455	-0.9398	0.0602236	-1680.82	1	-1680.82	1	0.002054	0.130727	-0.1086	0.0157121	-1680.82	1	-1680.82	1	0.002022	0.029097	0.0437	0.0694917	-1680.65	1	-1680.62	10.1028	0.004063	0.01828	0.0416	0.222265	-1659.1	1	-1622.49	999	0.075717	0.18114	0.2373	0.418003	-1680.82	1	-1680.82	1	0.002066	0.148945	-0.1104	0.0138709	False
FBgn0036116	-3206.99	1	-3206.99	1.11101	0.030329	0.954286	-0.9682	0.0317819	-3206.59	1	-3206.59	1	0.006868	0.07821	0.012	0.0878149	-3207.46	1	-3207.46	1	0.000971	0.079007	-0.0266	0.0122901	-3207.14	1	-3207.14	1	0.000954	0.022955	0.0163	0.0415596	-3207.46	1	-3207.46	1	2e-06	0.024754	-0.0252	8.07950230266e-05	-3207.46	1	-3207.46	1	0.00384	0.104909	-0.0392	0.0366032	False
FBgn0033431	-2695	1	-2695	1	0.099005	2.12955	-0.9535	0.046491	-2697.73	1	-2697.73	1	0.007097	0.091853	0.0054	0.0772648	-2699.04	1	-2699.04	1	0.002902	0.086799	-0.0017	0.0334336	-2699.04	1	-2699.04	1	0.008223	0.038758	0.1875	0.212163	-2699.04	1	-2699.04	1	0.002928	0.016052	0.1577	0.182407	-2698.35	1	-2698.35	1	0.014254	0.196093	0.0008	0.07269	False
FBgn0033432	-1671.31	1	-1671.31	1	0.29135	1.31332	-0.7782	0.221843	-1671.31	1	-1671.31	1	0.030221	0.131471	0.024	0.229868	-1670.68	1	-1669.8	13.9483	0.016661	0.043575	0.308	0.382352	-1671.31	1	-1671.31	1	0.019212	0.040584	-0.4973	0.473389	-1670.14	1	-1667.26	84.0145	0.008129	0.021362	-0.5901	0.380536	-1671.31	1	-1671.31	1	0.024948	0.056709	0.234	0.43993	True
FBgn0033438	-5307.83	1	-5289.23	190.838	0.150664	1.22416	-0.8769	0.123076	-5304.78	1	-5304.51	2.71032	0.068821	0.136655	-998.496	0.503611	-5310.38	1	-5309.33	20.0052	0.018994	0.03058	0.4019	0.621125	-5309.89	1	-5307.83	999	0.014031	0.025916	0.1664	0.541403	-5268.48	1	-5133.34	999	0.157049	0.24063	0.2777	0.652658	-5310.53	1	-5310.53	1	0.026783	0.162028	-998.835	0.165299	False
FBgn0040752	-1190.4	1	-1189.96	4.42565	0.01032	0.842197	-0.9877	0.0122537	-1190.6	1	-1190.6	1	9e-06	0.090452	0	9.95002874453e-05	-1190.6	1	-1190.6	1	7e-06	0.070278	0	9.96044281283e-05	-1190.6	1	-1190.6	1	7e-06	0.066891	0	0.000104648	-1190.6	1	-1190.6	1	4e-06	0.043978	0	9.09545681932e-05	-1161.8	1	-1160.67	3.17114	0.052725	0.125147	0.4212	0.421305	False
FBgn0015550	-2959.33	1	-2958.47	4.12669	0.122269	2.57908	-0.9526	0.047408	-2965.66	1	-2965.66	1	0.005851	0.075533	0.0663	0.0774628	-2964.39	1	-2964.39	1	0.004446	0.028223	0.1111	0.157531	-2964.98	1	-2964.98	1	0.004471	0.072395	0.0617	0.0617584	-2965.66	1	-2965.66	1	0.003327	0.033455	0.0993	0.099447	-2965.66	1	-2965.66	1	0.005584	0.101347	0.0439	0.0550978	False
FBgn0040754	-479.92	1	-479.92	1.02412	0.041706	11.5431	-0.9964	0.00361308	-477.761	1	-477.761	1	0.011708	0.108884	-998.893	0.107527	-480.355	1	-480.355	1	9e-06	0.086588	0	0.00010394	-478.693	1	-478.693	1	0.005742	0.027589	0.208	0.208126	-480.355	1	-480.355	1	0	7e-06	0	0.0001	-480.355	1	-480.355	1	0.005796	0.104329	-998.944	0.055555	True
FBgn0040755	-667.244	1	-667.237	1.11203	0.341487	86.7312	-0.9961	0.0039373	-669.611	1	-669.611	1.54484	0.035299	0.178	0.1982	0.198309	-669.611	1	-669.611	1	0.00774	0.059668	0.0574	0.129718	-669.611	1	-669.611	1	5e-06	0.052301	-0.9783	9.56004665303e-05	-669.611	1	-669.611	1	0	7e-06	-0.9783	0.0001	-669.611	1	-669.611	1	0.018972	0.117704	0.1611	0.161184	True
FBgn0038247	-2098.42	1	-2098.36	23.8034	0.066882	6.78821	-0.9901	0.00985267	-2098.43	1	-2098.55	1.8108	0.005211	0.139155	0.0236	0.0374475	-2099.02	1	-2099.02	1	0.001767	0.089041	-0.0562	0.0198448	-2084.36	1	-2070.7	46.6152	0.022956	0.138465	0.1657	0.165789	-2099.02	1	-2099.02	1	5e-06	0.051529	0	9.70327388461e-05	-2099.02	1	-2099.02	1	1.1e-05	0.111023	-0.0137	9.90785693055e-05	True
FBgn0038246	-2508.73	1	-2508.23	4.54054	0.076907	1.20042	-0.9359	0.0640666	-2509.89	1	-2509.89	1	0.004904	0.060359	0.0447	0.0812472	-2509.87	1	-2509.87	1	0.002993	0.060331	-0.1328	0.0496097	-2509.89	1	-2509.89	1	0.003278	0.041061	-0.1359	0.0798324	-2509.89	1	-2509.89	1	0.001724	0.044733	-0.1772	0.0385398	-2509.86	1	-2509.86	1	0.005212	0.056341	0.056	0.0925081	False
FBgn0038244	-9846.44	1	-9845.19	304.133	0.116043	2.11276	-0.9451	0.0549249	-9855.37	1	-9855.32	1.93238	0.00984	0.096607	0.0406	0.101856	-9855.37	1	-9855.37	3.36318	0.006727	0.055354	-0.2437	0.121527	-9849.4	1	-9849.4	1	0.002852	0.018325	-0.0506	0.155634	-9855.37	1	-9855.37	1	0.001423	0.027183	-0.1539	0.0523489	-9855.37	1	-9855.37	1	0.006795	0.097936	0.0081	0.069382	False
FBgn0033571	-1281.29	1	-1281.29	40.584	0.003972	1.3612	-0.9971	0.00291802	-1281.29	1	-1281.29	1	1.4e-05	0.136198	0	0.000102792	-1281.29	1	-1281.29	1	9e-06	0.085771	0	0.000104931	-1281.29	1	-1281.29	1	3e-06	0.027916	0	0.000107465	-1281.29	1	-1281.29	1	2e-06	0.019305	0	0.0001036	-1281.29	1	-1281.29	1	9e-06	0.087958	0	0.000102322	False
FBgn0051721	-2136.23	1	-2136.23	1	0.057933	1.01702	-0.943	0.0569634	-2142.31	1	-2142.31	1	0.008503	0.071685	-0.047	0.118616	-2142.31	1	-2142.31	1	0.00277	0.093734	0.0295	0.0295517	-2142.31	1	-2142.31	1	0.006614	0.055503	-0.0765	0.119165	-2142.31	1	-2142.31	1	0.005995	0.033896	-0.0188	0.176865	-2142.31	1	-2142.31	1	0.004845	0.072654	-0.0989	0.0666859	False
FBgn0037610	-2308.4	1	-2307.81	2.66003	0.145309	1.86388	-0.922	0.0779606	-2311.6	1	-2311.6	1	0.002842	0.076908	-0.0007	0.0369532	-2311.6	1	-2311.56	2.68115	0.003203	0.058835	-0.0865	0.0544404	-2311.6	1	-2311.6	1	1e-06	0.009544	-0.0733	0.000104778	-2311.6	1	-2311.6	1	0.00321	0.035347	0.0174	0.0908139	-2311.6	1	-2311.6	1	0.006929	0.172553	0.0025	0.0401558	False
FBgn0038248	-6751.11	1	-6751.02	388.315	0.167431	2.0625	-0.9188	0.0811785	-6753.2	1	-6750.35	2.97923	0.024533	0.121437	0.1501	0.202022	-6753.2	1	-6753.2	1	0.007955	0.073377	-0.2708	0.108413	-6753.2	1	-6753.2	1	0.003577	0.029917	-0.2936	0.119564	-6753.2	1	-6753.2	1	0.002375	0.01474	-0.2521	0.161126	-6752.93	1	-6752.93	1	0.015037	0.092935	0.1099	0.161801	False
FBgn0036379	-1786.64	1	-1786.64	1	0.001304	0.199011	-0.9934	0.0065524	-1786.67	1	-1786.67	1	2e-06	0.016284	0	0.00012282	-1786.67	1	-1786.67	1	1e-06	0.01367	0	7.31528895391e-05	-1786.67	1	-1786.67	1	0	5e-06	0	0.0001	-1786.67	1	-1786.67	1.10196	0	5e-06	0	0.0001	-1786.67	1	-1786.67	1	1e-06	0.010319	0	9.69086151759e-05	False
FBgn0033573	-1340.76	1	-1340.66	2.29408	0.135386	0.985449	-0.8626	0.137385	-1340.31	1	-1340.31	1	0.042075	0.130431	0.2459	0.322584	-1338.77	1	-1338.77	1	0.03945	0.101964	0.3868	0.386901	-1340.46	1	-1340.46	1	0.009127	0.045193	0.0816	0.201956	-1340.81	1	-1340.81	1	2e-06	0.016601	-0.1202	0.000120475	-1340.81	1	-1340.81	1	0.013397	0.20268	-0.0106	0.0660993	False
FBgn0033574	-3473.88	1	-3472.88	3.85537	0.191199	1.56542	-0.8779	0.122139	-3476.37	1	-3476.37	1	0.02364	0.127817	0.0677	0.184952	-3476.37	1	-3476.37	1	0.009258	0.08701	-0.3019	0.106402	-3475.42	1	-3475.42	1	0.004708	0.040982	-0.1206	0.11488	-3476.37	1	-3476.37	1	0.003535	0.038506	-0.1437	0.0918039	-3476.37	1	-3476.37	1	0.01343	0.128423	-0.0127	0.104576	False
FBgn0036372	-3614.34	1	-3614.37	1	0.049929	1.5745	-0.9683	0.031711	-3614.83	1	-3614.83	1	0.00334	0.101722	-0.0632	0.0328346	-3614.83	1	-3614.83	1	0.001678	0.052208	0.0136	0.0321407	-3614.75	1	-3614.75	1	0.000841	0.025541	0.0328	0.0329274	-3614.83	1	-3614.83	1	3e-06	0.026485	0	0.000113272	-3613.86	1	-3613.86	1.28195	0.005961	0.060544	0.0025	0.0984573	False
FBgn0036374	-8738.24	1	-8729.88	81.422	0.079585	1.42195	-0.944	0.0559689	-8747.8	1	-8745.16	75.7379	0.004027	0.057591	0.016	0.0699241	-8747.95	1	-8747.95	1	0.001524	0.053408	-0.0437	0.0285351	-8745.42	1	-8735.54	160.833	0.002906	0.032097	-0.1168	0.0905381	-8746.45	1	-8739.9	166.754	0.001223	0.019987	-0.1461	0.0611898	-8747.95	1	-8747.95	1	0.002483	0.055802	-0.0094	0.0444966	False
FBgn0036377	-5226.04	1	-5225.56	5.50374	0.141821	2.64703	-0.9464	0.0535774	-5232.64	1	-5232.64	1	0.013121	0.110769	0.1083	0.118454	-5232.64	1	-5232.64	1	0.005014	0.098514	-998.949	0.0508963	-5210.55	1	-5137.95	579.942	0.030334	0.070915	0.3663	0.427752	-5232.64	1	-5232.64	1	0.004606	0.059102	0.0164	0.0779331	-5232.48	1	-5232.48	1	0.008354	0.081466	0.0923	0.102546	False
FBgn0036376	-5158.35	1	-5158.24	2.12509	0.066062	1.59887	-0.9587	0.0413178	-5160.23	1	-5160.23	1	0.003309	0.072501	-0.0143	0.0456407	-5160.76	1	-5160.76	1	0.005505	0.101111	0.0444	0.0544451	-5160.76	1	-5160.76	1	0.002693	0.034622	0.0476	0.0777829	-5160.65	1	-5160.65	1	0.001343	0.015607	0.0558	0.0860511	-5160.76	1	-5160.76	1	0.003311	0.123302	-0.033	0.0268528	False
FBgn0051908	-2904.68	1	-2902.61	115.392	0.106763	1.34495	-0.9206	0.0793806	-2904.69	1	-2904.69	1	0.003155	0.074488	-998.958	0.0423558	-2904.61	1	-2904.61	1	0.006008	0.045456	-0.411	0.132172	-2904.17	1	-2904.17	1	0.001211	0.015617	-0.2553	0.0775437	-2904.69	1	-2904.61	1	0.004929	0.027121	-0.1512	0.181741	-2904.48	1	-2904.45	1	0.019446	0.117879	-998.835	0.164966	False
FBgn0026565	-3188.45	1	-3188.45	1	0.076838	2.75586	-0.9721	0.0278816	-3187.58	1	-3187.54	6.68674	0.011329	0.065918	-998.828	0.171865	-3187.77	1	-3187.77	1	0.007814	0.051958	0.0676	0.150391	-3183.6	1	-3181.69	38.8205	0.00938	0.012343	0.4405	0.759945	-3188.2	1	-3188.2	1	0.001123	0.017251	-0.2543	0.0650977	-3187.86	1	-3186.18	20.7651	0.008969	0.117708	-998.924	0.076197	False
FBgn0051728	-3684.91	1	-3684.57	2.33488	0.080437	1.34546	-0.9402	0.0597841	-3686.34	1	-3686.35	1.3941	0.004912	0.0579	0.0417	0.0848359	-3686.23	1	-3686.23	1.04701	0.006926	0.044212	-0.1281	0.156654	-3686.35	1	-3686.35	1	0.002794	0.047191	-0.0007	0.0592062	-3686.35	1	-3686.35	1	0.002651	0.035951	0.0138	0.0737393	-3686.08	1	-3686.08	1	0.009851	0.110926	0.0457	0.088807	False
FBgn0026566	-1429.16	1	-1428.35	3.86577	0.079009	2.76127	-0.9714	0.0286133	-1429.75	1	-1429.75	1	1e-05	0.102851	-0.1375	9.72280288962e-05	-1429.68	1	-1429.68	1	0.008379	0.05477	-0.031	0.152985	-1429.75	1	-1429.75	1	2e-06	0.017396	-0.184	0.000114969	-1429.75	1	-1429.75	1	1e-06	0.007131	-0.184	0.000140233	-1427.35	1	-1427.35	1	0.021923	0.094124	0.0953	0.232916	False
FBgn0005614	-1186.4	1	-1186.4	1	0.026272	0.846248	-0.969	0.0310453	-1201.73	1	-1186.4	1	1.5e-05	0.149968	-55.0838	0.000100021	-1201.73	1	-1180.33	137.297	0.02228	0.107676	0.2068	0.206917	-1186.4	1	-1186.4	1	2e-06	0	107.493	107.493	-1192.45	1	-1185.81	1	0.709474	68.1569	0.0103	0.0104094	-1201.73	1	-1186.4	1	0.003634	0.06306	-55.0263	0.0576277	True
FBgn0005616	-2231.94	1	-2231.94	1.08257	0.55568	4.8443	-0.8853	0.114708	-2234.95	1	-2234.95	1	0.030462	0.243746	0.063	0.124974	-2234.95	1	-2234.95	1	0.028073	0.04756	-789.571	0.590265	-2234.95	1	-2234.95	1	3e-06	0.033269	-0.356	9.01740358893e-05	-2226.69	1	-2205.84	999	0.035005	0.158592	-0.1354	0.220724	-2234.95	1	-2234.95	1	0.025658	0.140509	0.1206	0.182608	True
FBgn0005617	-9855.23	1	-9852.64	5.92324	0.404949	2.8841	-0.8596	0.140408	-9865.81	1	-9865.81	1	0.021304	0.06831	0.1882	0.311872	-9849.24	1	-9846.85	8.12328	0.026965	0.043961	-998.387	0.613385	-9865.81	1	-9865.81	1	0.004184	0.01195	0.0783	0.350126	-9865.81	1	-9865.81	1	0.00367	0.017226	-0.0587	0.21305	-9865.81	1	-9865.81	1	0.019626	0.099436	0.0737	0.197373	True
FBgn0052843	-2718.24	1	-2715.8	184.13	0.045024	0.622855	-0.9277	0.0722865	-2715.9	1	-2715.9	1	0.011235	0.069268	-0.9222	0.162196	-2718.07	1	-2718.24	1	0.004425	0.051337	-0.126	0.0861951	-2718.24	1	-2718.06	144.469	0.001102	1e-06	998.845	1102	-2718.24	1	-2718.24	1	0.001103	0.007785	-0.0137	0.141683	-2718.24	1	-2718.24	1	0.003052	0.074714	-1.0435	0.0408491	False
FBgn0005619	-5960.59	1	-5961.26	935.693	0.05705	0.985288	-0.9421	0.0579019	-5966.04	1	-5966.04	1	0.002523	0.09951	-0.1396	0.0253542	-5966.04	1	-5966.04	1	0.003637	0.084233	0.0239	0.0431779	-5966.04	1	-5966.04	1	0.002043	0.023215	-0.0374	0.0880034	-5966.01	1	-5966.01	1	0.001532	0.030838	-0.0757	0.049679	-5966.04	1	-5966.04	1	0.004123	0.073758	-0.1091	0.055899	False
FBgn0035879	-7875.92	1	-7872.44	65.279	0.038161	1.3882	-0.9725	0.0274896	-7877.2	1	-7877.2	1	0.004506	0.091955	0.0019	0.0490022	-7876.56	1	-7876.56	1	0.002341	0.033699	0.0559	0.0694679	-7874.55	1	-7874.55	1	0.00157	0.016121	0.0759	0.0973885	-7873.76	1	-7870.56	81.9159	0.00275	0.031029	0.0671	0.0886268	-7877.43	1	-7877.09	1	0.004161	0.077219	0.0068	0.0538857	False
FBgn0035878	-3690.56	1	-3689.31	62.7482	0.04528	1.37183	-0.967	0.0330069	-3691.2	1	-3691.2	1	0.002596	0.128707	0.0201	0.0201698	-3690.8	1	-3690.8	1	0.003461	0.057372	-0.0061	0.0603256	-3690.76	1	-3690.76	1	0.001748	0.030702	-0.0683	0.0569344	-3691.2	1	-3691.2	1	2e-06	0.022332	-0.1251	8.95575855275e-05	-3690.88	1	-3690.88	1	0.005231	0.06195	0.0843	0.0844391	False
FBgn0035877	-2963.55	1	-2963.55	1	0.025183	1.97232	-0.9872	0.0127682	-2963.13	1	-2963.13	1	0.004584	0.082432	0.0268	0.0556095	-2963.55	1	-2963.55	1	0.00433	0.073339	-0.0494	0.0590409	-2938.42	1	-2910.11	999	0.015253	0.023128	0.6275	0.659504	-2963.55	1	-2963.55	1	2e-06	0.017049	-0.0319	0.000117309	-2963.55	1	-2963.55	1	0.007367	0.141645	0.0232	0.0520103	False
FBgn0035876	-2107.71	1	-2107.21	4.01317	0.065749	1.55345	-0.9577	0.0423245	-2108.3	1	-2108.3	1	0.001726	0.070056	0.0245	0.0246374	-2107.81	1	-2107.81	1	0.006571	0.062324	-998.895	0.105433	-2108.3	1	-2108.3	1	4e-06	0.036455	-365.027	0.000109724	-2108.3	1	-2108.3	1	2e-06	0.017775	-365.027	0.000112518	-2108.23	1	-2108.23	1	0.008042	0.105231	0.0763	0.0764223	False
FBgn0035875	-920.233	1	-917.256	782.943	0.032108	0.773776	-0.9585	0.0414952	-924.124	1	-924.124	1	0.002639	0.109078	-1.824	0.0241937	-924.124	1	-924.124	1	1.1e-05	0.111632	0	9.85380536047e-05	-924.124	1	-924.124	1	1e-06	0.012473	-0.4674	8.0173174056e-05	-923.071	1	-923.071	1	0.002653	0.052396	-0.4169	0.0506336	-924.124	1	-924.124	1	1.3e-05	0.126335	-1.8481	0.000102901	False
FBgn0035872	-4708.42	1	-4708.42	1	0.026451	0.929545	-0.9715	0.0284559	-4708.35	1	-4708.35	1	0.002168	0.062659	0.0271	0.0346	-4708.42	1	-4708.42	1	0.000736	0.037829	-0.053	0.019456	-4708.08	1	-4708.08	1	0.000735	0.013977	0.0525	0.0525864	-4648.5	1	-4545.75	942.436	0.048862	0.033789	1.446	1.44609	-4708.23	1	-4708.23	1	0.002988	0.05185	0.0501	0.0576278	False
FBgn0035871	-695.035	1	-694.885	2.2949	0.071573	1.51155	-0.9526	0.0473506	-695.283	1	-695.283	1	0.015246	0.136162	0.1119	0.11197	-695.198	1	-695.198	1	0.004968	0.053767	-1.6607	0.0923987	-688.971	1	-688.531	4.44015	0.03161	0.084357	-0.4073	0.374717	-695.283	1	-695.283	1	0	5e-06	-0.7819	0.0001	-695.283	1	-695.283	1	1e-05	0.100169	0	9.98312851281e-05	False
FBgn0035870	-3789.05	1	-3787.72	62.0898	0.079229	2.13686	-0.9629	0.0370773	-3789.42	1	-3789.42	1	0.01432	0.110271	-998.87	0.129862	-3790.75	1	-3790.75	1	0.002822	0.062668	0.0021	0.045031	-3789.69	1	-3789.61	2.68134	0.004688	0.0113	0.316	0.414867	-3790.78	1	-3790.76	6.95189	0.000929	0.002756	0.2382	0.337083	-3790.81	1	-3790.81	1	0.008579	0.145228	-998.941	0.0590726	False
FBgn0028642	-5378.8	1	-5376.21	2.58499	0.052817	1.32456	-0.9601	0.0398752	-5404.19	1	-5402.35	32.61	0.007102	0.13393	0.0265	0.0530277	-5405.31	1	-5405.31	1	0.002594	0.117918	0.0035	0.0219983	-5404.82	1	-5404.82	1	0.001023	0.033284	0.0207	0.0307355	-5403.18	1	-5403.34	6.01069	0.00205	0.045838	0.0347	0.0447227	-5404.35	1	-5404.25	2.74658	0.005874	0.163645	0.0094	0.0358948	False
FBgn0028646	-4088.39	1	-4088.39	1	0.028822	0.828379	-0.9652	0.0347933	-4088.39	1	-4088.39	1	0.003966	0.070879	-0.0499	0.0559545	-4088.39	1	-4088.39	1	0.011636	0.052325	0.1285	0.222379	-4088.39	1	-4088.39	1	0.000816	0.035144	0.0231	0.0232188	-4009.55	1	-3926.32	999	0.073261	0.137567	0.5325	0.532548	-4088.39	1	-4088.39	1	6e-06	0.064582	-0.1058	9.29051438481e-05	False
FBgn0028647	-1865.23	1	-1862.64	5.78961	0.114164	2.14443	-0.9468	0.0532376	-1872.36	1	-1872.36	1	0.003622	0.035303	-998.897	0.102598	-1872.36	1	-1872.36	1	0.003734	0.097218	0.0023	0.0384085	-1870.29	1	-1870.29	1	0.005572	0.019944	0.2793	0.279382	-1872.36	1	-1872.36	1	3e-06	0.026554	0	0.000112977	-1872.36	1	-1872.36	1	0.007407	0.189162	-998.961	0.0391569	False
FBgn0028644	-3095.19	1	-3086.72	17.8854	0.143558	0.698792	-0.7946	0.205437	-3099.46	1	-3099.46	1	0.009818	0.036968	-0.0508	0.265581	-3099.46	1	-3099.46	1	0.001987	0.021475	0.0738	0.0925262	-3099.46	1	-3099.46	1	1e-06	0.013898	-0.4603	7.19527989639e-05	-3099.46	1	-3099.46	1	0	6e-06	-0.4603	0.0001	-3099.43	1	-3099.43	1	0.006673	0.061399	-0.2077	0.108683	False
FBgn0028645	-2361.39	1	-2361.39	1	0.076499	1.1467	-0.9333	0.0667125	-2362.13	1	-2362.13	1	0.009914	0.100915	0.0767	0.0982411	-2362.1	1	-2362.1	1	0.005754	0.053677	-49.9363	0.107197	-2362.13	1	-2362.13	1	0.001431	0.038109	-0.0722	0.0375502	-2362.13	1	-2362.13	1	3e-06	0.027577	-0.1097	0.000108786	-2362.13	1	-2362.13	1	0.00429	0.079362	0.0326	0.0540561	False
FBgn0028648	-1548.45	1	-1547.89	29.1039	0.098698	1.23227	-0.9199	0.0800946	-1549.42	1	-1549.33	1	0.007507	0.103674	-0.0266	0.0724097	-1549.42	1	-1549.41	1.77766	0.009541	0.044019	0.1545	0.216747	-1549.42	1	-1549.42	1	0.002394	0.030155	0.0257	0.0793898	-1548.76	1	-1546.19	999	0.004815	0.011311	0.372	0.425692	-1549.42	1	-1549.42	1	0.00975	0.096863	0.0017	0.100658	False
FBgn0028868	-3208.4	1	-3207.83	114.913	0.126077	3.10559	-0.9594	0.0405968	-3207.54	1	-3207.54	1	0.014506	0.074608	-622.529	0.19443	-3211.14	1	-3211.14	1	0.005616	0.087638	0.0072	0.0640818	-3209.2	1	-3209.2	1	0.008145	0.047742	-0.1885	0.170604	-3211.14	1	-3211.14	1	0.00116	0.049192	-0.3355	0.0235811	-3211.14	1	-3211.14	1	0.00738	0.107303	-622.654	0.0687772	True
FBgn0028743	-1561.61	1	-1561.61	1	0.027994	0.5913	-0.9527	0.0473431	-1561.86	1	-1561.86	1	0.001556	0.013079	-998.881	0.118969	-1561.86	1	-1561.86	1	0.001589	0.053838	0.0294	0.0295145	-1561.86	1	-1561.86	1	2e-06	0.019008	0	0.000105219	-1561.86	1	-1561.86	1	1e-06	0.007129	0	0.000140272	-1560.95	1	-1560.95	1	0.004718	0.047914	-998.902	0.0984681	False
FBgn0032478	-2561.7	1	-2561.7	1.19671	0.078813	2.4728	-0.9681	0.031872	-2562.07	1	-2562.07	1	0.00256	0.127022	-0.0428	0.020154	-2562.07	1	-2561.16	32.7766	0.003625	0.049437	-0.0164	0.0733256	-2562.07	1	-2562.07	1	2e-06	0.02105	-0.0604	9.50118764846e-05	-2562.07	1	-2562.07	1	0.003625	0.021086	0.1114	0.171915	-2562.07	1	-2562.07	1	0.009779	0.120286	0.0183	0.0812979	False
FBgn0039359	-611.492	1	-611.16	2.7655	0.005709	0.738438	-0.9923	0.00773118	-612.161	1	-612.161	1	5e-06	0.050116	-0.4117	9.97685369942e-05	-612.161	1	-612.161	1	1e-05	0.099957	-0.6736	0.000100043	-612.161	1	-612.161	1	0	1.2e-05	-0.3846	0.0001	-612.161	1	-612.161	1	0	1.2e-05	-0.3846	0.0001	-612.161	1	-612.161	1	5e-06	0.04938	-0.4117	0.000101256	False
FBgn0039356	-1006.05	1	-1003.54	287.829	0.169709	1.50058	-0.8869	0.113096	-1006.9	1	-1006.9	1	0.020709	0.089472	-0.3799	0.231458	-1006.9	1	-1006.9	1	0.018618	0.022352	0.6847	0.832946	-1005.26	1	-1005.26	1	0.008331	0.013664	0.4272	0.609704	-1006.9	1	-1006.9	1	0.004171	0.013655	0.1229	0.305456	-1004.14	1	-1004.14	1	0.04324	0.088401	-0.1223	0.489135	False
FBgn0039357	-2310.53	1	-2310.53	1	0.073932	1.18267	-0.9375	0.0625126	-2309.21	1	-2309.21	1	0.011608	0.057506	-998.798	0.201857	-2310.53	1	-2310.53	1	0.004888	0.05637	0.0624	0.0867128	-2310.53	1	-2310.53	1	0.004869	0.023964	0.2031	0.20318	-2310.53	1	-2310.53	1	3e-06	0.027421	0	0.000109405	-2310.53	1	-2310.53	1	0.006203	0.079701	-998.922	0.0778284	False
FBgn0039354	-5668.75	1	-5668.9	3.78994	0.061351	1.2371	-0.9504	0.0495927	-5670.12	1	-5670.12	1	0.001149	0.066946	-0.0001	0.0171631	-5666.37	1	-5661.84	23.2656	0.011121	0.093334	-0.1209	0.119153	-5670.12	1	-5670.05	1	0.002325	0.027613	0.0663	0.0841995	-5670.12	1	-5670.12	1	0.001216	0.032017	0.0201	0.0379798	-5670.12	1	-5670.12	1	0.005757	0.100142	0.0402	0.0574884	False
FBgn0039355	-3393.56	1	-3394.1	1	0.238184	1.61788	-0.8528	0.14722	-3392.38	1	-3391.87	6.08222	0.017431	0.065202	-0.5271	0.267338	-3394.1	1	-3394.1	1	0.014205	0.05973	0.0951	0.23782	-3392.68	1	-3392.68	1	0.005732	0.017288	0.1953	0.331559	-3394.1	1	-3394.1	1	0.004565	0.01707	0.1313	0.267428	-3394.1	1	-3394.1	1	0.027982	0.14505	-0.6015	0.192913	False
FBgn0039352	-3975.55	1	-3975.12	46.8186	0.053029	1.42211	-0.9627	0.0372889	-3978.57	1	-3978.57	1	0.004339	0.108799	0.0344	0.0398809	-3978.2	1	-3978.2	1	0.003812	0.074432	-0.0209	0.0512145	-3978.57	1	-3978.57	1	3e-06	0.034648	-0.0308	8.65850842761e-05	-3971.49	1	-3952.12	159.946	0.008296	0.040965	0.1716	0.202514	-3978.57	1	-3978.57	1	0.004871	0.069406	0.0647	0.0701813	False
FBgn0032473	-6543.55	1	-6543.14	1	0.194177	2.19155	-0.9114	0.0886026	-6543.55	1	-6541.73	4.85155	0.028332	0.107121	-0.9906	0.264486	-6543.55	1	-6543.55	1	0.007749	0.074458	-0.1736	0.104072	-6540.09	1	-6507.36	999	0.016132	0.04164	0.0761	0.387416	-6543.55	1	-6543.55	1	0.005491	0.019084	-0.0236	0.287728	-6543.55	1	-6543.55	1	0.013319	0.149792	-1.1662	0.0889166	False
FBgn0039350	-2680.77	1	-2679.28	421.348	0.120076	1.73523	-0.9308	0.069199	-2679.16	1	-2679.16	1	0.023682	0.110692	-0.7697	0.213945	-2681.09	1	-2681.09	1	0.002317	0.048437	-0.2011	0.0478353	-2681.09	1	-2681.09	1	0.001263	0.02802	-0.0862	0.0450749	-2681.09	1	-2681.09	1	0.001274	0.004512	0.151	0.282358	-2680.1	1	-2680.1	1	0.013179	0.09376	-0.843	0.140561	False
FBgn0032471	-4909.92	1	-4909.92	1	0.24386	2.09692	-0.8837	0.116294	-4916.76	1	-4916.76	1	0.024595	0.215193	-0.5212	0.114293	-4916.76	1	-4916.76	1	0.007215	0.094432	-0.0876	0.0764042	-4916.76	1	-4916.76	1	0.002427	0.033057	-0.207	0.0734186	-4916.76	1	-4916.76	1	0.002724	0.040487	-0.2131	0.0672809	-4914.98	1	-4913.91	4.98154	0.025009	0.12736	-0.4391	0.196365	False
FBgn0086899	-7810.46	1	-7809.96	1.69214	0.04264	1.13727	-0.9625	0.0374932	-7816.61	1	-7816.61	1	0.002566	0.06237	0.0066	0.0411416	-7816.69	1	-7816.69	1	2e-06	0.019475	-0.0782	0.000102696	-7816.69	1	-7816.69	1	1e-06	0.014533	-0.2831	6.88089176357e-05	-7812.83	1	-7812.77	26.6576	0.001856	0.007244	-0.0271	0.256212	-7816.69	1	-7816.69	1	0.001847	0.088918	-0.0137	0.0207719	False
FBgn0086898	-6750.21	1	-6749.85	45.7067	0.060032	1.67291	-0.9641	0.0358848	-6746.69	1	-6746.69	1	0.010166	0.098935	0.0737	0.102754	-6749.56	1	-6749.56	1	0.005603	0.062437	-332.062	0.0897385	-6750.28	1	-6750.28	1	0.000985	0.021469	-0.0281	0.0458801	-6749.15	1	-6749.15	1	0.00197	0.019706	0.026	0.0999696	-6750.17	1	-6750.16	1.52791	0.009058	0.111891	0.0519	0.0809538	False
FBgn0086897	-1998.81	1	-1996.66	69.0931	0.042523	1.06176	-0.96	0.0400497	-1999.6	1	-1999.6	1	0.001473	0.04947	-1.1057	0.0297756	-1999.65	1	-1999.65	1	6e-06	0.056564	-0.0389	0.000106075	-1999.65	1	-1999.65	1	1e-06	0.011094	-0.107	9.01388137732e-05	-1994.44	1	-1980.14	999	0.007433	0.036708	0.0954	0.20249	-1999.65	1	-1999.65	1	0.002747	0.061218	-1.0906	0.0448724	False
FBgn0086896	-8842.35	1	-8842.2	1.6778	0.054213	1.06082	-0.9489	0.051105	-8850.45	1	-8850.45	1	0.004843	0.105497	-0.0049	0.0459065	-8850.27	1	-8849.21	15.7301	0.004096	0.094874	0.0341	0.0431731	-8836.08	1	-8822.84	999	0.008051	0.04241	0.1708	0.189837	-8850.45	1	-8850.45	1	0.000364	0.025854	-0.0049	0.0140791	-8850.45	1	-8850.45	1	0.003916	0.138146	-0.0225	0.0283468	False
FBgn0031412	-1045.88	1	-1045.88	1	0.091861	2.83288	-0.9676	0.0324268	-1044.61	1	-1044.6	1.21294	0.043943	0.115396	-643.284	0.380802	-1045.36	1	-1043.03	56.6494	0.01389	0.025775	0.4976	0.538894	-1045.88	1	-1045.88	1	5e-06	0.050745	0	9.85318750616e-05	-1045.88	1	-1045.88	1	2e-06	0.024997	0	8.00096011521e-05	-1045.15	1	-1044.29	18.152	0.023916	0.046226	-643.148	0.517371	True
FBgn0003511	-2519.58	1	-2519.58	1	0.095128	4.67667	-0.9797	0.020341	-2521.91	1	-2521.91	1	0.005661	0.139774	0.024	0.0405011	-2521.91	1	-2521.91	1	0.002091	0.065835	-475.055	0.0317612	-2521.91	1	-2521.91	1	0.001107	0.064954	-0.0256	0.0170428	-2521.91	1	-2521.91	1	2e-06	0.019347	-0.0425	0.000103375	-2521.91	1	-2521.91	1	0.002095	0.150052	-0.0025	0.0139618	True
FBgn0003046	-1359.45	1	-1359.2	998.956	0.059702	1.23445	-0.9516	0.0483632	-1359.58	1	-1359.58	1	8e-06	0.083229	-0.0305	9.6120342669e-05	-1359.58	1	-1359.58	1	0.002501	0.126336	-0.2025	0.0197964	-1359.25	1	-1359.23	8.00315	0.004955	0.027317	0.1813	0.181389	-1359.58	1	-1359.58	1	2e-06	0.018008	0	0.000111062	-1359.58	1	-1359.58	1	0.014458	0.190624	0.0452	0.0758456	False
FBgn0003513	-6509.03	1	-6509.03	1	0.030893	0.640256	-0.9517	0.048251	-6510.9	1	-6510.9	1	0.001186	0.049119	-0.0001	0.0241454	-6510.9	1	-6510.9	1	0.001344	0.040672	-0.0207	0.0330448	-6510.23	1	-6510.23	1	0.002534	0.030278	-0.0176	0.0836911	-6510.9	1	-6510.9	1	0.001358	0.02616	-0.0494	0.0519113	-6510.9	1	-6510.9	1	0.001797	0.068708	0.002	0.0261542	False
FBgn0003512	-1963.86	1	-1963.86	1	0.051511	5.54022	-0.9907	0.00929764	-1963.69	1	-1963.69	1	0.002324	0.068604	-998.966	0.0338756	-1964.41	1	-1964.41	1	1e-05	0.095984	-0.0137	0.000104184	-1964.41	1	-1964.41	231.449	2e-06	0.015474	-0.1052	0.000129249	-1963.47	1	-1963.47	1	0.002551	0.053611	-0.0577	0.0475835	-1962.55	1	-1960.17	73.494	0.005292	0.212319	-998.975	0.0249248	True
FBgn0003515	-4615.93	1	-4615.76	17.1725	0.020648	1.0654	-0.9806	0.0193806	-4615.81	1	-4615.81	1	0.005383	0.125242	0.0228	0.0429808	-4616.16	1	-4616.16	1	0.000769	0.086302	-0.016	0.00891057	-4613.44	1	-4613.44	1	0.00202	0.026846	0.0287	0.075244	-4616.16	1	-4616.16	1	4e-06	0.044896	-0.0465	8.90947968639e-05	-4616.16	1	-4616.16	1	0.002554	0.09661	0.0062	0.0264362	False
FBgn0003514	-933.835	1	-933.835	1	0.000132	1.32495	-0.9999	9.96261754191e-05	-933.835	1	-933.835	1	1.6e-05	0.15734	-1.933	0.000101691	-933.835	1	-933.835	1	1.1e-05	0.112379	0	9.78830564429e-05	-933.835	1	-933.835	1	3e-06	0.026265	0	0.00011422	-933.835	1	-933.835	1.05721	0	8e-06	0	0.0001	-933.835	1	-933.835	1	3e-06	0.030177	-1.933	9.94134605826e-05	False
FBgn0003041	-5332.67	1	-5332.67	1	0.019436	0.867809	-0.9776	0.0223966	-5337.5	1	-5337.5	1	0.001044	0.066675	0.0156	0.015658	-5337.5	1	-5337.5	1	7e-06	0.069791	-1.1458	0.000100299	-5336.15	1	-5336.15	1	0.001051	0.022937	0.0457	0.0458212	-5337.5	1	-5337.5	1	2e-06	0.024075	0	8.30737279335e-05	-5337.5	1	-5337.5	1	0.001047	0.072891	0.0143	0.0143639	False
FBgn0042199	-661.598	1	-661.55	1.28027	0.100429	0.831985	-0.8793	0.12071	-663.298	1	-663.298	1	0.003527	0.130771	-0.9778	0.0269708	-663.204	1	-663.204	1	0.004042	0.06481	-0.7796	0.0623669	-662.077	1	-662.077	1	0.003968	0.021462	-998.815	0.184885	-663.298	1	-663.298	22.7602	2e-06	0	-954.142	44.8584	-663.298	1	-663.298	1	0.008672	0.028719	-0.7028	0.30196	False
FBgn0035299	-2382.17	1	-2382.17	1	0.354477	9.5696	-0.963	0.037042	-2392.56	1	-2392.56	109.51	0.032699	0.189172	-256.114	0.172853	-2392.56	1	-2392.56	1	0.012636	0.050501	0.161	0.250213	-2392.51	1	-2392.51	1	0.005204	0.057409	-0.399	0.0906478	-2392.56	1	-2392.56	1	0.00167	0.050937	-0.4569	0.0327856	-2391.44	1	-2388.25	397.848	0.033609	0.187244	-256.108	0.179493	True
FBgn0035298	-3561.83	1	-3561.83	1	0.039551	1.41532	-0.9721	0.0279449	-3563.36	1	-3563.36	1	0.003129	0.119209	-0.8201	0.026248	-3561.32	1	-3550.23	998.999	0.011841	0.080032	0.1252	0.147953	-3563.36	1	-3563.36	1	5e-06	0.04696	-0.0767	0.000106474	-3563.36	1	-3563.36	1	0.000863	0.03772	-0.0539	0.0228791	-3563.36	1	-3563.36	1	0.00471	0.074183	-0.7829	0.0634916	False
FBgn0053463	-1640.32	1	-1640.11	319.819	0.259433	2.01946	-0.8715	0.128467	-1641.03	1	-1641.02	1	0.015565	0.052219	-0.637	0.298072	-1640.9	1	-1641.03	1.01147	0.039683	0.123768	0.1592	0.320624	-1640.9	1	-1640.81	3.87904	0.012	1.2e-05	998.695	1000	-1641	1	-1641.03	2.2505	0.014752	0.058744	-0.0536	0.251124	-1639.96	1	-1638.98	6.57822	0.037048	0.146876	-0.6829	0.25224	True
FBgn0035293	-4846.93	1	-4844.98	8.04716	0.037457	1.14921	-0.9674	0.0325938	-4847.2	1	-4847.2	1	0.004695	0.082219	0.057	0.0571036	-4847.4	1	-4846.6	20.8072	0.00263	0.080589	-0.0466	0.0326347	-4846.68	1	-4846.68	1	0.002562	0.057294	-0.0088	0.0447167	-4847.48	1	-4847.48	1	0.000636	0.056444	-0.0422	0.0112678	-4847.47	1	-4847.47	1	0.004998	0.103387	0.0482	0.0483426	False
FBgn0035290	-3729.04	1	-3729.04	1	0.049696	1.10542	-0.955	0.0449568	-3729.25	1	-3715.87	635.362	0.00992	0.136704	-0.1076	0.0725655	-3731.35	1	-3731.35	1	0.003622	0.086183	-0.0147	0.0420268	-3731.35	1	-3731.35	1	0.002548	0.014108	0.031	0.180607	-3730.12	1	-3722.47	294.785	0.003431	0.028072	-0.0274	0.122221	-3731.35	1	-3731.35	1	0.004811	0.068261	-0.1097	0.0704795	False
FBgn0053468	-1372.6	1	-1370.59	36.7169	0.236164	1.81841	-0.8701	0.129874	-1373.35	1	-1373.28	1	0.027513	0.216439	0.049	0.127117	-1372.37	1	-1371.5	8.92113	0.023644	0.106456	-998.778	0.222101	-1372.7	1	-1372.7	1	0.0067	0.02244	-0.0206	0.298574	-1371.97	1	-1371.48	451.215	0.006498	7e-06	998.681	928.286	-1373.35	1	-1373.35	1	0.052426	0.158533	0.2526	0.330695	False
FBgn0053469	-1569.45	1	-1569.45	1	0.34895	3.7329	-0.9065	0.0934795	-1570.48	1	-1570.48	1	0.02247	0.099133	0.1066	0.226665	-1570.29	1	-1570.48	1	0.021644	0.123201	-422.159	0.17568	-1569.72	1	-1569.72	1	0.010909	0.034987	-339.812	0.311802	-1570.48	1	-1570.48	1	0.00565	0.058631	-340.028	0.0963654	-1569.61	1	-1569.61	1	0.031263	0.124682	0.1306	0.250742	True
FBgn0035295	-5276.67	1	-5276.01	3.8305	0.118722	2.52746	-0.953	0.0469729	-5280.16	1	-5280.16	1	0.011918	0.0969	-0.0578	0.122993	-5276.14	1	-5276.14	1	0.0093	0.073048	0.104	0.127314	-5280.16	1	-5280.16	1	0.001307	0.02502	-0.1926	0.0522382	-5280.09	1	-5280.08	2.45908	0.002614	0.012058	-0.028	0.216786	-5280.16	1	-5280.16	1	0.00941	0.117501	-0.1007	0.0800844	False
FBgn0035294	-1717.26	1	-1717.26	1	0.015539	3.1586	-0.9951	0.00491959	-1717.68	1	-1717.68	1	0.002773	0.091658	0.0302	0.0302538	-1719.93	1	-1719.93	1	7e-06	0.066532	-0.0128	0.000105213	-1719.93	1	-1719.93	1	4e-06	0.036674	0	0.000109069	-1719.93	1	-1719.93	1	4e-06	0.041698	0	9.59278622476e-05	-1719.93	1	-1719.93	1	1.5e-05	0.153819	0	9.75172117879e-05	True
FBgn0052599	-2563.66	1	-2557.78	7.26101	0.167414	2.61867	-0.9361	0.063931	-2568.41	1	-2568.41	1	0.020905	0.106032	0.0913	0.197157	-2570.5	1	-2570.5	1	0.013554	0.16471	-998.918	0.0822901	-2570.5	1	-2570.47	1	0.003041	0.036022	0.0553	0.0844206	-2553.73	1	-2511.62	999	0.03135	0.068634	0.4277	0.456771	-2570.5	1	-2570.45	1	0.014625	0.128331	0.0081	0.113963	False
FBgn0052594	-5297.42	1	-5298.01	12.5728	0.512929	62.8681	-0.9918	0.00815881	-5308.86	1	-5308.86	1	0.043226	0.156342	-211.199	0.276484	-5308.86	1	-5308.86	1	0.029199	0.1209	0.1309	0.241514	-5309.55	1	-5308.24	1	0.00165	0.015042	-0.072	0.109693	-5308.86	1	-5289.27	686.37	0.008525	0.018519	0.2786	0.460338	-5308.86	1	-5308.86	1	0.019185	0.10518	-211.293	0.182402	True
FBgn0052591	-2899.31	1	-2895.17	73.1065	0.36229	67.7243	-0.9947	0.00534948	-2913.73	1	-2908.86	998.999	0.041316	0.125848	-998.672	0.328301	-2914.93	1	-2914.93	1	0.006875	0.080448	-0.1111	0.0854589	-2908.6	1	-2873.64	448.907	0.05745	0.108648	0.0211	0.528772	-2914.93	1	-2914.93	1	0.007306	0.039046	-0.3206	0.187113	-2914.93	1	-2914.93	1	0.02787	0.213842	-998.87	0.13033	True
FBgn0052590	-1347.31	1	-1347.31	1	0.038503	1.50081	-0.9743	0.0256548	-1347.24	1	-1347.24	1.12708	0.007231	0.048775	-998.852	0.148252	-1347.31	1	-1347.31	1	7e-06	0.07367	-0.1121	9.50183249627e-05	-1347.31	1	-1347.31	1	0.002338	0.032443	-0.1092	0.0720649	-1347.31	1	-1347.31	1	5e-06	0.045235	-0.1812	0.000110534	-1347.31	1	-1347.31	1	0.005816	0.150496	-998.961	0.0386455	False
FBgn0024222	-3324.76	1	-3324.05	492.166	0.190816	2.4307	-0.9215	0.0785025	-3324.25	1	-3325.04	2.76733	0.044696	0.122022	-998.634	0.366295	-3320.75	1	-3315.69	999	0.044337	0.076076	0.405	0.582799	-3325.04	1	-3325.04	1	0.00313	0.042851	-0.6023	0.0730438	-3325.04	1	-3325.04	1	0.003717	0.018798	-0.4776	0.197734	-3325.04	1	-3325.04	1	0.021266	0.150946	-998.859	0.140885	False
FBgn0032223	-5367.44	1	-5353.45	810.106	0.121293	0.497897	-0.7564	0.243611	-5364.12	1	-5363.96	7.36752	0.010623	0.02452	0.3159	0.433238	-5369.26	1	-5369.26	1.14847	0.008223	0.02301	0.176	0.357366	-5369.54	1	-5369.54	1	2e-06	0.015003	-0.3595	0.000133307	-5369.54	1	-5369.54	1	0	0.001891	-0.3595	0.0001	-5369.54	1	-5369.54	1	0.002581	0.025079	-0.0145	0.102915	False
FBgn0039941	-1845.58	1	-1845.58	1	0.037714	1.60663	-0.9765	0.023474	-1845.59	1	-1845.59	1	0.003424	0.123685	-0.2219	0.0276832	-1845.59	1	-1845.59	1	0.004673	0.048192	0.0688	0.0969663	-1842.01	1	-1842.01	1	0.00467	0.010602	0.4012	0.440483	-1845.59	1	-1845.59	1	0.004188	0.010362	0.3649	0.404169	-1845.47	1	-1845.47	1	0.00361	0.14923	-0.2254	0.0241908	False
FBgn0038405	-2162.93	1	-2162.76	20.0006	0.063298	1.2108	-0.9477	0.052278	-2162.97	1	-2162.74	1	0.007866	0.081023	0.0773	0.0970835	-2162.97	1	-2162.97	1	0.005471	0.093306	-998.941	0.058635	-2162.62	1	-2162.62	1	0.00366	0.028052	0.1304	0.130472	-2162.97	1	-2162.97	1	0.001831	0.0475	0.0385	0.0385474	-2162.84	1	-2162.84	1	0.004935	0.058993	0.0639	0.083654	False
FBgn0035124	-3663.14	1	-3663.14	2.96583	0.107169	2.40377	-0.9554	0.0445838	-3661.43	1	-3661.43	1	0.027335	0.141104	0.1395	0.193722	-3663.14	1	-3663.14	1	0.008137	0.060116	-998.865	0.135355	-3662.81	1	-3662.79	2.06366	0.007005	0.017039	-0.332	0.411116	-3662.7	1	-3662.7	1	0.003191	0.021361	-0.5937	0.149384	-3663.14	1	-3663.14	1	0.012861	0.203023	0.0091	0.0633475	False
FBgn0038407	-3523.24	1	-3523.24	1	0.025159	1.19398	-0.9789	0.0210715	-3520.62	1	-3520.62	1	0.004249	0.058551	0.0725	0.0725692	-3523.24	1	-3523.24	1	7e-06	0.073818	-0.0381	9.4827819773e-05	-3523.24	1	-3521.25	999	0.001634	0.051316	-0.0322	0.0318419	-3519.32	1	-3517.35	21.0463	0.004896	0.038088	0.0644	0.128544	-3523.24	1	-3523.24	1.00003	0.00386	0.051702	0.0746	0.0746586	False
FBgn0038401	-2182.92	1	-2182.54	2.79879	0.040902	0.886248	-0.9538	0.0461519	-2184.68	1	-2184.68	1	0.002579	0.060446	-0.2251	0.0426662	-2184.68	1	-2184.68	1	7e-06	0.066215	-0.0534	0.000105716	-2184.11	1	-2184.11	1	0.001326	0.013298	0.0996	0.0997142	-2184.68	1	-2184.68	1	2e-06	0.017742	0	0.000112727	-2184.64	1	-2184.64	1	0.004059	0.105984	-0.2295	0.0382982	False
FBgn0035120	-1356.35	1	-1356.35	12.1412	0.223827	11.836	-0.9811	0.0189106	-1356.35	1	-1356.35	1	0.028219	0.129211	-998.782	0.218395	-1356.35	1	-1356.35	1	0.009211	0.06259	0.0028	0.147164	-1355.09	1	-1354.83	999	0.003098	3e-06	999	1032.67	-1351.29	1	-1348.31	999	0.021906	2.2e-05	999	995.727	-1356.35	1	-1355.91	1.37251	0.026623	0.059138	-998.55	0.450184	True
FBgn0035122	-1262.72	1	-1262.36	4.79213	0.079617	1.62654	-0.9511	0.0489488	-1263.29	1	-1263.29	1	0.002043	0.090002	0.0226	0.0226995	-1261.15	1	-1261.15	1	0.007526	0.031456	-998.761	0.239255	-1263.29	1	-1263.29	1	2e-06	0.015675	0	0.000127592	-1263.29	1	-1263.29	1	1e-06	0.007779	0	0.000128551	-1262.42	1	-1262.42	1	0.010616	0.085683	0.1238	0.123899	False
FBgn0039945	-2108.99	1	-2103.92	133.469	0.421511	1.28824	-0.6728	0.327199	-2109.82	1	-2109.82	1	0.032215	0.06127	-998.474	0.525787	-2109.52	1	-2109.52	1	0.023542	0.042757	0.349	0.5506	-2105.15	1	-2057.37	527.91	0.125509	0.141383	0.565	0.887723	-2110.42	1	-2110.42	1	0.003937	4e-06	998.677	984.25	-2109.66	1	-2109.66	1	0.029358	0.064887	-998.548	0.452448	True
FBgn0034458	-5637.13	1	-5636.37	4.81531	0.153498	1.63734	-0.9063	0.0937483	-5639.4	1	-5639.4	1	0.024416	0.152101	0.1095	0.160525	-5642.6	1	-5642.6	1	0.006795	0.097744	-0.3516	0.0695183	-5642.27	1	-5642.6	3.34758	0.006916	0.052922	-0.0255	0.130683	-5642.6	1	-5642.6	1	0.001373	0.044437	-0.1253	0.0308977	-5642.6	1	-5642.6	1	0.018574	0.19748	0.0431	0.0940551	False
FBgn0031979	-1033.11	1	-1030.8	14.2876	0.191775	2.55223	-0.9249	0.0751403	-1035.9	1	-1035.9	1	0.016013	0.065596	0.244	0.244115	-1036.05	1	-1036.05	1	0.033212	0.107618	0.2379	0.30861	-1036.05	1	-1036.05	1	6e-06	0.062691	-1.8509	9.57075178255e-05	-1036.05	1	-1036.05	1	0.008016	8e-06	997.149	1002	-1035.14	1	-1035.14	1	0.016476	0.185049	0.0889	0.0890359	False
FBgn0031972	-3015.7	1	-3015.53	1.85679	0.040732	1.2657	-0.9678	0.0321813	-3014.77	1	-3014.77	1	0.011983	0.130405	-0.003	0.0918906	-3016.31	1	-3016.31	1	0.002177	0.067132	0.0184	0.0324286	-3016.31	1	-3016.3	1	0.001095	0.046148	-0.1043	0.023728	-3016.31	1	-3016.31	1	0.002167	0.046334	-0.0812	0.0467691	-3016.23	1	-3016.23	1	0.004248	0.120363	-0.0596	0.0352932	False
FBgn0031973	-2316.98	1	-2314.68	19.7419	0.123067	1.55263	-0.9207	0.0792635	-2320.91	1	-2320.57	1	0.020525	0.101463	-998.798	0.20229	-2320.56	1	-2319.48	12.0395	0.005175	0.154009	0.0187	0.0336019	-2321.1	1	-2321.1	1	0.002036	0.050523	-0.4534	0.0402985	-2316.13	1	-2303.42	999	0.019854	0.138739	-0.3506	0.143103	-2319.19	1	-2319.19	1	0.021047	0.136813	-998.846	0.153838	False
FBgn0031970	-4863.4	1	-4863.37	1.41285	0.141965	2.46243	-0.9423	0.0576524	-4864.18	1	-4864.18	1	0.014312	0.163379	0.0268	0.0876	-4864.18	1	-4864.18	1	0.009106	0.133658	-95.72	0.0681291	-4861.67	1	-4848.52	143.64	0.010235	0.053284	0.1554	0.192084	-4818.08	1	-4745.42	999	0.051337	0.143938	0.32	0.356661	-4864.18	1	-4864.18	1	0.021104	0.194038	0.048	0.108762	False
FBgn0031971	-378.18	1	-378.18	1	0.136623	0.926769	-0.8526	0.147419	-378.18	1	-378.18	1	4e-06	0.043156	0	9.26869960145e-05	-375.393	1	-366.25	213.601	0.399899	0.823187	0.3448	0.485794	-378.156	1	-377.91	384.175	0.011876	1.2e-05	0	989.667	-378.18	1	-378.18	1	0	6e-06	-999	0.0001	-377.477	1	-377.477	1	0.024612	0.041262	0.5964	0.596481	True
FBgn0034456	-2491.77	1	-2491.7	1.31582	0.138735	1.65415	-0.9161	0.0838708	-2496.55	1	-2496.55	1	0.013742	0.164863	-998.917	0.0833541	-2496.55	1	-2496.55	1	1.4e-05	0.135611	-0.1117	0.000103236	-2494.19	1	-2494.19	1	0.009349	0.021593	-0.4208	0.432964	-2496.55	1	-2496.55	1	0.001538	0.06552	-0.8303	0.0234737	-2495.89	1	-2493.67	998.998	0.018647	0.154471	-998.879	0.120715	False
FBgn0034454	-649.158	1	-649.158	1	7.7e-05	0.771212	-0.9999	9.9842844769e-05	-649.158	1	-649.158	1	7e-06	0.07033	0	9.95307834495e-05	-649.158	1	-649.158	1	5e-06	0.047816	0	0.000104568	-649.158	1	-649.158	1.02581	1e-06	3e-06	-0.3394	0.333333	-643.404	1	-640.979	36.329	0.007863	0.064559	-0.6177	0.121796	-649.158	1	-649.158	1	9e-06	0.085048	0	0.000105823	False
FBgn0060296	-7800.26	1	-7800.24	1.13713	0.18507	2.84248	-0.9349	0.0651087	-7809.94	1	-7807.91	1	0.021691	0.095165	-998.772	0.22793	-7809.94	1	-7809.94	1.358	0.007609	0.067729	0.0179	0.112345	-7809.94	1	-7809.94	1	0.00433	0.028151	0.1223	0.153813	-7808.15	1	-7805.55	48.3641	0.003465	0.014324	0.2104	0.241902	-7809.94	1	-7809.94	1	0.011732	0.217203	-998.946	0.054014	True
FBgn0034184	-6326.23	1	-6322.92	80.9953	0.045978	0.998148	-0.9539	0.0460633	-6327.05	1	-6326.97	1	0.004702	0.113518	-0.0318	0.0414207	-6327.05	1	-6327.05	1	0.003235	0.051167	-0.0089	0.0632243	-6324.72	1	-6324.15	13.5832	0.003799	0.025328	0.0888	0.149992	-6319.45	1	-6293.98	999	0.006047	0.025098	0.1797	0.240936	-6326.22	1	-6326.22	1	0.007049	0.07842	0.0167	0.0898878	False
FBgn0034186	-6309.1	1	-6308.8	30.4625	0.0695	2.50263	-0.9722	0.0277708	-6317.33	1	-6317.34	1	0.005023	0.127745	-998.961	0.0393205	-6317.34	1	-6317.34	1	0.001551	0.066308	0.0112	0.0233908	-6317.18	1	-6317.12	56.2158	0.000505	0.015076	0.0145	0.0334969	-6317.34	1	-6317.34	65.8243	2e-06	0.021352	-0.0189	9.36680404646e-05	-6317.34	1	-6317.34	1	0.003552	0.146529	-998.976	0.0242409	False
FBgn0034187	-7443.52	1	-7442.43	429.891	0.168968	1.68906	-0.9	0.100037	-7435.58	1	-7435.11	2.12776	0.058376	0.12189	-0.5155	0.478924	-7437.23	1	-7435.79	5.81352	0.033896	0.055268	0.3453	0.613302	-7443.52	1	-7443.52	1	0.002403	0.009617	-0.3511	0.24987	-7443.51	1	-7443.52	1	0.006662	0.019176	-0.2536	0.347413	-7443.52	1	-7440.95	999	0.048385	0.084533	-0.422	0.57238	False
FBgn0034180	-6093.53	1	-6093.91	58.4757	0.093602	0.873294	-0.8928	0.107183	-6098.99	1	-6098.99	1	0.005106	0.054195	0.0699	0.0942153	-6093.99	1	-6077.16	999	0.00756	0.052511	-0.1397	0.14397	-6098.55	1	-6096.66	999	0.002129	0.019911	0.0362	0.106926	-6098.99	1	-6098.99	1	0.001031	0.022821	-0.0255	0.0451777	-6098.05	1	-6094.85	15.3219	0.009205	0.086487	0.0821	0.106432	False
FBgn0034181	-3946.39	1	-3944.9	324.402	0.107819	1.4433	-0.9253	0.0747032	-3951.54	1	-3951.54	1	0.004508	0.084398	-0.2138	0.0534136	-3951.51	1	-3950.48	694.957	0.005332	0.051294	0.0493	0.10395	-3951.46	1	-3951.46	1	0.001518	0.032301	-0.1815	0.0469954	-3951.54	1	-3951.52	32.2791	0.003047	0.014854	-0.0234	0.20513	-3951.54	1	-3951.54	1	0.002287	0.089805	-0.2417	0.0254663	False
FBgn0034182	-3892.44	1	-3892.14	46.5952	0.089776	1.88771	-0.9524	0.0475582	-3892.51	1	-3892.51	1	0.005554	0.079284	0.0287	0.070052	-3892.46	1	-3892.45	1.99393	0.008553	0.049491	0.0515	0.172819	-3892.07	1	-3892.07	1	0.002825	0.039564	0.0541	0.0714033	-3892.51	1	-3892.51	1	0.00188	0.026201	0.0544	0.071753	-3890.36	1	-3888.06	14.4014	0.011021	0.114035	0.0552	0.0966458	False
FBgn0034183	-4161.36	1	-4160.28	81.5246	0.1066	1.38258	-0.9229	0.0771025	-4161.85	1	-4161.85	1	0.011957	0.092349	0.0602	0.129476	-4160.29	1	-4160.29	1	0.013244	0.063342	-0.1386	0.209087	-4159.4	1	-4159.4	1	0.004601	0.01291	0.2929	0.35639	-4161.85	1	-4161.85	1	0.001836	0.02678	0.0051	0.0685586	-4161.78	1	-4161.52	7.30155	0.012555	0.099359	0.0571	0.12636	False
FBgn0038740	-8980.41	1	-8978.71	86.1022	0.028847	1.08008	-0.9733	0.0267081	-8989.94	1	-8989.94	1	0.001572	0.077157	0.011	0.020374	-8989.94	1	-8989.94	1	0.000959	0.084417	0.0048	0.0113603	-8989.89	1	-8989.89	1	0.000639	0.039122	0.0084	0.0163335	-8989.94	1	-8989.94	1	0.000638	0.025293	0.0173	0.0252244	-8989.94	1	-8989.94	1	0.003245	0.111081	0.0198	0.0292129	False
FBgn0038746	-2511.61	1	-2511.76	34.0088	0.101916	5.45169	-0.9813	0.0186944	-2513.26	1	-2513.26	1	0.005058	0.083301	0.0378	0.0607196	-2513.26	1	-2513.26	1	0.005155	0.152594	-0.7804	0.0337825	-2513.26	1	-2512.47	1	0.003235	0.045152	-0.5241	0.0716469	-2511.04	1	-2509.05	37.6352	0.004809	0.025201	-0.4049	0.190826	-2513.26	1	-2513.26	1	0.006006	0.155298	0.0158	0.038674	True
FBgn0038747	-5099.62	1	-5099	76.5909	0.044249	1.46794	-0.9699	0.0301437	-5100.13	1	-5100.13	1	0.005731	0.09419	0.0498	0.0608451	-5100.25	1	-5100.25	1	0.001749	0.082563	-0.0773	0.0211838	-5100.25	1	-5100.25	1	0.000595	0.054675	0.0108	0.0108825	-5087.53	1	-5064.29	427.304	0.007598	0.027163	0.2796	0.279719	-5099.3	1	-5099.18	3.46776	0.004726	0.093443	0.0396	0.0505763	False
FBgn0038744	-2503.98	1	-2503.98	1	0.015346	0.876135	-0.9825	0.0175156	-2506.79	1	-2506.79	1	5e-06	0.054665	0	9.14662032379e-05	-2506.79	1	-2506.79	1	0.000986	0.05204	0.0188	0.018947	-2506.79	1	-2506.79	1	2e-06	0.02275	0	8.79120879121e-05	-2506.79	1	-2506.79	1	3e-06	0.028867	0	0.000103925	-2506.75	1	-2506.75	1	0.000986	0.074356	0.0132	0.0132605	False
FBgn0038745	-4943.35	1	-4942.29	74.9524	0.060978	1.43609	-0.9575	0.0424611	-4943.08	1	-4943.02	3.22761	0.009463	0.09065	0.0616	0.104391	-4943.58	1	-4943.58	1	0.002184	0.054562	-0.1062	0.0400279	-4941.81	1	-4941.81	1	0.001367	0.009615	0.0971	0.142174	-4943.58	1	-4943.58	1	0.001367	0.007709	0.1323	0.177325	-4943.58	1	-4943.58	1	0.003605	0.099507	-0.0066	0.0362286	False
FBgn0031512	-1278.78	1	-1277.92	47.4767	0.283106	10.0398	-0.9718	0.0281983	-1278.78	1	-1278.78	1	0.017969	0.086141	-998.791	0.2086	-1275.6	1	-1274.65	4.52984	0.033023	0.084966	0.3024	0.388661	-1276.95	1	-1276.76	999	0.003801	4e-06	992.89	950.25	-1278.78	1	-1278.78	1	0.003324	0.051341	-6.0451	0.0647436	-1278.78	1	-1278.78	1	0.054441	0.182747	-998.702	0.297904	True
FBgn0030519	-510.458	1	-510.458	1	0.012221	0.448482	-0.9728	0.0272497	-510.458	1	-510.458	1	3e-06	0.027106	-0.3692	0.000110677	-510.393	1	-510.393	1	0.00403	0.056992	-0.3411	0.0707117	-510.458	1	-510.458	1.04654	1e-06	3e-06	0.0021	0.333333	-503.048	1	-494.725	56.9492	0.040713	0.096958	0.0345	0.419903	-510.458	1	-510.458	1	5e-06	0.054375	-0.3692	9.19540229885e-05	False
FBgn0030518	-1386.44	1	-1386.11	15.3268	0.014602	1.08548	-0.9865	0.0134521	-1386.07	1	-1386.07	1	0.001825	0.027961	0.0652	0.0652695	-1387.04	1	-1387.04	1	9e-06	0.087177	0	0.000103238	-1387.04	1	-1387.04	1	4e-06	0.040183	0	9.95445835303e-05	-1387.04	1	-1387.04	1	1e-06	0.010152	0	9.85027580772e-05	-1386.62	1	-1386.62	1	0.005465	0.159896	0.0341	0.0341785	False
FBgn0030512	-4209.81	1	-4209.58	5.76689	0.021069	1.38385	-0.9848	0.0152249	-4205.12	1	-4205.12	1	0.008616	0.121024	0.0711	0.0711925	-4209.86	1	-4209.86	1	0.003721	0.13916	-0.0217	0.026739	-4209.86	1	-4209.86	1	6e-06	0.055842	-0.4406	0.000107446	-4202.45	1	-4191.57	999	0.002912	0.019886	-0.2942	0.146435	-4209.86	1	-4209.86	1	0.001431	0.20525	0.0069	0.00697199	False
FBgn0030510	-2879.08	1	-2878.15	7.63026	0.104061	1.7105	-0.9392	0.0608365	-2883.02	1	-2882.37	4.31869	0.01572	0.102668	-0.0984	0.153115	-2885.85	1	-2885.85	1	0.005596	0.137144	-0.0133	0.0408038	-2885.58	1	-2885.58	1	0.004787	0.035804	-0.0721	0.1337	-2885.85	1	-2885.85	1	2e-06	0.023045	-0.2057	8.67867216316e-05	-2885.85	1	-2885.85	1	0.003246	0.20274	-0.2355	0.0160107	False
FBgn0036967	-1561.67	1	-1561.67	1	0.021638	0.626484	-0.9655	0.0345388	-1561.67	1	-1561.67	1	0.001801	0.097554	-0.0416	0.0184616	-1561.67	1	-1561.67	1	0.001767	0.05043	-0.1834	0.0350387	-1561.67	1	-1561.67	1	0	6e-06	-0.1423	0.0001	-1561.67	1	-1561.67	1	2e-06	0.024411	-0.1423	8.1930277334e-05	-1561.67	1	-1561.67	1	3e-06	0.031336	-0.06	9.5736533061e-05	False
FBgn0019650	-2247.87	1	-2247.87	1	0.035851	1.00252	-0.9642	0.035761	-2247.87	1	-2247.87	1	0.001249	0.04489	-998.972	0.0278236	-2247.87	1	-2247.87	1	4e-06	0.036812	-0.0241	0.00010866	-2247.87	1	-2247.87	1	0	0.004234	-0.0278	0.0001	-2247.87	1	-2247.87	1	1e-06	0.008468	-0.0278	0.000118092	-2247.87	1	-2247.87	1	0.0053	0.074905	-998.929	0.0707563	False
FBgn0036111	-1096.53	1	-1096.53	1	0.002515	0.707473	-0.9964	0.00355491	-1096.53	1	-1096.53	1	1e-05	0.099873	-0.0741	0.000100127	-1096.53	1	-1096.53	1	9e-06	0.086713	0	0.000103791	-1096.53	1	-1096.53	1	2e-06	0.015919	0	0.000125636	-1096.53	1	-1096.53	1	1e-06	0.007833	0	0.000127665	-1096.53	1	-1096.53	1	1e-05	0.100963	-0.0741	9.90461852362e-05	False
FBgn0031608	-3937.79	1	-3935.51	33.8496	0.122606	2.38903	-0.9487	0.0513204	-3946.5	1	-3946.5	1	0.0155	0.134726	-998.885	0.115048	-3947.91	1	-3947.91	1	0.002629	0.094824	-0.098	0.027725	-3946.6	1	-3946.6	1	0.003486	0.027919	0.0732	0.124861	-3947.91	1	-3947.91	1	0.002484	0.032029	0.0258	0.0775547	-3947.91	1	-3947.91	1	0.00909	0.148837	-998.939	0.0610735	False
FBgn0031609	-3443.21	1	-3442.4	230.107	0.247458	2.57144	-0.9038	0.0962332	-3444.32	1	-3444.32	1	0.015792	0.13397	-998.882	0.117877	-3439.9	1	-3438.65	7.1744	0.028712	0.047495	0.4564	0.604527	-3444.32	1	-3444.32	1	0.005072	0.035443	0.0427	0.143103	-3441.11	1	-3440.79	1	0.010271	0.019403	0.4289	0.529351	-3444.32	1	-3444.32	1	0.025978	0.130106	-998.8	0.199668	False
FBgn0034988	-2370.9	1	-2369.81	60.7279	0.057503	2.97379	-0.9807	0.0193366	-2367.62	1	-2367.62	1	0.019923	0.19419	0.0936	0.102595	-2371.4	1	-2371.4	1	0.005007	0.145785	-998.966	0.0343451	-2370.01	1	-2369.96	3.35652	0.003742	0.008737	0.3693	0.428293	-2370.73	1	-2370.73	1	0.001232	0.011787	0.0457	0.104522	-2370.11	1	-2367.17	48.8823	0.006227	0.159124	0.0301	0.039133	True
FBgn0034989	-8429.85	1	-8429.85	1	0.050571	1.36339	-0.9629	0.037092	-8426.34	1	-8426.34	1	0.009855	0.091037	-998.892	0.108253	-8429.52	1	-8429.06	7.88956	0.004405	0.055574	0.0102	0.0792637	-8428.61	1	-8428.6	1.50361	0.003628	0.020013	0.0694	0.181282	-8429.85	1	-8429.85	1	0.000795	0.018521	-0.069	0.0429242	-8429.85	1	-8429.85	1	0.005072	0.099951	-998.949	0.0507449	False
FBgn0034238	-7004.6	1	-7002.72	2.63254	0.153091	1.77014	-0.9135	0.0864852	-7007.23	1	-7007.23	1	0.020833	0.134094	-0.0403	0.155361	-7008.93	1	-7009.57	1	0.01119	0.073168	-0.0445	0.152936	-7009.57	1	-7009.57	1	0.002829	0.037488	-0.1885	0.0754641	-7009.57	1	-7009.57	1	0.003967	0.033766	-0.1465	0.117485	-7009.57	1	-7009.57	1	0.013678	0.134433	-0.094	0.101746	False
FBgn0010228	-550.246	1	-550.246	1	0.021198	0.414579	-0.9489	0.0511314	-553.53	1	-553.53	1	0	1.1e-05	0	0.0001	-553.53	1	-553.53	1	5e-06	0.048598	0	0.000102885	-553.53	1	-553.53	1	2e-06	0.0239	0	8.36820083682e-05	-553.53	1	-553.53	1.04999	2e-06	0	46.7838	46.7839	-553.53	1	-553.53	1	1e-05	0.100671	0	9.93334724002e-05	False
FBgn0040107	-963.852	1	-961.316	60.311	0.478753	63.846	-0.9925	0.00749855	-968.994	1	-968.994	1	0.011446	0.127733	-64.0119	0.0896088	-968.051	1	-968.051	1	0.025249	0.082736	-0.0553	0.305175	-968.994	1	-968.994	1	0.00486	0.030875	0.1166	0.157409	-967.843	1	-967.57	999	0.004959	5e-06	998.959	991.8	-968.986	1	-968.986	1	0.049925	0.175321	-63.8167	0.284763	True
FBgn0010226	-1289.28	1	-1287.08	113.157	0.011009	0.461174	-0.9761	0.0238717	-1289.28	1	-1289.28	1	0.001746	0.02847	0.0612	0.0613277	-1289.28	1	-1289.28	1	0.001757	0.023284	0.0754	0.0754595	-1289.28	1	-1289.28	1	3e-06	0.02579	-999	0.000116324	-1289.28	1	-1289.28	1	1e-06	0.007934	-999	0.00012604	-1289.28	1	-1289.28	1	3e-06	0.027451	0	0.000109286	False
FBgn0034986	-991.691	1	-991.691	1	0.021563	1.74863	-0.9877	0.0123314	-991.866	1	-991.866	1	0.005078	0.094882	0.0534	0.0535191	-992.701	1	-992.701	1	0.002521	0.076369	-1.5282	0.0330108	-992.701	1	-992.701	1	3e-06	0.029721	-0.0308	0.000100939	-992.701	1	-992.701	1	3e-06	0.0291	-0.0308	0.000103093	-992.701	1	-992.701	1	2e-05	0.195735	0	0.000102179	False
FBgn0034987	-936.431	1	-935.626	15.7836	0.263697	7.0489	-0.9626	0.0374097	-935.514	1	-935.514	1	0.038352	0.088884	-998.568	0.431484	-936.391	1	-936.268	2.06143	0.009305	0.017238	0.4707	0.539796	-936.361	1	-936.361	1	0.014134	0.032979	-0.3738	0.428576	-936.431	1	-936.431	1	2e-06	0.016013	-0.8023	0.000124899	-936.436	1	-936.431	1	0.018789	0.118141	-998.841	0.159039	True
FBgn0010223	-2788.74	1	-2788.74	1	0.049282	0.982207	-0.9498	0.0501748	-2791.95	1	-2791.95	1	0.003006	0.092666	0.0208	0.0324391	-2791.95	1	-2791.95	1	0.002833	0.119423	-0.0186	0.0237224	-2791.92	1	-2791.92	1	0.002068	0.040853	0.0127	0.0506205	-2790.18	1	-2790.18	1	0.004134	0.044978	0.054	0.0919116	-2791.95	1	-2791.95	1	0.004135	0.102811	0.0286	0.0402194	False
FBgn0010222	-2326.78	1	-2326.47	1.83467	0.081076	2.184	-0.9629	0.0371227	-2332.55	1	-2332.48	2.14731	0.013049	0.135189	-834.696	0.0965241	-2333.76	1	-2333.76	1	1e-05	0.099752	-0.029	0.000100249	-2333.76	1	-2333.5	1	0.001389	0.023368	-0.0933	0.0594403	-2333.76	1	-2333.76	1	1e-06	0.013895	-0.1526	7.19683339331e-05	-2330.02	1	-2330.02	1	0.010233	0.075905	-834.658	0.134813	False
FBgn0034230	-5242.6	1	-5240.39	71.1059	0.078702	1.13169	-0.9305	0.0695438	-5242.56	1	-5242.53	2.53096	0.013861	0.083502	0.0364	0.165996	-5242.95	1	-5242.82	7.17587	0.008476	0.066641	-0.1525	0.127189	-5238.03	1	-5238.03	1	0.009044	0.042166	0.2144	0.214486	-5242.6	1	-5242.6	1	0.004885	0.033539	0.1455	0.145651	-5238.7	1	-5238.7	1	0.017897	0.094742	0.0593	0.188902	False
FBgn0034231	-1293.07	1	-1293.07	1	0.022366	2.05624	-0.9891	0.0108771	-1295.14	1	-1295.14	1	1e-05	0.096042	-0.0285	0.000104121	-1295.14	1	-1295.14	1	8e-06	0.076241	0	0.00010493	-1295.14	1	-1295.14	1	2e-06	0.015917	0	0.000125652	-1295.14	1	-1295.14	1	3e-06	0.028468	0	0.000105381	-1295.14	1	-1295.14	1	1.3e-05	0.125866	-0.0285	0.000103284	False
FBgn0031514	-4682.02	1	-4681.77	52.9149	0.037327	1.69789	-0.978	0.0219843	-4679.97	1	-4679.97	1	0.005151	0.098127	-0.0176	0.0524932	-4680.35	1	-4680.35	1	0.003407	0.046973	0.0455	0.072531	-4681.81	1	-4681.81	1	0.0014	0.062581	0.0027	0.022371	-4682.08	1	-4682.08	1	0.016392	0.077012	0.1931	0.21285	-4682.08	1	-4682.08	1	0.020284	0.17739	0.0442	0.114347	False
FBgn0036118	-1123.36	1	-1123.33	1.22265	0.051948	1.23454	-0.9579	0.0420787	-1125.81	1	-1125.81	1	0.002875	0.096244	-4.3668	0.029872	-1125.81	1	-1125.81	1	6e-06	0.055025	0	0.000109041	-1124.84	1	-1124.84	1	0.00288	0.01873	0.0342	0.153764	-1125.81	1	-1125.81	1	6e-06	0.05749	-0.1195	0.000104366	-1125.36	1	-1125.36	1	0.008638	0.128317	-4.3294	0.0673177	False
FBgn0031515	-4846.06	1	-4845.48	6.82445	0.094286	1.63971	-0.9425	0.0575017	-4843.84	1	-4843.21	3.83571	0.016059	0.07564	0.0837	0.212308	-4846.63	1	-4846.63	1	0.003516	0.055565	-0.0822	0.0632772	-4846.63	1	-4846.63	6.89154	0.003722	0.053032	0.0056	0.070184	-4846.63	1	-4846.63	1	0.001484	0.044479	-0.0312	0.0333641	-4846.45	1	-4846.45	1	0.014997	0.132363	-0.0153	0.113302	False
FBgn0051730	-1472.32	1	-1472.15	1.70111	0.152277	1.56344	-0.9026	0.0973986	-1472.15	1	-1472.15	1	0.02672	0.059436	0.1534	0.449559	-1474.61	1	-1474.61	1	0.002515	0.065806	-0.0209	0.0382184	-1474.61	1	-1474.61	1	0.005626	0.042557	0.0268	0.132199	-1474.58	1	-1474.58	1	0.005732	0.0549	-0.001	0.104408	-1474.61	1	-1474.61	1	0.032321	0.220788	-0.1498	0.146389	False
FBgn0051736	-415.006	1	-412.787	6.2544	0.370505	0.429508	-0.1374	0.862627	-414.861	1	-414.755	3.81291	0.028051	0.020164	1.391	1.39114	-415.006	1	-415.006	20.0039	0.018469	1.8e-05	999	1026.06	-415.006	1	-414.915	999	0.01838	1.8e-05	999	1021.11	-415.006	1	-415.006	1	2e-06	0	16.6359	16.636	-415.006	1	-415.006	7.24972	0.018508	1.9e-05	999	974.105	True
FBgn0051735	-3491.38	1	-3491.38	1	0.54136	4.12043	-0.8686	0.131384	-3492.33	1	-3492.33	1	0.043108	0.172335	-998.75	0.250141	-3492.33	1	-3492.33	1	0.012482	0.09916	-0.0451	0.125877	-3490.08	1	-3479.75	999	0.02636	0.071032	-0.1832	0.3711	-3492.33	1	-3492.33	1	0.015985	0.042027	-0.1739	0.380351	-3492.33	1	-3492.33	1	0.046497	0.163662	-998.716	0.284104	True
FBgn0037188	-5051.02	1	-5056.93	111.099	0.106851	1.57303	-0.9321	0.0679267	-5049.33	1	-5049.33	1	0.010184	0.054779	0.0926	0.185911	-5052.5	1	-5052.5	1	0.00603	0.047371	0.083	0.127293	-5054.14	1	-5054.14	1	1e-06	0.006387	0	0.000156568	-5054.14	1	-5054.14	65.51	1e-06	0.010526	0	9.50028500855e-05	-5054.14	1	-5054.14	1	0.008011	0.113103	-0.0225	0.0708292	False
FBgn0043904	-1052.44	1	-1052.44	1	0.049011	0.572449	-0.9144	0.0856164	-1052.08	1	-1052.04	2.18819	0.011598	0.015704	-0.0101	0.738538	-1052.44	1	-1052.44	1	0.019877	0.030679	0.5749	0.647902	-1052.44	1	-1052.44	1	0	5e-06	-0.2098	0.0001	-1052.44	1	-1052.44	1	0	5e-06	-0.2098	0.0001	-1052.45	1	-1052.44	1	0.00818	0.051995	-0.5913	0.157323	False
FBgn0043903	-2988.83	1	-2986.62	4.20689	0.261418	3.34062	-0.9217	0.0782544	-3025.64	1	-3025.64	1	0.010119	0.332399	0.0228	0.0304423	-3027.06	1	-3027.06	1	1.5e-05	0.152849	-908.207	9.81360689308e-05	-3025.65	1	-3027.06	257.647	1e-06	0.013747	-0.049	7.27431439587e-05	-3023.37	1	-3027.06	1	0.005111	0.035624	0.0944	0.143471	-3027.06	1	-3025.65	1	0.002763	0.243624	0.0037	0.0113412	True
FBgn0043900	-3848.07	1	-3846.08	3.0505	0.043026	0.869621	-0.9505	0.0494767	-3854.37	1	-3854.37	1	0.002469	0.080828	-998.97	0.0305463	-3854.09	1	-3854.09	1	0.00165	0.030214	0.0545	0.0546104	-3851.98	1	-3850.45	31.6489	0.003407	0.021279	0.16	0.160111	-3854.19	1	-3854.19	1	0.000827	0.013483	0.0612	0.0613365	-3854.46	1	-3854.46	1	0.001644	0.067206	-998.976	0.0244621	False
FBgn0051223	-2575.02	1	-2574.75	51.4289	0.082605	2.35395	-0.9649	0.0350921	-2574.01	1	-2574.01	1	0.009905	0.085957	-0.6129	0.115232	-2575.02	1	-2575.02	4.20487	0.009954	0.046095	0.1521	0.215945	-2573.86	1	-2573.86	1.22359	0.005528	0.017092	0.0978	0.323426	-2575.02	1	-2575.02	1.00018	0.002757	0.00423	0.4262	0.651773	-2574.6	1	-2575.02	1	0.016896	0.137902	-0.6056	0.122522	False
FBgn0037182	-3826.49	1	-3826.07	49.2273	0.112109	1.77213	-0.9367	0.0632623	-3829.57	1	-3829.57	1	0.010592	0.111388	-73.9198	0.095091	-3827.33	1	-3826.29	8.55134	0.008504	0.09052	0.0705	0.0939461	-3829.57	1	-3829.57	1	0.000935	0.016572	0.0563	0.0564205	-3829.57	1	-3829.57	1	0.001916	0.01557	0.123	0.123057	-3829.15	1	-3829.15	1	0.012689	0.162616	-73.9369	0.0780305	False
FBgn0037184	-3319.55	1	-3319.22	105.209	0.267759	3.58181	-0.9252	0.0747553	-3317.01	1	-3317.01	1	0.035004	0.076706	0.1961	0.45634	-3320.43	1	-3320.43	1	0.01549	0.080769	0.1045	0.191782	-3320.43	1	-3320.43	1	1e-06	0.012406	-0.1232	8.06061583105e-05	-3320.43	1	-3320.43	1	0.001303	0.008348	0.0328	0.156085	-3319.42	1	-3320.43	1	0.039831	0.204385	-0.0653	0.194882	True
FBgn0026570	-2832.69	1	-2830.93	327.467	0.163393	1.99302	-0.918	0.0819825	-2834.38	1	-2834.1	8.06275	0.017929	0.119062	-988.235	0.150585	-2834.38	1	-2834.38	1	0.01172	0.110113	-0.0222	0.106436	-2816.33	1	-2780.22	248.547	0.057057	0.085833	0.387	0.664744	-2834.38	1	-2834.38	1	0.002894	0.042339	-0.2093	0.0683531	-2834.38	1	-2834.32	1	0.011704	0.09492	-988.262	0.123304	False
FBgn0037186	-3833.9	1	-3833.9	1	0.063573	5.05505	-0.9874	0.0125761	-3833.9	1	-3833.9	1	0.003562	0.134138	-998.973	0.0265547	-3812.11	1	-3796.76	158.563	0.039048	0.137681	0.2697	0.283612	-3832.11	1	-3832.11	1	0.00454	0.028644	0.1082	0.158497	-3833.15	1	-3833.15	1	0.000911	0.014697	0.0117	0.0619854	-3833.9	1	-3833.9	1	0.008457	0.119175	-998.929	0.0709629	True
FBgn0000346	-804.85	1	-804.85	1	0.007632	1.00786	-0.9924	0.00757249	-804.85	1	-804.85	1	6e-06	0.059671	0	0.000100551	-804.85	1	-804.85	1	1.4e-05	0.140788	-0.1864	9.94402932068e-05	-804.85	1	-804.85	1	1e-06	0.014736	-0.245	6.78610206298e-05	-784.24	1	-778.42	27.9022	0.054714	0.084117	0.4054	0.650451	-804.85	1	-804.85	1	1.2e-05	0.116214	0	0.000103258	False
FBgn0039438	-1458.85	1	-1456.34	515.662	0.063006	0.790341	-0.9203	0.07972	-1463.06	1	-1463.06	1	0.01092	0.06946	0.0395	0.157213	-1463.06	1	-1463.06	1	0.001822	0.045008	-0.0224	0.0404817	-1463.06	1	-1463.06	1	1e-06	0.008834	-0.2003	0.000113199	-1463.06	1	-1463.06	1	2e-06	0.017653	-0.2003	0.000113295	-1463.06	1	-1463.06	1	0.004973	0.129769	-0.0794	0.0383219	False
FBgn0031517	-2623.16	1	-2623.16	1.14744	0.065517	1.30093	-0.9496	0.0503615	-2622.2	1	-2621.97	3.16249	0.016247	0.07862	0.19	0.206652	-2623.45	1	-2623.45	1	0.002638	0.098755	-0.0809	0.0267126	-2623.45	1	-2623.45	1	0.004878	0.059153	0.0824	0.0824641	-2623.44	1	-2623.44	1	0.001361	0.029267	0.0464	0.0465029	-2623.45	1	-2623.45	1	0.006867	0.147237	0.03	0.0466391	False
FBgn0039431	-9412.55	1	-9412.15	3.72425	0.103991	1.22633	-0.9152	0.0847986	-9436	1	-9436	1	0.003582	0.066785	-0.0982	0.0536348	-9436	1	-9436	1	0.001815	0.05421	0.0296	0.0334809	-9436	1	-9436	1	0.002504	0.044971	0.0461	0.0556803	-9436	1	-9436	1	0.000715	0.017892	0.0303	0.039962	-9436	1	-9436	1	0.005744	0.090944	-0.0886	0.0631597	False
FBgn0039430	-5177.52	1	-5177.52	1	0.087506	1.22632	-0.9286	0.0713566	-5181.73	1	-5181.72	3.70506	0.00957	0.083683	0.0146	0.11436	-5181.73	1	-5181.73	1	0.002694	0.055912	0.0187	0.0481829	-5181.44	1	-5181.44	1	0.003414	0.041984	-0.1614	0.0813167	-5181.73	1	-5181.73	1	0.001364	0.038273	-0.2071	0.0356387	-5181.73	1	-5181.73	1	0.00682	0.094705	-0.0278	0.0720131	False
FBgn0039435	-1693.32	1	-1692.37	175.733	0.08809	1.27462	-0.9309	0.0691107	-1696.16	1	-1696.16	1	0.012183	0.083839	0.1452	0.145314	-1696.16	1	-1696.16	1	0.003651	0.05068	0.0346	0.0720403	-1694.15	1	-1694.1	17.5667	0.006103	0.013016	0.373	0.468884	-1696.16	1	-1696.16	1	2e-06	0.020302	-0.0958	9.85124618264e-05	-1696.16	1	-1696.16	1	0.008147	0.155652	0.0522	0.0523411	False
FBgn0032111	-1296.55	1	-1296.44	1.31232	0.380228	3.40888	-0.8885	0.11154	-1310.81	1	-1310.81	1	0.021423	0.424392	-998.949	0.0504793	-1310.81	1	-1310.81	1	0.010228	0.09297	-0.0042	0.110014	-1308.75	1	-1308.75	1	0.006519	0.011908	0.5474	0.547447	-1310.81	1	-1310.81	1	2e-06	0.023587	0	8.47924704286e-05	-1310.81	1	-1310.8	1	0.01782	0.137398	-998.87	0.129696	True
FBgn0032110	-4455.08	1	-4452.42	4.75549	0.4879	2.01503	-0.7579	0.242131	-4470.3	1	-4470.3	1	0.060969	0.272457	-998.776	0.223775	-4470.3	1	-4470.3	1	0.027695	0.09241	0.0576	0.299697	-4467.02	1	-4467.02	1	0.009436	0.012152	0.2882	0.776498	-4470.28	1	-4470.3	1	0.010309	0.024314	-0.0643	0.423994	-4468.84	1	-4464.11	999	0.057755	0.161909	-998.643	0.356713	True
FBgn0032117	-4221.32	1	-4217.71	186.709	0.217489	1.77416	-0.8774	0.122587	-4228.87	1	-4228.87	1	0.026658	0.132001	0.0236	0.201953	-4228.87	1	-4228.87	1	0.018753	0.080868	-0.0303	0.231896	-4228.87	1	-4228.87	1	0.002	0.025425	-0.1358	0.0786627	-4228.87	1	-4228.87	1	0.001954	0.019171	-0.1126	0.101925	-4228.87	1	-4224.46	14.2795	0.038305	0.164974	0.0538	0.232188	False
FBgn0032116	-7359.15	1	-7357.74	62.5559	0.065421	1.66441	-0.9607	0.0393057	-7360.97	1	-7360.97	1	0.011634	0.166658	-0.0209	0.0698076	-7360.99	1	-7360.99	1	0.001973	0.074465	-0.004	0.0264957	-7360.43	1	-7360.42	4.12354	0.003949	0.038558	0.0363	0.102417	-7360.99	1	-7360.99	1	0.001027	0.032895	-0.0349	0.0312206	-7338.07	1	-7337.6	1.77529	0.026232	0.15785	0.0755	0.166183	False
FBgn0032119	-2926.01	1	-2926.01	1	0.078855	1.27469	-0.9381	0.0618621	-2926.01	1	-2925.81	1	0.016943	0.119391	-3.4511	0.141912	-2925.42	1	-2923.57	17.6433	0.015439	0.084888	0.0684	0.181875	-2925.51	1	-2925.51	1	0.003732	0.025681	0.0562	0.145321	-2926.01	1	-2926.01	1	0.004871	0.039059	0.0356	0.124709	-2923.79	1	-2923.77	1.33844	0.021317	0.140147	-3.4409	0.152105	False
FBgn0036258	-3259.25	1	-3259.25	1	0.016891	1.35231	-0.9875	0.0124905	-3259.84	1	-3259.84	1	1.2e-05	0.117314	-0.0069	0.00010229	-3259.84	1	-3259.84	1	0.001497	0.117471	-0.2776	0.0127436	-3259.84	1	-3259.84	1	4e-06	0.036251	0	0.000110342	-3259.84	1	-3259.84	1	4e-06	0.039241	0	0.000101934	-3259.84	1	-3259.84	1	0.001507	0.151136	0.003	0.00997115	False
FBgn0038498	-3238.01	1	-3234.83	11.5806	0.175324	0.744908	-0.7646	0.235363	-3240.63	1	-3240.63	1	0.009474	0.054956	0.0662	0.172392	-3240.59	1	-3240.59	1	0.005321	0.022053	-998.759	0.241282	-3240.63	1	-3240.63	1	1e-06	0.01327	-0.2362	7.53579502638e-05	-3240.63	1	-3240.63	1	0.002111	0.01331	-0.0777	0.158603	-3237.93	1	-3237.93	1	0.022573	0.070732	0.2129	0.319134	False
FBgn0038499	-2587.88	1	-2587.65	48.6899	0.020145	1.58037	-0.9873	0.0127471	-2588.15	1	-2588.15	1	0.00121	0.135829	0.0088	0.00890826	-2587.66	1	-2587.66	1	0.002471	0.083541	-0.1071	0.0295783	-2573.66	1	-2565.65	998.999	0.012406	0.069006	0.0822	0.179781	-2588.15	1	-2588.15	1	5e-06	0.049305	-0.0975	0.00010141	-2588.15	1	-2588.15	1	0.002457	0.138137	0.0177	0.0177867	False
FBgn0046999	-1377.83	1	-1377.83	1	0.151831	1.65852	-0.9085	0.0915462	-1381.82	1	-1381.82	1	0.008287	0.042295	-998.804	0.195933	-1381.37	1	-1381.37	1	0.013668	0.078084	0.1446	0.175042	-1381.8	1	-1381.8	1	0.011211	0.115117	0.0973	0.0973879	-1381.02	1	-1381.02	1	0.00832	0.076886	0.1081	0.108212	-1381.82	1	-1381.82	1	0.008338	0.132185	-998.937	0.0630783	False
FBgn0037766	-1638.02	1	-1637.87	1.62657	0.01591	0.435768	-0.9635	0.0365103	-1643.31	1	-1643.31	1	6e-06	0.061456	-0.0285	9.76308253059e-05	-1643.31	1	-1643.31	1	4e-06	0.044382	-2.8924	9.01266279122e-05	-1643.31	1	-1643.31	1	2e-06	0.017263	0	0.000115855	-1643.31	1	-1643.31	1	1e-06	0.010689	0	9.3554121059e-05	-1643.31	1	-1643.31	1	7e-06	0.066338	-0.0285	0.00010552	False
FBgn0037760	-7803.63	1	-7799.28	234.002	0.03697	1.23807	-0.9701	0.0298611	-7819.78	1	-7819.78	1	0.001838	0.064331	0.0104	0.028571	-7819.8	1	-7819.8	1	0.001543	0.063697	0.0084	0.0242241	-7818.79	1	-7818.79	1	0.001168	0.023315	0.0168	0.0500965	-7819.8	1	-7819.8	1	2e-06	0.021445	-0.0332	9.3261832595e-05	-7819.8	1	-7819.57	1	0.002409	0.077613	0.0128	0.0310386	False
FBgn0259165	-9989.82	1	-9984.27	9.03969	0.06315	1.20404	-0.9476	0.0524485	-10005.2	1	-10005.2	1	0.004867	0.094362	0.0369	0.051578	-10005.3	1	-10005.3	1	0.001543	0.065364	0.0093	0.0236063	-10005.3	1	-10005.3	1	0.000596	0.025818	-0.0577	0.0230847	-9991.11	1	-9869.23	999	0.022142	0.063587	0.2674	0.348216	-10005.2	1	-10002.5	999	0.003948	0.115198	0.0196	0.0342714	False
FBgn0036583	-2155.86	1	-2155.61	1.59113	0.09082	0.839642	-0.8918	0.108165	-2163.15	1	-2163.15	1	0.004505	0.101702	0.015	0.0442961	-2163.15	1	-2163.15	1	0.002996	0.054888	0.0545	0.0545839	-2162.95	1	-2162.95	1	0.001484	0.017911	0.0828	0.0828541	-2163.15	1	-2163.15	1	2e-06	0.020208	0	9.89707046714e-05	-2163.15	1	-2163.15	1	0.007622	0.081783	0.0639	0.0931979	False
FBgn0036589	-526.157	1	-526.157	1	0.029223	5.78817	-0.995	0.00504875	-524.854	1	-524.47	11.7155	0.015738	0.133655	0.0635	0.117751	-525.78	1	-525.437	24.4729	0.006001	0.072119	-998.917	0.0832097	-526.157	1	-526.157	1	2e-06	0.017725	0	0.000112835	-526.157	1	-526.157	1	3e-06	0.03495	0	8.58369098712e-05	-525.278	1	-525.278	1	0.009676	0.063087	0.0992	0.153375	True
FBgn0032804	-1563.93	1	-1563.61	3.05527	0.216823	1.41491	-0.8468	0.153242	-1557.57	1	-1555.84	42.2261	0.028986	0.011071	2.4875	2.61819	-1563.93	1	-1563.62	1	0.007651	0.073463	0.0317	0.104148	-1563.61	1	-1563.61	1	1e-06	0.010087	-0.1231	9.91375037177e-05	-1563.61	1	-1563.61	1	0.005065	0.028949	0.0518	0.174963	-1562.87	1	-1562.87	1	0.023895	0.092817	0.1267	0.257442	False
FBgn0032803	-3139.89	1	-3138.98	3.37055	0.149461	1.5663	-0.9046	0.095423	-3142.15	1	-3142.15	1	0.011953	0.059898	0.1769	0.199556	-3143.44	1	-3143.44	1	0.003646	0.052571	-0.0768	0.0693538	-3142.78	1	-3142.04	24.2523	0.005011	0.028103	0.0566	0.178308	-3143.44	1	-3143.44	1	2e-06	0.017624	-0.1216	0.000113482	-3143.44	1	-3143.44	1	0.011181	0.073972	0.1285	0.151152	False
FBgn0032801	-1541.99	1	-1540.29	5.29473	0.128362	1.39419	-0.9079	0.0920692	-1544.57	1	-1544.57	1	0.004412	0.074086	-998.941	0.0595524	-1544.57	1	-1544.57	1	0.005487	0.130551	0.0419	0.0420296	-1544.54	1	-1544.57	1	0.002396	0.091457	-998.974	0.0261981	-1521.66	1	-1472.57	999	0.131302	0.223679	-998.413	0.587011	-1544.57	1	-1544.57	1	0.01044	0.21309	-998.951	0.0489934	False
FBgn0032809	-941.378	1	-941.378	1	0.051671	3.3275	-0.9845	0.0155285	-935.969	1	-935.969	1	0.01957	0.038791	-0.9797	0.504498	-941.146	1	-941.146	1	0.003565	0.052584	0.0029	0.0677963	-938.373	1	-938.373	1	0.010672	0.032698	0.3263	0.326381	-941.378	1	-941.378	1	1e-06	0.010997	0	9.09338910612e-05	-941.378	1	-941.378	1	0.001875	0.118933	-1.4684	0.0157652	True
FBgn0050172	-710.759	1	-710.759	1	0.016189	0.939461	-0.9828	0.0172322	-708.38	1	-708.123	999	0.003969	4e-06	999	992.25	-709.85	1	-709.85	1	0.003973	0.023764	0.0734	0.167186	-710.759	1	-710.759	1	1e-06	0.012504	0	7.99744081894e-05	-710.759	1	-710.759	1	1e-06	0.012345	0	8.1004455245e-05	-710.759	1	-710.759	1	6e-06	0.064993	0	9.23176342068e-05	False
FBgn0050177	-2327.41	1	-2327.41	1	0.505511	4.87947	-0.8964	0.1036	-2327.41	1	-2327.41	1	0.047113	0.141041	-998.666	0.334038	-2327.41	1	-2327.41	1	0.049176	0.069083	0.3266	0.711839	-2327.41	1	-2327.41	1	0.008945	0.035627	-0.1627	0.251074	-2326.32	1	-2326.32	1	0.005537	0.008475	0.2395	0.653333	-2324.95	1	-2325.62	1	0.052273	0.126794	-998.588	0.412267	True
FBgn0020508	-1146.86	1	-1146.86	1	0.035306	1.4769	-0.9761	0.0239054	-1146.86	1	-1146.86	1	0.00228	0.217206	-0.2354	0.0104969	-1146.86	1	-1146.86	1	0.00727	0.160567	0.0452	0.045277	-1145.68	1	-1145.68	1	0.002357	0.014716	0.1601	0.160166	-1132.97	1	-1131.54	16.9294	0.018265	0.034244	0.5333	0.533378	-1146.86	1	-1146.86	1	0.002327	0.070978	-0.2131	0.0327848	False
FBgn0020506	-3653.03	1	-3653.03	1.0899	0.057484	1.41641	-0.9594	0.0405844	-3651.51	1	-3651.51	1	0.013051	0.115278	0.0824	0.113213	-3655.18	1	-3655.18	1	0.003482	0.110771	-0.4454	0.0314342	-3655.18	1	-3655.18	1	0.002602	0.066363	0.0391	0.0392086	-3655.18	1	-3655.18	1	0.001729	0.062347	0.0276	0.0277319	-3652.28	1	-3649.46	25.7873	0.010959	0.12019	0.0604	0.0911806	False
FBgn0038597	-2334.08	1	-2334.08	1	0.033625	1.90787	-0.9824	0.0176244	-2334.08	1	-2334.08	1	9e-06	0.088827	0	0.000101321	-2333.99	1	-2333.99	1	0.001629	0.057258	0.0284	0.0284502	-2275.97	1	-2221.13	273.13	0.097696	0.169101	-998.422	0.577738	-2333.8	1	-2333.8	1	0.001492	0.038165	-998.961	0.0390934	-2333.84	1	-2333.84	1	0.008232	0.1564	0.0525	0.0526343	False
FBgn0003870	-7080.04	1	-7080.04	1	0.415309	1.93066	-0.7849	0.215112	-7074.49	1	-7074.49	1	0.008245	0.084371	0.001	0.0977232	-7077.71	1	-7077.71	1	0.006257	0.060623	-0.1104	0.103212	-7080.04	1	-7080.04	5.02426	0.406579	0.847106	0.3646	0.479962	-7080.04	1	-7080.04	1	2e-06	0.023939	-0.1153	8.35456785998e-05	-7079.23	1	-7079.23	1	0.00887	0.093364	-0.0017	0.0950045	True
FBgn0024558	-1673.29	1	-1673.29	1	0.006216	1.26582	-0.9951	0.00491065	-1673.29	1	-1673.29	1	9e-06	0.094343	-0.8353	9.53965848023e-05	-1672.56	1	-1672.56	1	0.001467	0.054389	0.0269	0.0269724	-1672.25	1	-1672.07	19.8343	0.001463	0.038406	0.038	0.038093	-1673.29	1	-1673.29	1	1e-06	0.012182	0	8.20883270399e-05	-1673.29	1	-1673.29	1	5e-06	0.045831	-0.8353	0.000109096	False
FBgn0053679	-1042.13	1	-1041.71	3.12864	0.218648	5.34947	-0.9591	0.0408729	-1041.48	1	-1041.48	1	0.030794	0.06072	-998.493	0.507148	-1041.58	1	-1041.53	1.59384	0.039111	0.048014	0.7189	0.814575	-1042.13	1	-1042.13	1	2e-06	0	33.2657	33.3988	-1041.78	1	-1041.75	1.85856	0.016583	0.025292	0.5226	0.655662	-1042.13	1	-1042.13	1	0.040723	0.123376	-998.67	0.330072	True
FBgn0032870	-1959.7	1	-1959.25	89.1411	0.078844	2.34015	-0.9663	0.0336919	-1959.71	1	-1959.71	1	0.001673	0.062801	-0.0129	0.0266397	-1959.71	1	-1959.71	1	0.003451	0.068379	-998.949	0.0504687	-1959.41	1	-1959.41	1	0.001676	0.025624	0.0037	0.0654074	-1938.27	1	-1914.1	517.596	0.045417	0.062866	0.6607	0.722441	-1959.71	1	-1959.71	1	0.005094	0.120596	0.0027	0.0422402	False
FBgn0024555	-6204.48	1	-6201.12	87.9068	0.03354	0.928256	-0.9639	0.0361323	-6202.83	1	-6202.83	1	0.006253	0.061689	0.1013	0.101363	-6205.51	1	-6205.51	1	0.001867	0.040769	-0.0152	0.0457946	-6205.52	1	-6205.52	1	0.000465	0.016807	-0.0175	0.027667	-6205.52	1	-6205.52	1	0.000466	0.024496	-0.0262	0.0190235	-6205.52	1	-6205.52	1	0.002166	0.081422	0.0265	0.0266021	False
FBgn0035464	-4400.14	1	-4399.15	61.3764	0.078223	1.62631	-0.9519	0.0480983	-4400.46	1	-4400.46	1	0.006215	0.100836	0.0563	0.0616347	-4400.46	1	-4400.46	1	0.005303	0.096105	-0.2758	0.0551792	-4400.46	1	-4400.46	1	0.00067	0.024793	-0.1607	0.0270238	-4346.29	1	-4299.8	108.591	0.051051	0.077087	0.4746	0.662252	-4400.46	1	-4400.46	1	0.008762	0.094276	0.0876	0.0929399	False
FBgn0035468	-3511.05	1	-3510.09	7.07944	0.032177	1.2678	-0.9746	0.0253802	-3511.19	1	-3511.19	1	0.00093	0.093576	-0.0412	0.00993845	-3510.1	1	-3510.1	1	0.006774	0.075231	0.073	0.0900427	-3510.52	1	-3510.52	1	0.001837	0.031802	0.0127	0.0577637	-3505.66	1	-3503.01	43.5271	0.003687	0.013554	0.2269	0.272023	-3511.14	1	-3511.14	1	0.004639	0.098813	-0.0042	0.0469473	False
FBgn0035469	-833.67	1	-832.332	45.7854	0.038264	1.07439	-0.9644	0.0356147	-833.679	1	-833.679	1	0.007522	0.147523	0.0509	0.0509887	-832.07	1	-832.07	1	0.014796	0.10105	0.1463	0.146423	-832.084	1	-832.028	2.47511	0.01094	0.01417	0.772	0.772054	-833.693	1	-833.693	1	4e-06	0.042553	0	9.40004230019e-05	-832.726	1	-832.726	1	0.00742	0.048356	0.1533	0.153445	False
FBgn0052204	-2343.53	1	-2343.53	1	0.029721	0.596742	-0.9502	0.0498054	-2343.53	1	-2343.53	1	0.002388	0.043907	-0.0156	0.0543877	-2343.53	1	-2343.53	1	0.002419	0.058106	0.0415	0.0416308	-2343.36	1	-2343.36	1.31885	0.003606	0.035364	-0.0299	0.101968	-2342.1	1	-2342.1	1	0.002396	0.017723	0.0033	0.135192	-2343.46	1	-2343.04	13.7265	0.007291	0.071957	0.0313	0.101324	False
FBgn0020647	-7637.13	1	-7634.09	7.72961	0.039572	0.79546	-0.9503	0.0497473	-7642.36	1	-7642.36	1	0.003457	0.052287	0.0474	0.0661159	-7642.51	1	-7639.49	41.9274	0.002708	0.05078	-0.0286	0.0533281	-7642.87	1	-7642.87	1	0.000773	0.023254	-0.0347	0.0332416	-7642.73	1	-7642.73	1	0.001159	0.018904	-0.0066	0.0613098	-7641.88	1	-7634.21	998.999	0.003121	0.076037	0.0223	0.0410458	False
FBgn0028965	-620.832	1	-620.832	1	0.116004	1.51203	-0.9233	0.0767209	-621.44	1	-621.44	1	6e-06	0.056616	-0.2785	0.000105977	-621.296	1	-621.296	1	0.004626	0.037371	0.0665	0.123786	-621.44	1	-621.44	1.06464	0	7e-06	-0.4075	0.0001	-621.44	1	-621.44	1	2e-06	0.018401	-0.4075	0.00010869	-621.44	1	-621.44	1	6e-06	0.058391	-0.2785	0.000102756	False
FBgn0020645	-954.303	1	-952.618	89.3904	0.177936	1.9261	-0.9076	0.0923815	-951.39	1	-951.306	2.00789	0.055199	0.053634	-4.4486	1.02918	-952.712	1	-952.712	1	0.025596	0.043228	0.5405	0.592116	-954.333	1	-954.333	1	0	6e-06	-0.2097	0.0001	-953.862	1	-953.862	1	0.008574	0.014833	0.3682	0.578035	-954.333	1	-954.333	1	0.012513	0.07836	-5.3181	0.159686	False
FBgn0033602	-2760.21	1	-2760.18	1.29257	0.066475	1.73502	-0.9617	0.0383136	-2760.05	1	-2760.05	1	0.01369	0.115404	0.081	0.118627	-2761.41	1	-2761.41	1	0.002599	0.083005	-998.969	0.0313114	-2760.88	1	-2760.88	1	0.003889	0.040907	0.0362	0.0950693	-2761.4	1	-2761.4	1	0.001292	0.030891	-0.0171	0.0418245	-2761.55	1	-2761.54	4.61173	0.005965	0.071905	0.0454	0.0829567	False
FBgn0033600	-1188.33	1	-1188.23	21.2444	0.197808	29.9668	-0.9934	0.00660091	-1188.43	1	-1188.41	1	0.029607	0.161212	-9.0128	0.183653	-1188.43	1	-1188.43	1	0.032996	0.010489	3.0635	3.14577	-1188.43	1	-1188.43	1	0.002597	0.035842	-0.3324	0.0724569	-1187.73	1	-1188.43	1	0.004437	0.060123	-0.3311	0.0737987	-1188.43	1	-1188.43	1	0.027942	0.22038	-9.0697	0.12679	True
FBgn0033601	-973.789	1	-973.69	2.24017	0.324056	1.54083	-0.7897	0.210313	-973.717	1	-972.699	23.8999	0.045929	0.07375	-998.377	0.622766	-974.256	1	-973.789	999	0.01037	1e-05	998.659	1037	-974.256	1	-974.256	1	3e-06	0.025961	-0.4947	0.000115558	-974.256	1	-974.256	1	0	5e-06	-0.4947	0.0001	-974.256	1	-974.256	1	0.018162	0.087088	-998.791	0.208548	True
FBgn0033607	-4194.8	1	-4194.8	1	0.009221	1.12707	-0.9918	0.00818138	-4194.8	1	-4194.8	1	8e-06	0.078726	-0.0307	0.000101618	-4194.55	1	-4194.55	1	0.001293	0.057247	0.0225	0.0225863	-4194.8	1	-4194.8	1	0.001292	0.028814	-0.0056	0.0448393	-4194.8	1	-4194.8	1	3e-06	0.029541	-0.0503	0.000101554	-4194.8	1	-4194.8	1	0.000651	0.076354	-0.0223	0.00852608	False
FBgn0028419	-2004.6	1	-2004.6	1.94277	0.040195	1.19981	-0.9665	0.0335013	-2004.34	1	-2004.34	1	0.004793	0.090831	-19.8512	0.0527683	-2003.82	1	-2003.82	1	0.003891	0.031905	-0.0329	0.121956	-2004.6	1	-2004.6	1	3e-06	0.026112	-0.3103	0.00011489	-2004.6	1	-2004.6	1	2e-06	0.019872	-0.3103	0.000100644	-2004.6	1	-2004.6	1	0.004814	0.094251	-19.8529	0.0510764	False
FBgn0028418	-1266.73	1	-1265.3	123.435	0.107837	2.39455	-0.955	0.0450343	-1266.68	1	-1266.73	2.68626	0.017734	0.092032	0.1242	0.192694	-1264.82	1	-1263.5	11.921	0.014815	0.08942	-998.834	0.165679	-1266.73	1	-1266.73	1	0.002725	0.031934	-0.2342	0.0853322	-1266.73	1	-1266.73	1	0	6e-06	-0.3194	0.0001	-1265.56	1	-1265.56	1	0.019564	0.136762	0.0745	0.143051	False
FBgn0033609	-5282.91	1	-5282.04	18.9216	0.071468	1.04602	-0.9317	0.068324	-5285.61	1	-5285.61	1	0.003238	0.061267	-0.0992	0.0528506	-5284.97	1	-5284.04	49.5371	0.00444	0.055196	0.0251	0.0804406	-5285.97	1	-5285.97	1	0.001287	0.01818	-0.0879	0.0707921	-5285.97	1	-5285.97	1	0.001289	0.023636	-0.1042	0.0545355	-5285.97	1	-5285.97	1	0.007114	0.099188	-0.0804	0.0717224	False
FBgn0028411	-1121.06	1	-1120.92	4.73113	0.09174	1.47816	-0.9379	0.0620637	-1121.49	1	-1121.49	1	0.011757	0.068228	-998.828	0.172319	-1121.96	1	-1121.96	1	0.011237	0.163381	-0.0157	0.0687779	-1121.96	1	-1121.96	1	3e-06	0.030569	-0.4771	9.81386371815e-05	-1121.96	1	-1121.96	1	5e-06	0.04514	-0.4771	0.000110767	-1121.96	1	-1121.96	1	0.006209	0.148732	-998.958	0.0417462	False
FBgn0028410	-2110.8	1	-2110.29	5.48714	0.238554	1.49069	-0.84	0.160029	-2112.3	1	-2112.3	1	0.028443	0.166373	-0.0298	0.170959	-2112.3	1	-2112.3	1	0.018664	0.141464	-0.2364	0.131935	-2112.3	1	-2112.3	1	0.004387	0.02853	-0.8401	0.153768	-2112.3	1	-2112.3	1	0.005094	0.020695	-0.7478	0.246146	-2112.3	1	-2112.3	1	0.022035	0.090226	0.0434	0.24422	False
FBgn0044050	-1099.16	1	-1099.44	4.09493	0.369025	2.9518	-0.875	0.125017	-1105.27	1	-1105.27	1	0.022853	0.178687	0.1278	0.127894	-1106.29	1	-1105.27	1	0.007729	0.102533	-0.0043	0.0753806	-1105.27	1	-1105.27	1	0.003825	0.061245	-0.3414	0.0624541	-1105.27	1	-1105.27	1	3e-06	0.026459	-0.4037	0.000113383	-1105.27	1	-1105.27	1	0.019203	0.165442	0.116	0.116071	True
FBgn0024332	-2278.83	1	-2278.83	1	0.011262	1.86608	-0.994	0.0060351	-2278.83	1	-2278.83	1	0.00626	0.16492	-998.962	0.0379578	-2278.83	1	-2278.83	1	0.001483	0.074496	0.0198	0.0199071	-2234.99	1	-2184.21	380.735	0.070699	0.226212	0.2019	0.312534	-2263.86	1	-2229.41	999	0.032335	0.055839	0.4685	0.579076	-2278.81	1	-2278.81	1	0.004867	0.134441	-998.964	0.0362018	False
FBgn0035604	-6648.69	1	-6647.43	3.15725	0.07927	1.06725	-0.9257	0.0742751	-6654.48	1	-6654.48	1	0.016048	0.169006	-0.0349	0.0949552	-6654.5	1	-6654.5	1	0.007318	0.066864	0.0363	0.109446	-6650.08	1	-6650.08	1	0.005779	0.026427	0.2164	0.218678	-6654.68	1	-6654.68	1	0.000524	0.023276	0.0202	0.0225125	-6654.68	1	-6654.68	1	0.007416	0.160847	-0.0838	0.0461059	False
FBgn0035607	-8555.78	1	-8554.09	3.52742	0.179047	2.48518	-0.928	0.072046	-8557.24	1	-8552.96	41.0716	0.027279	0.127511	-0.3676	0.213934	-8560.71	1	-8560.71	1	0.013886	0.056108	0.1764	0.247487	-8560.71	1	-8560.71	1	0.005614	0.036216	-0.0362	0.155014	-8559.94	1	-8560.71	1	0.007061	0.025357	0.0873	0.278464	-8560.71	1	-8560.71	1	0.020678	0.116606	-0.4042	0.177332	False
FBgn0035600	-1820.36	1	-1820.36	1	0.025551	0.57468	-0.9555	0.0444613	-1822.87	1	-1821.41	45.4359	0.005384	0.050187	-0.3615	0.107279	-1822.87	1	-1822.87	1	1.2e-05	0.11764	-0.0377	0.000102006	-1822.87	1	-1822.87	1	2e-06	0.024402	-0.2961	8.19604950414e-05	-1822.87	1	-1822.87	1	2e-06	0.024671	-0.2961	8.10668396093e-05	-1822.82	1	-1822.82	1	0.001454	0.046869	-0.4378	0.0310226	False
FBgn0035601	-516.673	1	-516.673	1	0.012951	0.274591	-0.9528	0.0471647	-517.209	1	-517.209	1	1e-06	0.014565	0	6.86577411603e-05	-517.209	1	-517.209	1.06223	0	5e-06	0	0.0001	-517.209	1	-517.209	1	0	5e-06	0	0.0001	-517.209	1	-517.209	1.08312	0	5e-06	0	0.0001	-517.209	1	-517.209	1.15842	0	5e-06	0	0.0001	False
FBgn0035602	-1599.54	1	-1599.5	3.15915	0.047091	1.37805	-0.9658	0.0341722	-1602.18	1	-1602.18	1	0.002042	0.144442	0.014	0.0141372	-1602.18	1	-1602.18	1	8e-06	0.082809	-0.0336	9.66078566339e-05	-1602.18	1	-1602.18	1	2e-06	0.023761	0	8.41715416018e-05	-1601.98	1	-1601.98	1	0.001985	0.040108	0.0494	0.0494914	-1602.18	1	-1602.18	1	0.002015	0.109038	0.0184	0.0184798	False
FBgn0035603	-828.87	1	-828.87	1	0.040496	1.92847	-0.979	0.020999	-828.403	1	-828.403	1	0.012714	0.07388	-0.5793	0.17209	-829.126	1	-829.126	1	0	8e-06	-0.0998	0.0001	-829.126	1	-829.126	1	4e-06	0.037262	-0.0307	0.000107348	-829.126	1	-829.126	1	0	1.3e-05	-0.0307	0.0001	-829.126	1	-829.126	1	1.7e-05	0.172947	-0.7513	9.82960097602e-05	False
FBgn0003721	-1985.92	1	-1985.92	1	0.091653	0.480255	-0.8092	0.190842	-1985.92	1	-1985.92	1	1e-06	0.006759	-0.4403	0.000147951	-1985.92	1	-1975.29	998.999	0.019712	0.092783	0.1219	0.212453	-1985.94	1	-1985.92	1	0.043123	0.142909	-0.0966	0.301751	-1982.39	1	-1967.82	999	0.03336	0.069098	0.0844	0.482793	-1985.92	1	-1985.92	1	2e-06	0.022315	-0.4403	8.96258122339e-05	False
FBgn0030607	-2709.14	1	-2707.28	117.576	0.281313	1.86753	-0.8494	0.150634	-2713.27	1	-2712.92	8.53557	0.036005	0.159486	0.1824	0.225756	-2714.47	1	-2714.45	1	0.01547	0.065053	-998.762	0.237806	-2714.47	1	-2714.47	1	0.010254	0.013768	0.2705	0.74477	-2714.47	1	-2714.47	1	0.007657	0.028073	-0.2016	0.272753	-2714.47	1	-2714.47	1	0.014561	0.122051	0.0759	0.119303	True
FBgn0030606	-1703.98	1	-1703.66	2.45112	0.088774	2.0473	-0.9566	0.0433615	-1707.74	1	-1707.74	1	0.008779	0.073534	0.1193	0.119387	-1707.89	1	-1707.89	1	0.003565	0.122462	-0.0483	0.0291111	-1707.89	1	-1707.89	1	0.001755	0.063291	-0.1598	0.0277291	-1707.89	1	-1707.89	1	1e-06	0.013723	-0.1874	7.28703636231e-05	-1707.89	1	-1707.89	1	0.003796	0.147211	0.0257	0.0257861	False
FBgn0052100	-3571.03	1	-3570.96	1.30246	0.078486	1.88265	-0.9583	0.0416891	-3579.49	1	-3578.72	11.9421	0.003537	0.140404	0.0051	0.0251916	-3579.42	1	-3579.51	1	0.002695	0.123998	-0.3428	0.0217342	-3579.45	1	-3579.45	1	0.002646	0.0406	0.0313	0.0651724	-3577.06	1	-3577.06	1	0.002667	0.027852	0.0619	0.0957561	-3579.4	1	-3579.4	1	0.003857	0.070168	0.0349	0.0549681	False
FBgn0052102	-260.191	1	-257.281	790.14	0.128258	0.280717	-0.5431	0.456894	-260.492	1	-260.492	1.09824	0	5e-06	-999	0.0001	-260.492	1	-260.492	1	0.042659	0.106778	-998.601	0.399511	-260.492	1	-260.492	1	1e-06	2e-06	0.3738	0.5	-260.492	1	-260.492	1	0.012453	1.2e-05	999	1037.75	-260.492	1	-260.492	1	0.012329	1.2e-05	0	1027.42	False
FBgn0052104	-10517.6	1	-10515.9	589.459	0.136044	1.29656	-0.8951	0.104927	-10521.8	1	-10521.8	1	0.015125	0.084008	0.0946	0.180042	-10522.8	1	-10522.8	1	0.01272	0.078819	-0.2788	0.161382	-10522	1	-10520.5	20.3633	0.005615	0.037234	0.0574	0.150803	-10522	1	-10522.8	1	0.003614	0.037137	0.0039	0.0973153	-10522.8	1	-10522.8	1	0.010551	0.107032	0.0132	0.098578	False
FBgn0052105	-4161.98	1	-4152.1	9.08443	0.064238	0.739258	-0.9131	0.0868952	-4167.11	1	-4167.01	1.93351	0.008976	0.057887	-0.8821	0.155061	-4172.58	1	-4172.58	1	0.002149	0.071574	0.0229	0.0300249	-4171.91	1	-4170.81	18.8761	0.004446	0.043764	0.1015	0.10159	-4172.58	1	-4172.58	1	0.000715	0.041971	0.0169	0.0170356	-4172.57	1	-4172.57	1	0.00406	0.097363	-0.9955	0.0416996	False
FBgn0052109	-1983.21	1	-1983.21	1	0.158218	2.16898	-0.9271	0.0729458	-1985.15	1	-1985.15	1	0.012064	0.105895	0.0625	0.113924	-1985.15	1	-1985.15	1	0.003948	0.053022	0.0315	0.0744597	-1985.15	1	-1985.15	1	0.002835	0.039346	-0.0668	0.0720531	-1984.52	1	-1984.46	2.93287	0.007466	0.017949	0.2771	0.415956	-1985.15	1	-1985.15	1	0.008018	0.15792	-0.0006	0.0507725	False
FBgn0025683	-5068.44	1	-5068.44	1	0.013511	1.3622	-0.9901	0.00991848	-5068.25	1	-5068.25	1	0.002591	0.079723	-0.2534	0.0325	-5068.44	1	-5068.44	1	0.000461	0.082656	-0.081	0.00557733	-5006.65	1	-4922.09	950.307	0.039802	0.047927	0.8304	0.830471	-5063.46	1	-5063.46	1	0.002581	0.011283	0.2287	0.228751	-5068.44	1	-5068.44	1	0.001279	0.10568	-0.2738	0.0121026	False
FBgn0025687	-6341.54	1	-6341.12	6.03817	0.017725	1.23819	-0.9857	0.0143152	-6339.02	1	-6339.02	1	0.004362	0.098827	-0.0388	0.0441377	-6343.08	1	-6343.08	1	0.001451	0.067092	0.0153	0.021627	-6341.33	1	-6341.33	1	0.001436	0.035979	0.0176	0.0399122	-6343.08	1	-6343.08	1	3e-06	0.026587	-0.0222	0.000112837	-6343.08	1	-6343.08	1	0.001859	0.123656	-0.0679	0.0150336	False
FBgn0034569	-4670.03	1	-4669.69	30.7491	0.108825	2.4932	-0.9564	0.0436487	-4674.38	1	-4672.39	38.402	0.00836	0.111793	-998.925	0.0747811	-4675.25	1	-4675.25	1	0.003069	0.095579	0.0026	0.0321096	-4674.76	1	-4674.76	1	0.003068	0.037638	0.0272	0.0815134	-4675.25	1	-4675.25	1	0.001533	0.028903	-0.0013	0.0530395	-4674.77	1	-4674.77	1	0.013014	0.135795	-998.904	0.0958356	False
FBgn0034564	-489.475	1	-489.475	1	0.000168	1.68176	-0.9999	9.98954665297e-05	-489.475	1	-489.475	1	1.7e-05	0.170066	-0.4763	9.99611915374e-05	-489.475	1	-489.475	1	5e-06	0.051193	0	9.76696032661e-05	-489.475	1	-489.475	1	7e-06	0.065193	0	0.000107373	-489.475	1	-489.475	1.04974	1e-06	3e-06	0.3347	0.333333	-489.475	1	-489.475	1	2.6e-05	0.261171	-0.4763	9.95516347527e-05	False
FBgn0026015	-5679.93	1	-5679.09	4.17964	0.021986	1.00073	-0.978	0.0219699	-5680.48	1	-5680.48	1	0.00352	0.139781	0.0073	0.0251822	-5680.48	1	-5680.48	1	0.002341	0.108828	-0.1973	0.021511	-5680.48	1	-5680.48	1	0.001057	0.027329	-0.1429	0.0386769	-5680.48	1	-5680.48	1	0.000937	0.018197	-0.1301	0.051492	-5680.48	1	-5680.48	1	1.5e-05	0.146136	-0.0178	0.000102644	False
FBgn0043470	-2463.41	1	-2459.39	224.875	0.165401	1.37828	-0.88	0.120005	-2469.18	1	-2469.18	1	0.045472	0.185428	0.1965	0.245227	-2470.49	1	-2469.04	26.2889	0.009737	0.051425	-0.2588	0.189344	-2468.31	1	-2466.84	12.9168	0.02068	0.027849	0.4432	0.742576	-2470.76	1	-2470.77	1	0.002386	0.046552	-0.2482	0.0512545	-2470.73	1	-2469.96	9.93121	0.026806	0.101371	0.2157	0.264435	False
FBgn0043471	-2481.05	1	-2480.47	7.75617	0.111474	1.44176	-0.9227	0.0773178	-2474.5	1	-2474.12	1.97563	0.058374	0.154291	0.3658	0.378337	-2480.83	1	-2480.65	3.91548	0.018018	0.090022	-0.1189	0.200151	-2479.93	1	-2479.93	1	0.010859	0.027943	0.3885	0.388613	-2475.28	1	-2451.54	998.627	0.029577	0.082383	0.3589	0.359018	-2481.07	1	-2481.07	1	0.00975	0.142551	0.0559	0.0683966	False
FBgn0034474	-1230.24	1	-1230.24	1	0.241747	1.57771	-0.8468	0.153226	-1230.24	1	-1230.24	1	0.038351	0.149998	0.177	0.255677	-1229.89	1	-1229.89	1	0.00622	0.036924	-998.832	0.168454	-1230.24	1	-1230.24	1	0.006637	0.056008	-0.0637	0.118501	-1230.04	1	-1230.04	1	0.003333	0.010346	0.1399	0.322153	-1230.24	1	-1230.24	1	0.038259	0.227866	0.0892	0.167901	False
FBgn0010173	-4332.53	1	-4331.68	49.5287	0.053292	1.81825	-0.9707	0.0293095	-4337.01	1	-4337.01	1	0.003421	0.135568	-0.1392	0.0252346	-4337.01	1	-4337.01	1	0.002715	0.050707	0.0185	0.0535429	-4337.01	1	-4337.01	1	1e-06	0.014292	-0.0084	6.9969213546e-05	-4336.86	1	-4336.86	1	0.000722	0.020028	0.0276	0.0360495	-4337.01	1	-4337.01	1	0.002353	0.149137	-0.1486	0.0157774	False
FBgn0034563	-893.93	1	-893.927	1.08844	0.105246	1.56971	-0.933	0.0670479	-895.883	1	-895.883	1	0.016756	0.164814	-998.898	0.101666	-895.883	1	-895.883	1	4e-06	0.044211	-0.2703	9.04752210988e-05	-895.883	1	-895.883	1	0.006847	0.07111	-998.904	0.0962874	-889.819	1	-886.454	67.4556	0.022997	0.03191	-998.279	0.720683	-895.883	1	-895.883	1	0.008379	0.147529	-998.943	0.0567956	False
FBgn0034560	-3221.86	1	-3220.92	2.35693	0.240431	2.47319	-0.9028	0.0972148	-3232.6	1	-3232.6	1	0.023638	0.13549	0.1141	0.174463	-3232.6	1	-3232.6	1	0.009629	0.115096	-0.0901	0.0836606	-3232.6	1	-3232.6	1	0.001296	0.029958	-0.6172	0.0432606	-3232.6	1	-3232.6	1	0.003975	0.041653	-0.5651	0.0954313	-3232.6	1	-3232.37	7.96846	0.018477	0.116776	0.0978	0.158226	False
FBgn0041709	-2559.41	1	-2559.41	1	0.024584	2.0146	-0.9878	0.0122029	-2561.6	1	-2561.6	1	0.004018	0.121863	-0.6956	0.0329715	-2561.61	1	-2561.61	1	0.001992	0.112526	0.0116	0.0177026	-2561.4	1	-2561.4	1	0.000993	0.092241	-0.0572	0.0107653	-2561.61	1	-2561.61	1	3e-06	0.025285	-0.0679	0.000118647	-2561.05	1	-2561.05	1	0.003051	0.156613	-0.7091	0.0194811	False
FBgn0003187	-6625.08	1	-6624.85	2.47365	0.049915	1.41257	-0.9647	0.0353363	-6625.98	1	-6625.98	1	0.004549	0.118893	-0.058	0.0382613	-6623.6	1	-6623.6	1	0.006744	0.058791	0.0384	0.114711	-6625.95	1	-6625.95	1	0.001728	0.034736	0.035	0.0497467	-6625.98	1	-6625.98	1	0.001764	0.034868	0.0359	0.0505908	-6624.65	1	-6623.74	8.27851	0.007049	0.092436	-0.02	0.0762582	False
FBgn0037978	-3634.72	1	-3634.33	2.78618	0.011696	1.26663	-0.9908	0.00923397	-3635.01	1	-3635.01	1	6e-06	0.055432	0	0.000108241	-3627.79	1	-3613.76	999	0.006967	0.054786	0.1069	0.127168	-3634.88	1	-3634.88	1	0.000818	0.034259	-0.1489	0.0238769	-3634.44	1	-3634.44	1	0.000813	0.01935	-0.1308	0.0420155	-3635.01	1	-3635.01	1	0.000811	0.093201	0.0086	0.00870162	False
FBgn0037979	-9057.8	1	-9058.68	68.707	0.11645	2.0183	-0.9423	0.057697	-9057.13	1	-9056.68	2.78709	0.019455	0.098375	0.1243	0.197764	-9058.02	1	-9058.02	1	0.008446	0.059231	-0.076	0.142594	-9057.66	1	-9057.66	1.09861	0.00421	0.017306	0.1448	0.243268	-9054.2	1	-9054.2	1	0.00424	0.01825	0.1339	0.232329	-9059.17	1	-9059.17	1	0.01087	0.097674	0.0378	0.111289	False
FBgn0037971	-2131.07	1	-2130.33	26.4192	0.117452	2.10083	-0.9441	0.0559073	-2130.87	1	-2131.4	1	0.010431	0.082008	-0.0073	0.127195	-2131.17	1	-2131.17	1	0.003714	0.026673	-0.0485	0.139242	-2131.4	1	-2131.4	1	0.001797	0.042526	-0.0124	0.0422565	-2128.96	1	-2128.95	1.66787	0.005272	0.008273	0.5825	0.637254	-2131.4	1	-2131.4	1	0.012493	0.091407	0.0022	0.136674	False
FBgn0037972	-1503.12	1	-1502.77	1.73726	0.04777	0.595975	-0.9198	0.0801544	-1511.42	1	-1511.39	1	0.003635	0.07882	0.046	0.0461177	-1511.25	1	-1511.25	1	0.003671	0.05677	0.0087	0.0646644	-1511.42	1	-1511.42	1	3e-06	0.029312	0	0.000102347	-1511.42	1	-1511.42	1	1e-06	0.014903	0	6.71005837751e-05	-1511.42	1	-1512.89	1	0.0018	0.087899	0.0204	0.020478	False
FBgn0037973	-2500.68	1	-2500.68	1	0.066337	1.41039	-0.953	0.0470346	-2498.55	1	-2497.51	7.43543	0.012411	0.078906	0.12	0.157288	-2502.08	1	-2502.08	1	0.005712	0.098627	0.0063	0.0579152	-2501.87	1	-2501.86	3.51123	0.006866	0.049872	-0.0084	0.137672	-2502.06	1	-2502.06	1	0.002747	0.044308	-0.0841	0.0619978	-2501.9	1	-2501.9	1	0.009564	0.118862	0.0432	0.0804631	False
FBgn0037976	-2366.31	1	-2365.86	4.44318	0.134992	1.3621	-0.9009	0.0991056	-2366.87	1	-2366.74	2.65894	0.028565	0.111184	0.066	0.256916	-2367.13	1	-2367.13	1	0.006661	0.117325	-0.0309	0.0567739	-2367.1	1	-2367.1	1	0.001499	0.028098	-0.0674	0.053349	-2367.13	1	-2367.13	1	0.001499	0.048418	-0.0898	0.0309596	-2367.13	1	-2367.13	1	0.011545	0.128139	-0.1008	0.0900975	False
FBgn0037977	-4932.63	1	-4931.62	58.6941	0.084411	1.54637	-0.9454	0.0545867	-4933.45	1	-4933.45	1	0.010009	0.08454	0.1183	0.118394	-4933.77	1	-4933.87	1.65927	0.005178	0.069339	-0.2365	0.0746766	-4931.93	1	-4925.65	474.918	0.005406	0.028523	0.1399	0.189531	-4933.89	1	-4933.89	1	0.001273	0.040887	-0.0185	0.0311346	-4932.38	1	-4932.26	1	0.011785	0.106692	0.1104	0.110458	False
FBgn0000578	-4261.67	1	-4260.23	13.6817	0.029597	0.956031	-0.969	0.0309582	-4262.76	1	-4262.76	1	0.000693	0.063763	-0.0534	0.0108684	-4262.62	1	-4262.62	1	0.001399	0.059865	0.0012	0.0233692	-4250.71	1	-4234.06	137.736	0.008462	0.028145	0.3006	0.300657	-4262.64	1	-4257.95	209.612	0.001395	0.023454	0.0594	0.0594781	-4262.76	1	-4262.76	1	0.00208	0.076628	-0.0372	0.0271441	False
FBgn0000579	-3419.61	1	-3413.9	11.6106	0.076148	0.826087	-0.9078	0.0921792	-3426.02	1	-3426.02	1	0.007213	0.059624	-0.1058	0.120975	-3426.02	1	-3426.02	1	0.001623	0.064839	-0.1631	0.0250312	-3426.02	1	-3426.02	1	2e-06	0.018748	-0.057	0.000106678	-3417.75	1	-3387.32	999	0.012059	0.09275	0.0729	0.130016	-3426.02	1	-3426.02	1	0.007166	0.121169	-0.1677	0.0591405	False
FBgn0000570	-2978.63	1	-2978.05	1.96798	0.032785	1.33794	-0.9755	0.024504	-2983.36	1	-2983.36	1	0.004834	0.072993	-0.4004	0.0662255	-2985.94	1	-2985.94	1	6e-06	0.061949	0	9.6853863662e-05	-2985.94	1	-2985.94	1	2e-06	0.015064	0	0.000132767	-2985.94	1	-2985.94	1	0	0.002699	0	0.0001	-2985.94	1	-2985.94	1	1e-05	0.09653	-0.4665	0.000103595	False
FBgn0000576	-3331.43	1	-3330.03	272.042	0.046401	1.18234	-0.9608	0.0392449	-3331.63	1	-3331.63	1	0.001874	0.030783	-0.2096	0.0608778	-3331.63	1	-3331.63	1	0.000944	0.042971	0.0219	0.0219683	-3283.3	1	-3202.42	785.025	0.056033	0.079312	0.6503	0.706488	-3331.63	1	-3331.63	1	0.000896	0.045788	-0.0366	0.0195684	-3331.63	1	-3331.63	1	0.000936	0.076937	-0.2583	0.0121658	False
FBgn0000577	-3519.72	1	-3513.62	391.457	0.055365	1.01203	-0.9453	0.0547069	-3535.53	1	-3535.53	1	0.002263	0.083792	-0.0251	0.0270074	-3535.53	1	-3535.53	1	0.001577	0.056413	0.0279	0.0279545	-3535.53	1	-3535.53	1	0.000786	0.030729	0.0255	0.0255784	-3535.53	1	-3535.53	1	4e-06	0.037415	0	0.000106909	-3535.53	1	-3535.53	1	6e-06	0.056575	-0.052	0.000106054	False
FBgn0000575	-1197.39	1	-1196.64	3.19238	0.067228	0.772315	-0.913	0.0870474	-1200.2	1	-1200.2	1	2e-06	0.01974	-0.0822	0.000101317	-1200.2	1	-1200.2	1	0.004347	0.043567	-998.9	0.0997774	-1198.65	1	-1198.65	1	0.004284	0.017013	0.2517	0.251807	-1200.2	1	-1200.2	1	0	6e-06	0	0.0001	-1200.2	1	-1200.2	1	9e-06	0.086943	-0.0822	0.000103516	False
FBgn0031453	-656.528	1	-655.085	154.565	0.022092	0.678869	-0.9675	0.0325424	-657.213	1	-657.213	1	2e-06	0.024146	-3.0926	8.28294541539e-05	-657.213	1	-657.213	1	2e-06	0.015975	-1.1023	0.000125196	-657.213	1	-657.213	1	2e-06	0.016081	-3.1076	0.00012437	-657.213	1	-657.213	1.06593	1e-06	1e-06	-2.1651	1	-657.213	1	-657.213	1	1e-06	0.007894	-3.0926	0.000126678	False
FBgn0259735	-6524.21	1	-6549.13	121.861	0.19211	0.953988	-0.7986	0.201376	-6524.21	1	-6523.36	9.09494	0.015843	0.072827	-0.0632	0.217543	-6515.31	1	-6515.31	1	1.04905	59.2559	-124.053	0.0177037	-6530.23	1	-6524.21	1	0.000837	0.018258	-0.0759	0.0458429	-6524.21	1	-6530.62	124.457	1e-06	0.012132	-0.1217	8.24266402901e-05	-6524.21	1	-6524.21	1	0.029754	0.062561	0.1949	0.4756	True
FBgn0259736	-1854.69	1	-1854.68	1.6806	0.032767	1.13903	-0.9712	0.0287676	-1855.4	1	-1855.4	1	0.002761	0.129887	-998.979	0.0212569	-1855.45	1	-1855.45	1	0.004513	0.212972	0.0211	0.0211906	-1855.45	1	-1855.45	1	0	9e-06	-0.3123	0.0001	-1855.45	1	-1855.45	1	0.001434	0.068524	-0.2915	0.020927	-1853.76	1	-1850.27	41.916	0.009064	0.184699	-998.951	0.0490744	False
FBgn0039600	-5034.05	1	-5033.5	2.46614	0.079494	1.58657	-0.9499	0.0501042	-5036.76	1	-5036.76	1	0.007299	0.10204	-0.0281	0.0715308	-5023.57	1	-4987.55	140.868	0.029436	0.108239	0.1536	0.271954	-5036.62	1	-5036.62	1.23205	0.003791	0.018744	0.1829	0.202251	-5029.9	1	-5012.41	191.892	0.0098	0.027003	0.3436	0.362923	-5036.96	1	-5036.96	1	0.007244	0.13713	-0.0468	0.0528258	False
FBgn0039601	-4872.03	1	-4872.03	1	0.123026	2.12851	-0.9422	0.0577993	-4878.56	1	-4878.56	1	0.006035	0.115322	0.0112	0.0523317	-4878.56	1	-4878.56	1	0.002196	0.076886	-0.7345	0.0285618	-4879.51	1	-4876.27	1.41787	0.005673	0.017798	0.29	0.318744	-4878.48	1	-4878.48	19.5463	0.002528	0.022518	0.0836	0.112266	-4878.56	1	-4878.56	1	0.007527	0.115012	0.0243	0.0654453	False
FBgn0039602	-8880.78	1	-8879.3	46.7106	0.225408	2.37325	-0.905	0.0949784	-8880.45	1	-8880.45	1	0.02445	0.081979	-998.702	0.298247	-8877.39	1	-8877.39	1	0.01726	0.074664	0.1208	0.231169	-8881.52	1	-8881.52	1	0.005112	0.019868	-0.0133	0.257298	-8882.53	1	-8882.53	1	0.004496	0.02577	-0.0961	0.174466	-8882.53	1	-8879.67	1	0.019509	0.094088	-998.793	0.207348	False
FBgn0031452	-4307.49	1	-4303.74	31.8139	0.170954	4.92058	-0.9653	0.0347426	-4322.19	1	-4322.19	1	0.006357	0.123302	0.0045	0.0515563	-4322.12	1	-4322.19	1	0.003599	0.072659	-0.0839	0.0495327	-4320.18	1	-4322.19	1	0.004113	0.027952	0.0691	0.147145	-4322.19	1	-4322.19	1	0.001638	0.038431	-0.0354	0.0426218	-4322.19	1	-4322.19	1	0.01469	0.179363	0.0348	0.0819009	True
FBgn0030724	-483.818	1	-483.818	1	0.14092	3.3899	-0.9584	0.0415706	-487.977	1	-487.977	1	5e-06	0.051372	0	9.73292844351e-05	-487.977	1	-487.977	1	2e-06	0.023735	0	8.42637455235e-05	-487.977	1	-487.977	1	1e-06	3e-06	0.3915	0.333333	-487.977	1	-487.977	1	2e-06	0.023957	0	8.34829068748e-05	-487.53	1	-487.53	1	0.006395	0.10335	0.0618	0.0618771	True
FBgn0030720	-1454.66	1	-1454.62	2.2703	0.024678	1.45397	-0.983	0.0169729	-1454.74	1	-1454.74	1	1.1e-05	0.109736	0	0.000100241	-1454.74	1	-1454.74	1	2e-06	0.022924	0	8.72448089339e-05	-1454.74	1	-1454.74	1	2e-06	0.018591	0	0.000107579	-1425.99	1	-1402.97	999	0.048006	0.146956	0.3266	0.326669	-1454.74	1	-1454.74	1	0.002026	0.096843	0.0208	0.0209205	False
FBgn0030722	-1937.06	1	-1937.06	1	0.115282	2.4102	-0.9522	0.0478309	-1936.05	1	-1936.05	1	0.019296	0.126736	0.0807	0.152254	-1935.18	1	-1933.57	16.8036	0.010523	0.051436	-998.795	0.204584	-1937.01	1	-1936.67	141.602	0.003849	0.012421	-0.0301	0.309878	-1937.06	1	-1936.68	384.315	0.003866	4e-06	998.66	966.5	-1937.06	1	-1937.06	1	0.006491	0.086188	0.0037	0.0753121	False
FBgn0030723	-1731.65	1	-1731.62	1.3057	0.289994	3.38902	-0.9144	0.0855687	-1743.43	1	-1743.45	1	0.004269	0.067811	-0.3148	0.0629544	-1743.64	1	-1743.64	1	0.00212	0.02852	0.0492	0.0743338	-1743.64	1	-1743.64	1	1e-06	0.006227	0	0.000160591	-1743.64	1	-1750.19	1	4e-06	0.038018	0	0.000105213	-1743.64	1	-1743.64	1	0.004236	0.073278	-0.3199	0.0578073	True
FBgn0011327	-2125.27	1	-2125.27	1	0.01154	1.09443	-0.9895	0.0105443	-2125.27	1	-2125.27	1	0.002518	0.152884	-998.984	0.01647	-2124.96	1	-2124.96	1	0.003861	0.110999	-0.0367	0.0347841	-2121.87	1	-2118.31	113.912	0.002528	0.021463	0.0877	0.117784	-2125.27	1	-2125.27	1	2e-06	0.021211	-0.03	9.42906982226e-05	-2125.27	1	-2125.27	1	1.4e-05	0.137861	-999	0.000101552	False
FBgn0011638	-2791.32	1	-2791.32	1	0.07906	1.55157	-0.949	0.0509547	-2794.74	1	-2794.74	1	0.003136	0.164877	-0.0938	0.0190202	-2794.74	1	-2794.74	1	0.003154	0.102252	-0.0575	0.0308454	-2794.74	1	-2794.74	1	0.000991	0.027641	-0.0817	0.0358525	-2794.74	1	-2794.74	1	0.001107	0.021576	-0.0662	0.051307	-2794.74	1	-2794.74	1	0.008695	0.159584	-0.0583	0.0544854	False
FBgn0029906	-1259.61	1	-1258.5	4.48368	0.132973	1.14105	-0.8835	0.116536	-1262.14	1	-1262.14	1	1.5e-05	0.154868	-999	9.68566779451e-05	-1262.14	1	-1262.14	1	0.002924	0.064132	-0.0434	0.0455935	-1262.14	1	-1262.14	1	2e-06	0.018269	-0.1097	0.000109475	-1262.14	1	-1262.14	1	0.003186	0.008944	0.2464	0.356216	-1248.67	1	-1230.52	43.3562	0.091257	0.171555	-998.468	0.53194	False
FBgn0029907	-2225.77	1	-2218.47	148.431	0.269431	2.18729	-0.8768	0.12318	-2228.62	1	-2228.62	1	0.031063	0.115837	0.1431	0.268161	-2227.62	1	-2226.71	16.1957	0.012207	0.068424	-0.014	0.178402	-2219.12	1	-2173.35	999	0.059658	0.106128	0.4601	0.562133	-2229.09	1	-2229.09	1	2e-06	0.019532	-0.1019	0.000102396	-2228.53	1	-2228.53	1	0.01255	0.074765	0.0428	0.167859	True
FBgn0029909	-2746.66	1	-2741.84	122.932	0.076934	1.27453	-0.9396	0.0603625	-2747.12	1	-2747.12	1	0.012384	0.082922	0.1406	0.149345	-2748.17	1	-2748.17	1	0.012303	0.087766	-0.0295	0.14018	-2746.75	1	-2746.75	1	0.003643	0.016553	0.22	0.220081	-2748.7	1	-2748.7	1	0.001211	0.023596	0.0512	0.0513223	-2746.78	1	-2746.78	1	0.017454	0.132701	0.1228	0.131529	False
FBgn0051036	-7434.93	1	-7434.77	1.38341	0.09288	1.298	-0.9284	0.0715565	-7450.3	1	-7450.3	1	0.004649	0.083856	0.0279	0.0554403	-7450.3	1	-7450.3	1	0.002312	0.059609	0.007	0.0387861	-7443.42	1	-7425.85	999	0.006596	0.044769	0.1045	0.147334	-7450.3	1	-7450.3	1	0.000905	0.050144	-0.0248	0.018048	-7450.3	1	-7450.3	1	0.007734	0.120342	0.0368	0.0642668	False
FBgn0051038	-4246.26	1	-4246.26	1	0.091742	1.34218	-0.9316	0.0683527	-4248.83	1	-4248.83	1	0.011578	0.094489	-0.018	0.122533	-4248.83	1	-4248.83	1	0.001467	0.07214	-0.0689	0.0203355	-4248.83	1	-4248.83	1	0.00377	0.02636	0.0709	0.14302	-4245.03	1	-4230.22	999	0.006245	0.036688	0.0981	0.170219	-4248.82	1	-4248.82	1	0.008402	0.09819	-0.0549	0.0855688	False
FBgn0050340	-3376.35	1	-3376.35	1	0.098394	1.9007	-0.9482	0.0517672	-3376.35	1	-3376.35	1	0.020613	0.166559	-20.4666	0.123758	-3375.23	1	-3375.23	1.07652	0.016381	0.073212	0.1298	0.223747	-3371.29	1	-3351.82	999	0.017461	0.045813	0.1181	0.381136	-3376.35	1	-3376.35	1	0.001142	0.044616	-0.2374	0.0255962	-3376.35	1	-3376.35	1	0.014341	0.124439	-20.4752	0.115245	False
FBgn0052845	-4503.27	1	-4503.27	1	0.559697	9.26058	-0.9396	0.0604386	-4503.71	1	-4502.67	14.0529	0.079891	0.137018	0.1747	0.583069	-4503.71	1	-4503.71	1	0.030422	0.065918	-998.538	0.461513	-4503.61	1	-4503.61	1	0.005762	0.010944	-0.1378	0.526499	-4501.67	1	-4501.06	30.3396	0.008265	0.002103	3.2655	3.9301	-4503.71	1	-4503.71	1	0.084827	0.230433	-0.0403	0.36812	True
FBgn0050342	-2393.49	1	-2392.99	2.6208	0.046785	1.61792	-0.9711	0.0289168	-2398.71	1	-2398.71	1	0.00263	0.138689	-0.0226	0.0189633	-2398.71	1	-2398.71	1	0.001283	0.068413	-0.0297	0.0187537	-2398.71	1	-2398.71	1	3e-06	0.034681	0	8.65026960007e-05	-2398.57	1	-2398.57	1	0.002579	0.056567	0.0455	0.045592	-2398.71	1	-2398.71	1	0.00131	0.1341	-0.0318	0.00976883	False
FBgn0050344	-4248.72	1	-4246.08	4.08013	0.111519	1.33476	-0.9165	0.0835499	-4253.75	1	-4253.75	1	0.019137	0.126214	0.1468	0.151623	-4255.38	1	-4255.26	1	0.004025	0.049031	-0.0055	0.0820909	-4252.28	1	-4252.28	1	0.008208	0.051559	0.0122	0.159196	-4250.64	1	-4219.82	999	0.012429	0.038546	0.1754	0.322446	-4255.38	1	-4255.38	1	0.006247	0.089018	0.0654	0.0701768	False
FBgn0050345	-3093.13	1	-3093.13	1	0.091684	1.79954	-0.9491	0.0509485	-3091.37	1	-3091.37	1	0.010173	0.046061	-998.779	0.220859	-3093.22	1	-3093.22	4.99443	0.007034	0.098994	0.0553	0.0710548	-3093.22	1	-3093.22	1	3e-06	0.026241	-0.0357	0.000114325	-3093.22	1	-3093.22	1	0.003338	0.043412	0.0411	0.0768912	-3093.22	1	-3093.22	1	0.005624	0.109689	-998.949	0.0512722	False
FBgn0050349	-3654.62	1	-3654.44	56.1584	0.074145	1.32984	-0.9442	0.0557549	-3654.62	1	-3654.62	1	0.005218	0.11103	0.0469	0.0469963	-3654.43	1	-3653.04	25.4509	0.004837	0.048204	-0.1159	0.100344	-3652.76	1	-3652.75	2.027	0.003866	0.012603	0.2541	0.306752	-3650.36	1	-3647.14	84.812	0.003865	0.010784	0.3057	0.358401	-3652	1	-3652	1	0.01843	0.122392	0.1505	0.150582	False
FBgn0027504	-7765.53	1	-7765.9	49.1024	0.115285	1.9079	-0.9396	0.0604251	-7766.89	1	-7765.49	14.4654	0.012868	0.096619	-372.834	0.133183	-7768.91	1	-7768.91	1	0.005445	0.060708	-0.0168	0.0896916	-7768.91	1	-7768.91	1	0.001765	0.028099	-0.0899	0.0628136	-7768.48	1	-7765.22	112.959	0.00489	0.017096	0.1333	0.286032	-7768.88	1	-7768.91	1	0.009886	0.101504	-372.87	0.0973952	False
FBgn0027505	-10559.8	1	-10558.5	49.4251	0.064032	1.55905	-0.9589	0.0410712	-10557.6	1	-10557.6	1	0.012633	0.107719	-998.883	0.117277	-10560	1	-10560	1	0.00592	0.071183	0.046	0.0831659	-10557	1	-10557	1	0.005766	0.036246	0.004	0.15908	-10559.7	1	-10559.7	1	0.002367	0.025485	-0.0622	0.0928782	-10559.7	1	-10559.7	1	0.009694	0.108009	-998.91	0.0897518	False
FBgn0027506	-1195.85	1	-1195.85	1	0.022533	0.703036	-0.9679	0.032051	-1195.85	1	-1195.85	1	0.002431	0.089047	0.0272	0.0273002	-1195.85	1	-1195.85	1	4e-06	0.043152	0	9.269558769e-05	-1196.28	1	-1195.85	1	1e-06	0.013949	0	7.16897268621e-05	-1193.25	1	-1193.25	1	0.004907	0.014148	0.3467	0.346833	-1195.33	1	-1195.33	1	0.004888	0.038384	0.1273	0.127345	False
FBgn0027507	-5676.85	1	-5676.85	1.01883	0.286359	2.18712	-0.8691	0.13093	-5680.13	1	-5680.14	1	0.014947	0.141235	-0.2694	0.105831	-5680.14	1	-5680.14	1	0.009187	0.073426	-0.0401	0.125119	-5680.14	1	-5680.14	1	0.00382	0.020179	0.0989	0.189306	-5680.09	1	-5680.09	1	0.00143	0.00742	0.1023	0.192722	-5680.14	1	-5680.14	1	0.034755	0.110577	-0.0609	0.314306	True
FBgn0027503	-5751.2	1	-5751.2	1	0.177064	1.44537	-0.8775	0.122505	-5753.4	1	-5753.4	1	0.012047	0.087173	-0.0451	0.138196	-5753.4	1	-5753.4	1	0.00616	0.041399	-0.0496	0.148796	-5753.4	1	-5753.4	1	0.004495	0.028093	-0.4836	0.160004	-5748.66	1	-5726.94	999	0.00791	0.024667	-0.3229	0.320671	-5753.4	1	-5753.4	1	0.013686	0.069712	0.013	0.196322	False
FBgn0027508	-7792.9	1	-7791.44	65.4475	0.011719	1.15466	-0.9899	0.0101493	-7795.32	1	-7795.32	1	0.000765	0.080906	-0.2787	0.00945542	-7795.34	1	-7795.34	1	0.000385	0.061593	0.0012	0.00625071	-7795.17	1	-7795.17	1	0.000767	0.025815	0.0296	0.0297114	-7794.7	1	-7794.7	1	0.000766	0.037727	0.0202	0.0203038	-7795.34	1	-7795.34	1	0.000382	0.119027	-0.285	0.00320936	False
FBgn0019936	-609.646	1	-609.646	1	2.6e-05	0.258824	-0.9999	0.000100454	-609.646	1	-609.646	1	9e-06	0.094575	0	9.51625693894e-05	-609.646	1	-609.646	1	4e-06	0.037129	-0.0306	0.000107733	-609.646	1	-609.646	1	2e-06	0.018662	-999	0.00010717	-609.646	1	-609.646	1	2e-06	0.018257	-999	0.000109547	-609.646	1	-609.646	1	2e-06	0.021842	0	9.15667063456e-05	False
FBgn0031456	-5833.1	1	-5833.1	1	0.040999	2.31564	-0.9823	0.0177053	-5835.95	1	-5835.95	1	0.001645	0.103503	0.0158	0.0158933	-5835.95	1	-5835.95	1	0.002147	0.08547	-0.048	0.0251199	-5834.79	1	-5834.79	1	0.001072	0.021511	0.0497	0.049835	-5835.95	1	-5835.95	1	0.001588	0.040017	0.0396	0.0396831	-5835.95	1	-5835.95	1	0.001036	0.094544	0.0109	0.0109579	False
FBgn0030239	-1626.18	1	-1623.61	255.896	0.222383	1.27826	-0.826	0.173973	-1627.68	1	-1627.68	1	0.021308	0.177735	-0.1285	0.119886	-1627.68	1	-1627.68	1	9e-06	0.089495	-0.139	0.000100564	-1627.68	1	-1627.68	1	4e-06	0.036193	-0.0421	0.000110519	-1610.8	1	-1604.6	7.48992	0.156764	0.19268	0.7714	0.813598	-1627.68	1	-1627.68	1	0.017397	0.153534	-0.1351	0.11331	False
FBgn0065032	-1011.42	1	-1008.95	68.1199	0.075593	1.42431	-0.9469	0.0530734	-1002.36	1	-1002.36	1	0.065596	0.253927	0.2582	0.258326	-1012.61	1	-1012.61	1	4e-06	0.042796	-999	9.34666791289e-05	-1012.61	1	-1012.49	1	0.00355	0.038315	0.0571	0.092653	-1012.61	1	-1012.61	1	2e-06	0.018504	-0.0355	0.000108085	-1012.61	1	-1012.08	13.3264	0.00528	0.097336	0.0541	0.0542451	False
FBgn0030230	-3308.69	1	-3308.63	1.51062	0.048892	1.78645	-0.9726	0.0273683	-3313.05	1	-3313.05	1	0.003821	0.053211	0.0717	0.0718085	-3313.78	1	-3313.78	1	0.001609	0.083968	-0.0136	0.0191621	-3313.73	1	-3313.72	3.92664	0.000807	0.005222	0.1544	0.154538	-3313.78	1	-3313.78	1	0.002425	0.003469	0.6988	0.699049	-3313.78	1	-3313.78	1	0.004925	0.208648	0.0235	0.0236043	False
FBgn0037516	-1486.03	1	-1484.36	3.52643	0.343684	70.046	-0.9951	0.00490654	-1489.28	1	-1489.28	1	0.029248	0.205865	-0.3362	0.142074	-1489.28	1	-1489.28	1	0.015811	0.085711	-591.371	0.184469	-1486.58	1	-1486.58	1	0.006624	0.00893	-0.2385	0.741769	-1489.28	1	-1489.28	1	0.005886	0.012014	-0.4902	0.489928	-1489.28	1	-1489.28	1	0.025514	0.156346	-0.3151	0.163189	True
FBgn0030237	-1211.67	1	-1210.27	3.85289	0.423368	1.42016	-0.7019	0.298114	-1213.9	1	-1212.04	11.1414	0.040443	0.012934	2.8844	3.12687	-1216.05	1	-1216.05	1	0.013908	0.079189	0.1422	0.17563	-1214.86	1	-1214.86	1	0.00679	0.026105	0.1788	0.260103	-1215.46	1	-1215.46	1	0.003394	0.012562	0.1888	0.27018	-1216.05	1	-1216.05	1	0.032527	0.166233	-0.0468	0.195671	True
FBgn0030234	-1169.39	1	-1169.39	1	0.071949	1.09772	-0.9345	0.0655443	-1170.19	1	-1170.19	1	0.009859	0.134395	-0.0279	0.0733584	-1170.19	1	-1170.19	1	0.002485	0.052457	-0.4289	0.0473721	-1170.19	1	-1170.19	1	2e-06	0.018846	-0.0981	0.000106123	-1170.19	1	-1170.19	1	1e-06	0.009381	-0.0981	0.000106598	-1170.19	1	-1170.19	1	1e-05	0.09992	-0.1012	0.00010008	False
FBgn0030235	-1267.31	1	-1267.13	2.24398	0.027713	0.592864	-0.9533	0.0467443	-1268.13	1	-1268.13	1	8e-06	0.075028	0	0.000106627	-1268.13	1	-1268.13	1	2e-06	0.020948	-0.0999	9.54745083063e-05	-1268.13	1	-1268.13	1	1e-06	0.013584	0	7.36160188457e-05	-1268.13	1	-1268.13	1	1e-06	0.011412	0	8.76270592359e-05	-1267.96	1	-1267.83	17.8074	0.00685	0.024835	0.2757	0.27582	False
FBgn0085232	-1076.38	1	-1076.38	1	0.211182	62.8035	-0.9966	0.00336258	-1076.38	1	-1076.38	1	0.052696	0.206452	-23.2333	0.255246	-1076.38	1	-1076.3	1	0.00858	0.138914	-0.0168	0.0617648	-1076.38	1	-1076.38	1	0.004192	0.051835	-1.3087	0.080872	-1076.38	1	-1076.38	1	1e-06	0.010729	-1.3895	9.3205331345e-05	-1075.66	1	-1075	8.69404	0.022103	0.136343	-23.3264	0.162113	True
FBgn0085233	-702.507	1	-701.176	11.6521	0.105589	0.962086	-0.8902	0.10975	-702.643	1	-702.643	1	4e-06	0.03688	-0.2275	0.00010846	-702.643	1	-702.643	1	0.006124	0.109251	-0.2565	0.0560544	-701.316	1	-700.937	560.928	0.005902	7e-06	801.571	843.143	-702.643	1	-702.643	1.08828	2e-06	0	998.8	999	-702.643	1	-702.643	1	0.018437	0.093506	-0.0304	0.197175	False
FBgn0085230	-2373.13	1	-2372.05	385.277	0.201217	1.59141	-0.8736	0.126439	-2370.78	1	-2370.78	1	0.052903	0.161442	0.2774	0.32769	-2371.31	1	-2371.18	1.91875	0.035454	0.065191	0.3403	0.543848	-2373.59	1	-2373.59	1	0.011049	0.053768	0.2054	0.205494	-2373.51	1	-2373.59	3.34423	0.005829	0.034031	0.1712	0.171285	-2373.59	1	-2373.59	1	0.024014	0.104632	0.1792	0.229509	False
FBgn0085231	-3110.62	1	-3108.22	12.8302	0.132256	1.22362	-0.8919	0.108086	-3110.31	1	-3108.84	44.611	0.043287	0.152349	-0.1094	0.284131	-3112.62	1	-3111.05	13.7856	0.017335	0.111519	0.0718	0.155444	-3113.09	1	-3113.09	1	0.008628	0.042106	0.0989	0.204911	-3113.59	1	-3113.59	1	0.004237	0.072413	-0.0475	0.0585116	-3110	1	-3098.38	998.99	0.045182	0.173822	-0.1336	0.259933	False
FBgn0085237	-400.308	1	-399.497	67.4205	0.099882	1.84536	-0.9459	0.0541259	-399.65	1	-399.65	1	0.028267	0.067469	0.4189	0.418963	-400.308	1	-400.308	1	1e-05	0.101862	-0.252	9.81720366771e-05	-400.308	1	-400.308	45.1427	2e-06	0	241.66	378.068	-396.944	1	-396.297	999	0.018845	1.9e-05	862.592	991.842	-400.308	1	-400.308	1	7e-06	0.069433	0	0.000100817	False
FBgn0036179	-3372.28	1	-3372.28	1	0.034803	1.15132	-0.9698	0.0302289	-3374.03	1	-3372.29	18.1268	0.00256	0.10205	0.025	0.0250857	-3374.7	1	-3374.91	1	0.002535	0.070483	-0.1663	0.0359661	-3374.91	1	-3374.91	1	0.003386	0.063036	0.0536	0.0537153	-3374.6	1	-3374.6	1	0.000843	0.02255	0.0373	0.0373836	-3371.25	1	-3363.72	999	0.009232	0.084378	0.1093	0.109412	False
FBgn0033458	-4566.97	1	-4564.1	88.4125	0.534885	2.79081	-0.8083	0.191659	-4567.95	1	-4561.82	21.9738	0.082912	0.104042	0.5516	0.796909	-4566.64	1	-4566.64	1	0.025065	0.078284	-998.68	0.32018	-4563.32	1	-4560.32	999	0.015625	0.026048	-0.5931	0.599854	-4567.95	1	-4567.95	1	0.01667	0.035629	-0.7251	0.467877	-4567.95	1	-4567.95	1	0.050664	0.14966	0.0932	0.338527	True
FBgn0033457	-2244.17	1	-2243.51	16.4423	0.145922	5.06982	-0.9712	0.0287825	-2246.31	1	-2246.31	1	0.017362	0.140611	-998.876	0.123475	-2246.31	1	-2246.31	1	0.01052	0.117488	0.0534	0.0895411	-2246.31	1	-2246.31	1	2e-06	0.017601	-0.2305	0.00011363	-2239.08	1	-2239.05	1.32125	0.007054	0.004883	1.2141	1.4446	-2246.31	1	-2246.31	1	0.01246	0.127633	-998.902	0.0976237	True
FBgn0085239	-620.316	1	-620.316	1	0.055399	1.59833	-0.9653	0.0346606	-624.422	1	-624.422	1	0.008371	0.246452	0.0339	0.033966	-624.422	1	-624.422	1	6e-06	0.056949	-0.0239	0.000105357	-624.422	1	-624.422	1	6e-06	0.057653	0	0.000104071	-624.422	1	-624.422	1	3e-06	0.028551	0	0.000105075	-622.714	1	-622.713	1.3612	0.00426	4e-06	999	1065	False
FBgn0036173	-944.885	1	-944.38	291.263	0.056186	1.57364	-0.9643	0.0357045	-935.177	1	-934.395	4.50831	0.042198	0.111354	-46.3106	0.378954	-941.886	1	-941.472	999	0.009545	1e-05	998.976	954.5	-942.903	1	-942.714	110.505	0.003184	3e-06	999	1061.33	-944.9	1	-944.9	1	3e-06	0.029286	0	0.000102438	-944.9	1	-944.9	1	0.003173	0.109443	-46.6606	0.0289923	False
FBgn0033452	-1424.16	1	-1424.16	1	0.049237	1.2667	-0.9611	0.0388703	-1431.12	1	-1431.12	1	3e-06	0.029217	0	0.00010268	-1431.12	1	-1431.12	1	0.00194	0.097274	0.0031	0.0199437	-1431.12	1	-1431.12	1	0	7e-06	0	0.0001	-1431.12	1	-1431.12	1	2e-06	0.023234	0	8.60807437376e-05	-1431.12	1	-1431.12	1	1.1e-05	0.113592	0	9.68378054793e-05	False
FBgn0033450	-2330.26	1	-2329.54	49.5919	0.244466	6.00256	-0.9593	0.040727	-2331.14	1	-2331.14	1	0.046422	0.17495	0.2201	0.265344	-2330.72	1	-2331.14	1	0.011409	0.050819	-998.775	0.224503	-2329.63	1	-2329.63	1	0.007715	0.018694	0.2025	0.412699	-2330.46	1	-2330.46	1	0.001904	0.011109	-0.0388	0.171393	-2331.14	1	-2331.14	1	0.036987	0.123759	0.2537	0.298863	True
FBgn0038268	-3001.26	1	-3001.26	1	0.034257	1.69494	-0.9798	0.0202113	-2996.45	1	-2994.62	9.27019	0.008516	0.092594	0.0796	0.0919714	-2999.42	1	-2998.92	5.71695	0.004121	0.078399	0.0333	0.0525644	-3000.86	1	-3000.86	1	0.00201	0.043187	0.0464	0.0465418	-3001.34	1	-3001.34	1	6e-06	0.057884	0	0.000103656	-3001.34	1	-3001.34	1	0.001965	0.125883	0.0032	0.0156097	False
FBgn0040730	-643.409	1	-641.705	7.77132	0.115792	1.0689	-0.8917	0.108328	-641.887	1	-641.543	3.17303	0.043503	0.234043	-998.814	0.185876	-644.412	1	-644.412	1	4e-06	0.035554	0	0.000112505	-644.412	1	-644.412	1	5e-06	0.054593	0	9.15868334768e-05	-644.412	1	-644.412	1	2e-06	0.017741	0	0.000112733	-644.412	1	-644.412	1	0.005537	0.082439	-998.933	0.0671648	False
FBgn0051698	-1682.87	1	-1682.87	1	0.331372	1.87887	-0.8236	0.176368	-1682.89	1	-1679.36	13.2228	0.076348	0.062982	0.6093	1.21222	-1681.96	1	-1681.96	1	0.017625	0.077106	-0.5853	0.228581	-1682.89	1	-1682.89	1	0.005734	0.0218	-0.4901	0.263028	-1681.06	1	-1681.06	1	0.002819	0.009493	-0.4562	0.296956	-1682.89	1	-1682.89	1	0.03938	0.096818	-0.1962	0.406743	True
FBgn0040732	-964.771	1	-964.527	998.737	0.110181	0.658823	-0.8328	0.167239	-964.82	1	-964.82	1	0.028238	0.10713	0.2255	0.263586	-964.82	1	-964.82	1	7e-06	0.067531	-999	0.000103656	-963.143	1	-962.954	999	0.003398	3e-06	998.606	1132.67	-964.82	1	-964.82	1	0.003401	0.028691	-0.2758	0.118539	-964.661	1	-964.661	1	0.009971	0.112109	0.0508	0.0889402	False
FBgn0040733	-302.588	1	-302.588	1	0.049029	1.01739	-0.9518	0.0481911	-302.588	1	-302.588	1	1.2e-05	0.119133	0	0.000100728	-301.954	1	-301.954	1	0.011643	0.040122	0.2901	0.29019	-302.588	1	-302.588	1.04908	0	5e-06	-0.4367	0.0001	-302.588	1	-302.588	1	7e-06	0.066731	-0.4367	0.000104899	-300.525	1	-300.525	1	0.023985	2.4e-05	999	999.375	False
FBgn0038261	-4741.13	1	-4741.13	1	0.125951	1.38233	-0.9089	0.0911148	-4743.72	1	-4743.72	1	0.021699	0.130227	0.0958	0.166624	-4744.24	1	-4743.9	999	0.009877	0.100341	0.0122	0.0984343	-4744.44	1	-4744.44	1	0.003176	0.050432	0.0498	0.0629759	-4744.39	1	-4742.95	58.398	0.002693	0.029373	0.0785	0.0916828	-4744.44	1	-4744.44	1	0.009195	0.101628	0.0197	0.090477	False
FBgn0051694	-3013.55	1	-3013.51	1.7129	0.031696	0.961285	-0.967	0.0329725	-3013.77	1	-3013.77	1	0.002267	0.11536	-0.159	0.0196515	-3013.77	1	-3013.77	1	0.001606	0.06885	0.0013	0.0233261	-3013.67	1	-3013.67	1	0.001014	0.022344	-0.0886	0.0453813	-2993.61	1	-2956.33	999	0.018102	0.049637	0.2307	0.364688	-3013.77	1	-3013.77	1	0.005885	0.107158	-0.1238	0.0549189	False
FBgn0038262	-4191.52	1	-4191.34	55.3877	0.058431	1.44647	-0.9596	0.0403955	-4191.8	1	-4191.8	1	0.006205	0.090817	-998.932	0.0683242	-4191.8	1	-4191.8	1	0.003004	0.065962	0.0243	0.0455414	-4191.1	1	-4191.1	1.20735	0.00324	0.021384	0.0628	0.151515	-4191.8	1	-4191.8	6.50386	2e-06	0.0166	-0.0886	0.000120482	-4191.8	1	-4191.8	1	0.005115	0.110302	-998.954	0.0463727	False
FBgn0051690	-7310.04	1	-7305.61	449.715	0.165712	1.13967	-0.8546	0.145403	-7313.81	1	-7313.81	1	0.015872	0.052846	0.0964	0.300344	-7313.82	1	-7313.82	1	0.01236	0.083892	0.0827	0.147332	-7313.56	1	-7313.54	1.50556	0.008145	0.020996	0.1786	0.387931	-7291.34	1	-7201.73	999	0.043299	0.067969	0.4277	0.63704	-7313.82	1	-7312.28	38.3908	0.025147	0.151309	-0.0377	0.166196	False
FBgn0038267	-1185.31	1	-1183.96	224.062	0.135727	1.12806	-0.8797	0.120319	-1187.87	1	-1187.87	1	2e-06	0.016363	-0.0488	0.000122227	-1187.78	1	-1187.78	1	0.008943	0.043322	0.2063	0.206431	-1187.66	1	-1187.66	1	0.005214	0.025826	0.0886	0.20189	-1187.87	1	-1187.87	1	1e-06	1e-06	1.0244	1	-1187.87	1	-1187.87	1	0.00785	0.092166	0.0363	0.0851724	False
FBgn0038266	-4549.93	1	-4549.89	1.17513	0.293859	28.2701	-0.9896	0.0103947	-4565.72	1	-4565.72	1	0.019959	0.101796	-4.6606	0.196069	-4565.72	1	-4565.72	1	0.005898	0.101008	-0.1483	0.0583914	-4565.72	1	-4565.72	1	3e-06	0.030388	-0.146	9.87231802027e-05	-4565.72	1	-4565.72	1	0.004528	0.027034	0.0214	0.167493	-4565.72	1	-4565.72	1	0.015022	0.104456	-4.7129	0.143812	True
FBgn0038540	-1010.41	1	-1010.41	1	0.14953	1.28927	-0.884	0.115981	-1014.98	1	-1014.99	1	0.013666	0.037705	0.3623	0.362445	-1014.89	1	-1014.99	1	0.014204	0.119464	-998.881	0.118898	-1014.99	1	-1014.99	1	0.003532	0.123648	-880.578	0.028565	-1014.99	1	-1014.99	1	0.0104	0.015016	-879.914	0.692595	-1014.99	1	-1014.99	1	0.006942	0.217613	0.0318	0.0319007	False
FBgn0038542	-2814.17	1	-2804	13.769	0.056646	0.925468	-0.9388	0.061208	-2818.61	1	-2818.61	1	0.003818	0.069554	-998.945	0.0548926	-2820.26	1	-2820.26	1	0.00098	0.074357	0.0131	0.0131797	-2819.52	1	-2819.52	1	0.001932	0.030128	0.064	0.0641264	-2819.8	1	-2820.26	109.836	0.002893	0.003851	0.7512	0.751233	-2820.26	1	-2820.26	1	0.00287	0.089342	-998.968	0.0321237	False
FBgn0005585	-2293.74	1	-2293.74	1	0.025229	1.27303	-0.9802	0.0198181	-2293.83	1	-2293.83	1	9e-06	0.087242	-0.0704	0.000103161	-2293.83	1	-2293.83	1	7e-06	0.067848	0	0.000103172	-2292.95	1	-2292.95	1	0.000968	0.011413	0.0402	0.0848156	-2293.83	1	-2293.83	1	2e-06	0.017459	-0.0445	0.000114554	-2293.83	1	-2293.83	1	0.000975	0.075019	-0.0575	0.0129967	False
FBgn0036391	-523.976	1	-522.758	332.691	0.041204	0.78485	-0.9475	0.0524992	-526.31	1	-524.574	1	1.1e-05	0.113838	-0.3243	9.66285423145e-05	-520.615	1	-520.615	1	1.17716	64.2817	-0.0428	0.0183126	-526.31	1	-526.31	1	3e-06	0.031352	0	9.56876754274e-05	-526.31	1	-526.31	1	0	5e-06	0	0.0001	-526.31	1	-526.31	1	6e-06	0.058534	-0.3243	0.000102505	True
FBgn0036390	-933.772	1	-933.772	1	0.232369	0.812995	-0.7142	0.285818	-934.622	1	-934.622	1	0.124592	0.109213	1.0333	1.14082	-934.622	1	-934.622	1	0.047887	0.134419	0.1879	0.356252	-934.622	1	-934.622	1	0.014245	1.4e-05	997.067	1017.5	-934.024	1	-933.255	999	0.018956	1.9e-05	997.067	997.684	-934.622	1	-934.622	1	0.085603	0.189881	0.3433	0.450824	True
FBgn0036397	-4488.78	1	-4488.47	37.3792	0.053949	2.44772	-0.978	0.0220405	-4497.61	1	-4497.61	1	0.004426	0.110195	-998.96	0.0401652	-4498.93	1	-4498.93	1	0.001464	0.075834	0.0071	0.0193053	-4498.93	1	-4498.93	1	5e-06	0.046976	0	0.000106437	-4498.93	1	-4498.93	1	4e-06	0.043213	0	9.25647374633e-05	-4498.93	1	-4498.93	1	0.001427	0.131782	-998.989	0.0108285	False
FBgn0036395	-1971.97	1	-1971.97	1	0.401016	2.61425	-0.8466	0.153396	-1978.4	1	-1978.4	1	0.032076	0.195475	0.0087	0.164093	-1978.4	1	-1978.4	1	0.033253	0.202301	-0.2839	0.164374	-1978.4	1	-1978.35	144.326	0.005216	5e-06	998.352	1043.2	-1970.29	1	-1929.52	648.14	0.197654	0.438645	-0.1976	0.450601	-1978.4	1	-1978.4	1	0.036561	0.153383	0.083	0.238364	True
FBgn0036394	-1415.77	1	-1415.58	2.69015	0.51365	8.35545	-0.9385	0.0614748	-1410.33	1	-1404.05	15.7958	0.119225	0.057727	2.0394	2.06532	-1415.73	1	-1414.79	14.9391	0.03631	0.028284	-997.716	1.28376	-1416.14	1	-1416.14	1	0.012135	0.041951	-0.1371	0.289266	-1416.15	1	-1416.15	1	0.00414	0.053952	-0.3497	0.0767349	-1414.67	1	-1413.94	10.3313	0.064375	0.146238	0.4143	0.440207	True
FBgn0038544	-6664.28	1	-6658.29	25.7795	0.106215	1.28244	-0.9172	0.0828225	-6666.5	1	-6635.76	999	0.01526	0.100224	0.0528	0.152259	-6672.42	1	-6672.42	1	0.003813	0.069873	-0.0127	0.0545704	-6671.99	1	-6670.13	999	0.003306	0.033383	0.0802	0.0990324	-6672.42	1	-6672.42	1	0.001648	0.055707	0.0108	0.0295834	-6662.32	1	-6662.28	1.53844	0.015385	0.060296	0.1557	0.255158	False
FBgn0036398	-3729.45	1	-3729.4	1.4988	0.140545	2.28621	-0.9385	0.061475	-3731.54	1	-3731.54	1	0.011145	0.094061	0.0389	0.118487	-3731.54	1	-3731.54	1	0.00423	0.03825	-0.1499	0.110588	-3731.54	1	-3731.54	1	0.002134	0.040757	-0.5377	0.0523591	-3731.21	1	-3731.21	1	0.002117	0.02749	-0.5131	0.0770098	-3731.54	1	-3731.54	1	0.006003	0.115569	-0.0277	0.051943	False
FBgn0038545	-1183.35	1	-1183.35	1	0.025511	0.956557	-0.9733	0.0266696	-1185.1	1	-1185.1	1	0.002756	0.08838	0.0311	0.0311835	-1185.1	1	-1185.1	1	0.005468	0.07313	0.0747	0.074771	-1185.1	1	-1185.1	1	4e-06	0.036026	-0.214	0.000111031	-1185.1	1	-1185.1	1	3e-06	0.033986	-0.214	8.8271641264e-05	-1185.1	1	-1185.1	1	8e-06	0.079954	0	0.000100058	False
FBgn0038546	-3085.42	1	-3085.2	316.795	0.052917	1.44347	-0.9633	0.0366595	-3084.1	1	-3084.1	1	0.010178	0.093407	0.0616	0.108964	-3085.42	1	-3085.42	1	0.003361	0.062295	0.0171	0.053953	-3084.88	1	-3084.88	1	0.001007	0.00938	0.0776	0.107356	-3083.97	1	-3080.57	86.2822	0.002019	0.02178	0.063	0.0926997	-3083.04	1	-3083.04	1	0.011087	0.08277	0.0865	0.133949	False
FBgn0038547	-5520.33	1	-5519.09	5.36657	0.46532	3.26004	-0.8573	0.142734	-5523.05	1	-5523.05	1	0.039516	0.13905	0.2291	0.284186	-5523.05	1	-5523.05	1	0.018214	0.066647	-998.727	0.273291	-5523.05	1	-5523.05	1	0.008699	0.049203	-0.6109	0.176798	-5523.05	1	-5523.05	1	0.015595	0.02333	-0.1192	0.668453	-5523.05	1	-5523.05	1	0.045987	0.178834	0.202	0.257149	True
FBgn0051961	-2911.8	1	-2911.8	1	0.124276	3.7371	-0.9667	0.0332547	-2916.84	1	-2916.84	1	0.00596	0.093377	-998.936	0.0638273	-2915.34	1	-2915.34	1	0.008266	0.074273	0.0832	0.111292	-2918.65	1	-2915.38	1	0.005996	0.02851	0.1216	0.210312	-2916.84	1	-2916.84	1	6e-06	0.058979	-0.0886	0.000101731	-2916.84	1	-2916.84	1	0.004987	0.163079	-998.969	0.0305803	True
FBgn0021967	-1109.55	1	-1108.08	9.06386	0.032263	0.840231	-0.9616	0.0383978	-1106.69	1	-1106.69	1	0.012727	0.030128	-0.0541	0.422431	-1109.87	1	-1109.87	1	3e-06	0.030501	-0.0528	9.83574309039e-05	-1109.87	1	-1109.87	1	1e-06	0.011879	0	8.41821702163e-05	-1096.81	1	-1056.06	256.298	0.095205	0.220098	0.4325	0.432557	-1109.73	1	-1109.73	1	0.005301	0.09463	-0.4205	0.0560182	False
FBgn0032843	-5202.32	1	-5201.73	84.2587	0.177678	2.69962	-0.9342	0.065816	-5206.57	1	-5206.57	1	0.009963	0.115082	-998.913	0.0865731	-5206.57	1	-5206.57	1	0.003248	0.079116	-0.0623	0.0410536	-5201.61	1	-5193.61	786.456	0.01518	0.092048	0.0201	0.164914	-5204.59	1	-5199.51	220.207	0.011029	0.031635	0.2038	0.348633	-5203.72	1	-5203.44	2.29422	0.028961	0.120338	-998.759	0.240664	True
FBgn0053998	-707.13	1	-707.024	34.55	0.111851	12.082	-0.9907	0.00925763	-706.298	1	-706.298	1	0.016271	0.120059	0.1354	0.135525	-706.191	1	-706.191	1	0.022005	0.172093	0.1278	0.127867	-707.599	1	-707.599	1	2e-06	0.017265	-27.0214	0.000115841	-707.599	1	-707.599	1.04427	1e-06	2e-06	-26.4466	0.5	-707.599	1	-707.599	1	0.022474	0.261547	0.0858	0.0859272	True
FBgn0023506	-4159.33	1	-4158.8	2.40613	0.099851	2.22248	-0.9551	0.0449278	-4154.6	1	-4154.6	1	0.026859	0.183619	-672.058	0.146276	-4160.88	1	-4160.88	1	0.003664	0.047118	-0.0206	0.0777622	-4160.88	1	-4160.88	1	0.001869	0.031612	-0.0927	0.0591231	-4160.88	1	-4160.88	1	0.001667	0.03051	-0.0971	0.0546378	-4160.67	1	-4160.67	1	0.009569	0.129246	-672.13	0.0740371	False
FBgn0023507	-3110.81	1	-3108.41	295.297	0.023921	1.87405	-0.9872	0.0127643	-3119.71	1	-3119.71	1	0.000833	0.126428	0.0065	0.00658873	-3119.71	1	-3119.71	1	0.000853	0.167119	0.005	0.00510415	-3119.4	1	-3119.4	1	0.000853	0.040899	-0.0455	0.0208563	-3118.95	1	-3118.95	1	0.000847	0.020501	-0.0251	0.0413151	-3119.71	1	-3119.71	1	0.003332	0.183747	0.018	0.0181336	False
FBgn0023509	-5020.42	1	-5012.32	54.253	0.160081	2.36352	-0.9323	0.06773	-5027.31	1	-5027.21	3.11542	0.010854	0.13063	-998.917	0.0830896	-5028.2	1	-5028.2	1	0.010416	0.071596	0.003	0.145483	-5022.73	1	-5017.98	28.5742	0.006837	0.019944	0.1021	0.34281	-5026.35	1	-5026.35	1	0.005536	0.014617	0.1381	0.378737	-5028.84	1	-5028.84	1	0.009605	0.138888	-998.931	0.0691564	False
FBgn0053993	-1639.38	1	-1638.97	4.09145	0.092932	0.757357	-0.8773	0.122706	-1639.41	1	-1639.41	1	0.005366	0.065925	-0.0313	0.0813955	-1639.41	1	-1637.96	999	0.005953	0.046634	0.07	0.127654	-1638.18	1	-1638.18	1	0.005914	0.025363	-0.2402	0.233174	-1639.41	1	-1639.41	1	1e-06	0.006358	-0.4733	0.000157282	-1639.41	1	-1639.41	1	0.019952	0.071321	0.167	0.279749	False
FBgn0035851	-2265.01	1	-2262.49	445.556	0.088657	1.48421	-0.9403	0.0597334	-2268.34	1	-2268.34	1	0.001702	0.082746	0.0205	0.020569	-2268.34	1	-2268.22	1	0.00165	0.022058	-0.012	0.0748028	-2268.34	1	-2268.34	1	1e-06	0.010114	0	9.88728495155e-05	-2268.34	1	-2268.34	1	3e-06	0.030002	0	9.99933337777e-05	-2241.74	1	-2237.79	4.57006	0.062382	0.226848	0.2749	0.274995	False
FBgn0035850	-2419.16	1	-2419.16	1	0.019695	0.895493	-0.978	0.0219935	-2420.03	1	-2420.03	1	0.002342	0.120508	0.0193	0.0194344	-2419.38	1	-2413.93	999	0.003458	0.073147	-998.953	0.0472747	-2419.58	1	-2419.58	1.46987	0.002319	0.021069	0.11	0.110067	-2420.18	1	-2420.18	1	1e-06	0.00959	0	0.000104275	-2420.18	1	-2420.18	1	1e-05	0.097455	0	0.000102611	False
FBgn0035853	-1128.83	1	-1128.83	1	0.024868	1.02289	-0.9757	0.0243116	-1128.83	1	-1128.83	1	5e-06	0.053	-0.115	9.43396226415e-05	-1128.83	1	-1128.83	1	1e-06	0.01409	-0.307	7.09723207949e-05	-1128.83	1	-1128.83	1	2e-06	0.023412	0	8.54262771228e-05	-1103.22	1	-1087.41	713.107	0.055809	0.068085	0.8196	0.819696	-1128.83	1	-1128.83	1	1.2e-05	0.119662	-0.115	0.000100282	False
FBgn0035852	-3268.4	1	-3267.23	44.1527	0.114181	2.07023	-0.9448	0.0551538	-3269.81	1	-3268.78	12.0498	0.013153	0.120009	-998.89	0.1096	-3270.2	1	-3270.2	1	0.004231	0.093789	-0.0503	0.0451119	-3270.11	1	-3270.2	1	0.001079	0.027243	-0.034	0.0396065	-3269.23	1	-3269.23	1	0.002158	0.00913	0.1627	0.236364	-3270.2	1	-3269.95	1	0.011978	0.124841	-998.904	0.095946	False
FBgn0035855	-3915.76	1	-3915.88	1	0.463562	6.75882	-0.9314	0.0685863	-3915.88	1	-3915.88	1	0.053418	0.067655	-998.21	0.789565	-3915.88	1	-3915.88	1	0.019267	0.074195	-0.0447	0.259681	-3915.49	1	-3915.49	1	0.004865	0.009017	0.0613	0.539536	-3915.88	1	-3915.88	1	0.004758	0.009135	0.0425	0.520854	-3915.88	1	-3914.38	1	0.058525	0.148175	-998.605	0.394972	True
FBgn0035854	-2728.15	1	-2726.74	4.65691	0.042525	1.39404	-0.9695	0.0305048	-2730.02	1	-2730.02	1	0.003552	0.154115	-0.0859	0.0230477	-2730.02	1	-2730.02	1	0.001177	0.094272	0.0124	0.0124851	-2729.09	1	-2729.09	1.15678	0.00237	0.015799	0.1072	0.150009	-2730.02	1	-2730.02	1	2e-06	0.020727	-0.0427	9.64924977083e-05	-2730.02	1	-2730.02	1	0.004761	0.137621	-0.0744	0.034595	False
FBgn0035857	-1293.14	1	-1291.78	57.6238	0.968229	66.1373	-0.9854	0.0146397	-1296.3	1	-1296.3	1	0.022299	0.123975	-998.82	0.179867	-1294.26	1	-1293.79	3.85924	0.04531	0.094064	0.347	0.481693	-1296.3	1	-1294.06	999	0.02658	0.035542	0.3527	0.747848	-1296.22	1	-1286.8	774.048	0.038449	0.080927	0.0799	0.475107	-1296.3	1	-1296.3	1	0.064366	0.171922	-998.626	0.374391	True
FBgn0035859	-825.936	1	-818.697	992.93	0.07466	0.614543	-0.8785	0.121489	-824.058	1	-824.058	1	0.012284	0.089145	0.1377	0.137798	-825.72	1	-825.72	1	0.004106	0.039318	-162.392	0.104431	-824.112	1	-823.687	999	0.00404	4e-06	995.539	1010	-825.937	1	-825.937	1	1e-06	0.007637	-3.4606	0.000130941	-825.937	1	-825.937	1	0.012583	0.074179	0.1695	0.16963	False
FBgn0028622	-2801.52	1	-2799.81	17.8326	0.036078	1.07973	-0.9666	0.0334139	-2804.71	1	-2804.68	12.0034	0.004218	0.076084	-0.2297	0.0554387	-2804.71	1	-2804.71	1	8e-06	0.075555	-0.0569	0.000105883	-2804.71	1	-2804.71	1	0.001052	0.079459	-0.1542	0.0132395	-2804.71	1	-2804.71	1	4e-06	0.03819	-0.1673	0.000104739	-2803	1	-2803	1	0.007375	0.100264	-0.2115	0.0735558	False
FBgn0033610	-2436.66	1	-2435.85	54.0734	0.065174	2.26235	-0.9712	0.0288081	-2445.12	1	-2445.12	1	0.005572	0.109447	-0.0096	0.0509105	-2445.11	1	-2445.11	1	0.003109	0.074393	0.0145	0.0417916	-2445.4	1	-2445.4	1	4e-06	0.043555	-0.0277	9.18379060957e-05	-2445.4	1	-2445.4	1	3e-06	0.031802	-0.0277	9.43336897051e-05	-2445.34	1	-2445.34	1	0.005343	0.119205	-0.0157	0.0448219	False
FBgn0032491	-1520.02	1	-1520.87	66.9855	0.122452	1.47871	-0.9172	0.0828101	-1525.07	1	-1525.07	1	0.002713	0.181526	-321.732	0.0149455	-1524.07	1	-1523.37	6.18785	0.014772	0.198543	0.0484	0.074402	-1525.07	1	-1525.07	1	0.004275	0.0836	-0.0787	0.0511364	-1525.07	1	-1525.07	1	0.004304	0.123781	-0.095	0.0347711	-1525.07	1	-1525.07	1	0.007716	0.05607	-321.609	0.137614	False
FBgn0032492	-2524.36	1	-2523.75	8.56651	0.190314	6.54772	-0.9709	0.0290657	-2528.03	1	-2528.02	1	0.020479	0.121427	0.1222	0.168653	-2528.03	1	-2527.96	1	0.016329	0.110338	-998.852	0.147991	-2528.03	1	-2528.03	1	0.00331	0.074127	-0.1685	0.0446531	-2528.03	1	-2528.03	1	0.001571	0.012565	-0.0882	0.12503	-2527.86	1	-2528.03	1	0.021004	0.091405	0.1833	0.22979	True
FBgn0001248	-2879.89	1	-2878.05	998.979	0.020664	0.947315	-0.9782	0.0218132	-2880.16	1	-2880.16	1	0.004976	0.054643	-0.0333	0.0910638	-2880.26	1	-2880.26	1	0.008982	0.143253	-0.0597	0.0627003	-2879.53	1	-2879.51	2.06679	0.001834	0.006897	0.1766	0.265913	-2880.26	1	-2880.26	1	0.000917	0.038669	-0.0656	0.0237141	-2880.26	1	-2880.26	1	0.002614	0.077185	-0.0905	0.0338667	False
FBgn0032494	-2067.57	1	-2065.14	59.55	0.130726	1.21822	-0.8927	0.107309	-2067.11	1	-2067.11	1	0.014207	0.118223	-0.0025	0.120171	-2068.74	1	-2068.74	1	0.005267	0.093029	-0.2288	0.0566168	-2068.4	1	-2068.4	1	0.001696	0.020347	0.0158	0.0833538	-2068.74	1	-2068.74	1	3e-06	0.026767	-0.0675	0.000112078	-2068.74	1	-2068.74	1	0.022844	0.140181	0.0403	0.162961	False
FBgn0032495	-2167.33	1	-2166.78	2.53165	0.076115	0.827484	-0.908	0.0919837	-2168.82	1	-2168.82	1	0.008766	0.096575	-0.1283	0.0907688	-2168.82	1	-2168.82	1	0.005887	0.090682	-0.0584	0.0649192	-2165.4	1	-2165.4	1	0.004382	0.018388	-0.4007	0.238308	-2168.82	1	-2168.82	1	0.001458	0.011737	-0.5148	0.124223	-2168.81	1	-2168.81	1	0.004514	0.040965	-0.1089	0.110192	False
FBgn0032499	-5352.16	1	-5352.07	1.69223	0.079313	1.44183	-0.945	0.0550086	-5351.56	1	-5350.7	8.32589	0.008426	0.110415	0.0762	0.0763121	-5351.13	1	-5351.13	1	0.006855	0.050826	0.0571	0.134872	-5352.64	1	-5352.64	1	0.001969	0.031626	-0.1003	0.0622589	-5352.63	1	-5349.94	83.8024	0.001964	0.020068	-0.0648	0.0978673	-5352.52	1	-5350.02	37.7323	0.007204	0.111075	0.0648	0.0648571	False
FBgn0001247	-6939.32	1	-6939.19	1	0.030563	1.48256	-0.9794	0.020615	-6934.53	1	-6934.53	1	0.00738	0.111743	0.0142	0.0660444	-6939.32	1	-6939.32	1	0.002159	0.072051	-0.0179	0.0299649	-6939.32	1	-6939.32	1	0.000862	0.030873	0.0099	0.0279208	-6939.32	1	-6939.32	1	0.00043	0.033466	-0.0052	0.0128489	-6939.32	1	-6939.32	1	0.0015	0.113672	-0.0386	0.0131959	False
FBgn0032840	-2133.14	1	-2133.14	1	0.131388	0.99375	-0.8678	0.132214	-2140.65	1	-2140.65	1	0.005338	0.09943	-0.0482	0.053686	-2140.65	1	-2140.65	1	0.004721	0.085742	0.0434	0.0550605	-2140.65	1	-2140.65	1	4e-06	0.039298	-0.1719	0.000101786	-2140.65	1	-2140.65	1	0.003167	0.044416	-0.1007	0.0713031	-2140.65	1	-2140.65	1	0.018368	0.145222	0.0246	0.126482	False
FBgn0030745	-1636.84	1	-1636.84	1	0.004882	1.50763	-0.9968	0.00323819	-1635.23	1	-1635.23	1	0.001563	0.035298	-0.053	0.0442801	-1636.84	1	-1636.84	1	4e-06	0.041978	0	9.52880080042e-05	-1636.84	1	-1636.84	1	1e-06	0.011411	0	8.76347384103e-05	-1636.84	1	-1636.84	1	2e-06	0.016949	0	0.000118001	-1636.84	1	-1636.84	1	6e-06	0.058668	-0.0972	0.00010227	False
FBgn0053193	-2740.85	1	-2740.85	1	0.027509	1.29981	-0.9788	0.0211639	-2740.85	1	-2740.85	1	0.002635	0.085812	-258.334	0.0307067	-2740.14	1	-2740.14	1	0.006543	0.08162	0.0733	0.0801642	-2670.21	1	-2599.44	999	0.084809	0.224842	0.3221	0.377194	-2739.57	1	-2732.03	999	0.002975	0.043748	0.0129	0.0680031	-2740.85	1	-2740.85	1	9e-06	0.089566	-258.364	0.000100485	False
FBgn0053198	-732.469	1	-732.469	1	0.064076	1.06881	-0.94	0.0599507	-732.769	1	-732.769	1	0.004575	0.090736	-0.0337	0.050421	-732.769	1	-732.769	1	6e-06	0.061411	0	9.77023660256e-05	-731.964	1	-731.887	2.62966	0.013899	0.025543	0.544	0.544141	-732.769	1	-732.769	1	1e-06	2e-06	0.3797	0.5	-732.769	1	-732.769	1	1.2e-05	0.119464	-0.084	0.000100449	False
FBgn0026679	-2238.63	1	-2237.46	5.75314	0.140728	1.59756	-0.9119	0.0880891	-2240.84	1	-2240.84	1	0.028997	0.053609	0.0459	0.540898	-2246.59	1	-2246.59	1	0.005225	0.087424	-0.0686	0.0597662	-2246.59	1	-2246.59	1	4e-06	0.042445	-0.0632	9.42396041937e-05	-2240.77	1	-2221.59	64.5549	0.027643	0.076772	0.2968	0.360066	-2246.59	1	-2246.59	1	0.003045	0.153108	-0.4751	0.0198879	False
FBgn0052829	-1291.9	1	-1291.11	110.02	0.033774	3.80477	-0.9911	0.00887674	-1292.26	1	-1292.26	1	0.001645	0.045982	0.0357	0.0357749	-1291.63	1	-1291.38	30.1368	0.001659	0.044884	0.0369	0.0369619	-1290.58	1	-1290.58	1	0.001662	0.019763	0.084	0.0840965	-1290.93	1	-1290.93	1	0.001662	0.031503	0.0527	0.0527569	-1291.74	1	-1291.53	7.74806	0.008287	0.078498	0.1055	0.10557	True
FBgn0005636	-5631.23	1	-5630.06	999	0.032171	1.13709	-0.9717	0.0282924	-5631.39	1	-5631.39	1	0.032645	0.156328	0.1813	0.208824	-5631.19	1	-5631.19	1	0.002022	0.05685	-0.0184	0.0355673	-5630.66	1	-5630.66	1	0.001938	0.040132	0.0222	0.0482906	-5559.88	1	-5440.96	999	0.114536	0.253723	0.4253	0.451421	-5631.39	1	-5631.39	1	0.00272	0.143401	-0.0085	0.0189678	False
FBgn0005632	-19777.8	1	-19777.8	1	0.036426	1.52619	-0.9761	0.0238672	-19777.8	1	-19777.8	1	0.014302	0.079995	-0.0827	0.178786	-19774.7	1	-19756.1	854.805	0.020228	0.066521	0.2204	0.304084	-19777.8	1	-19777.8	1	0.002254	0.017643	-0.0258	0.127756	-19777.4	1	-19749.7	999	0.004266	0.010193	0.2649	0.418523	-19777.8	1	-19777.8	1	0.00274	0.087732	-0.2303	0.0312315	False
FBgn0005633	-1182.57	1	-1179.63	17.6852	0.077306	0.495233	-0.8439	0.1561	-1186.88	1	-1186.88	1	0.007469	0.043906	-4.6646	0.170113	-1187.64	1	-1187.64	1	1e-06	0.006741	0	0.000148346	-1187.64	1	-1187.64	1	2e-06	0.022561	0	8.86485528124e-05	-1187.64	1	-1187.64	1	0	5e-06	0	0.0001	-1187.64	1	-1187.64	1	5e-06	0.049152	-4.8346	0.000101725	False
FBgn0005630	-4308.03	1	-4303.9	101.777	0.145091	0.652227	-0.7775	0.222455	-4308.9	1	-4308.79	61.4775	0.006465	0.037278	0.0037	0.173427	-4308.94	1	-4281.6	999	0.119357	0.130682	0.8238	0.913339	-4308.94	1	-4308.94	1	1e-06	0.012851	-0.1046	7.78149560345e-05	-4308.94	1	-4308.94	1	0.00081	0.003977	0.099	0.203671	-4308.94	1	-4308.94	1	0.006586	0.034661	0.0203	0.190012	False
FBgn0005631	-9861.94	1	-9861.93	1.06278	0.046578	1.04165	-0.9553	0.0447156	-9869.87	1	-9868.3	16.6318	0.003293	0.07033	0.022	0.0468221	-9870.79	1	-9870.79	1	0.000992	0.056599	-0.0081	0.0175268	-9868.68	1	-9867.11	16.289	0.00164	0.026948	0.0073	0.0608579	-9870.79	1	-9870.79	1	0.000327	0.033391	-0.0437	0.00979306	-9870.79	1	-9870.79	1	0.005504	0.123925	0.0196	0.044414	False
FBgn0031437	-923.907	1	-923.907	1	0.005522	2.27795	-0.9976	0.00242411	-923.134	1	-923.134	1	0.002662	0.13369	0.0198	0.0199117	-922.455	1	-922.455	1	0.002632	0.055678	0.0472	0.0472718	-923.907	1	-923.907	1	4e-06	0.042035	-0.4001	9.51587962412e-05	-923.907	1	-923.907	1	3e-06	0.026975	-0.4001	0.000111214	-923.907	1	-923.907	1	1.6e-05	0.156323	0	0.000102352	False
FBgn0259926	-991.199	1	-986.703	404.807	0.139584	0.968572	-0.8559	0.144113	-991.966	1	-991.966	1	0.010584	0.145557	-1.2047	0.0727138	-991.966	1	-991.966	1	0.03268	0.10724	-0.1972	0.304737	-991.767	1	-991.767	1	0.005188	0.045094	0.115	0.115049	-991.773	1	-991.773	1	0.005218	0.038336	0.136	0.136112	-991.966	1	-991.966	1	5e-06	0.054292	-1.2773	9.20945995727e-05	False
FBgn0003067	-4263.87	1	-4263.63	1.76697	0.028621	0.877213	-0.9674	0.0326272	-4265.91	1	-4265.5	3.80956	0.006963	0.102883	0.0571	0.0676788	-4268.11	1	-4267.97	1	0.005174	0.104257	0.0206	0.0496274	-4266.81	1	-4266.59	19.6205	0.003244	0.049934	0.0649	0.0649658	-4268.11	1	-4268.11	1	2e-06	0.022728	0	8.79971840901e-05	-4268.11	1	-4268.11	1	0.005038	0.20009	0.0146	0.0251787	False
FBgn0053339	-1939.7	1	-1939.7	1	0.215509	1.50851	-0.8571	0.142862	-1939.11	1	-1939	2.85132	0.028987	0.080504	-998.64	0.360069	-1939.7	1	-1939.7	1	0.007128	0.063241	0.0271	0.112712	-1939.63	1	-1939.7	1	0.013099	0.043459	0.1281	0.301411	-1938.87	1	-1938.87	1	0.00567	0.023874	0.0642	0.237497	-1939.7	1	-1939.7	1	0.034111	0.159389	-998.786	0.214011	False
FBgn0053330	-817.814	1	-817.814	1	0.080742	1.31633	-0.9387	0.0613388	-817.554	1	-817.362	999	0.011382	1.1e-05	998.822	1034.73	-817.261	1	-817.261	1	0.007676	0.033876	-0.161	0.226591	-817.814	1	-817.814	1	0.003821	0.016602	0.23	0.230153	-817.814	1	-817.814	1	0.003815	4e-06	999	953.75	-814.69	1	-807.805	41.3	0.052734	0.100964	0.3444	0.522305	False
FBgn0053333	-1267.57	1	-1267.23	18.8091	0.632189	53.0608	-0.9881	0.0119144	-1267.76	1	-1267.76	1	0.090281	0.164997	-998.453	0.547168	-1267.76	1	-1263.82	420.105	0.124133	0.175933	0.7055	0.70557	-1267.63	1	-1267.33	4.26873	0.028598	0.010162	0.8613	2.81421	-1267.76	1	-1267.76	1	3e-06	0.031576	-1.9529	9.50088674943e-05	-1267.76	1	-1267.76	1	0.036376	0.056009	-998.351	0.649467	True
FBgn0032845	-2645.51	1	-2645.31	43.3079	0.110464	2.149	-0.9486	0.0514025	-2644.44	1	-2644.44	1	0.011507	0.095126	-998.879	0.120966	-2645.41	1	-2645.41	1	0.007053	0.091219	0.0772	0.0773194	-2645.68	1	-2645.68	1	0.004841	0.041615	0.0985	0.116328	-2645.68	1	-2645.68	1	0.004822	0.027805	0.1556	0.173422	-2642.42	1	-2640.85	9.54983	0.023336	0.116722	-998.8	0.199928	False
FBgn0028331	-5297.34	1	-5291.92	182.665	0.207371	1.68816	-0.8772	0.122839	-5303.06	1	-5300.46	6.90329	0.027245	0.072494	0.2108	0.375824	-5303.06	1	-5303.06	1	0.005945	0.071238	-0.1692	0.0834527	-5301.01	1	-5301.01	1	0.00525	0.025721	0.0422	0.204113	-5302.01	1	-5302.01	1	0.003441	0.021797	-0.0041	0.157866	-5303.06	1	-5303.06	1	0.024227	0.139598	0.0085	0.173548	False
FBgn0029573	-805.746	1	-804.833	7.95267	0.032773	3.14793	-0.9896	0.010411	-806.394	1	-806.394	1	1.5e-05	0.148373	0	0.000101097	-805.262	1	-805.262	1	0.002725	0.153694	0.0176	0.01773	-806.395	1	-806.394	1	0	1e-05	-0.0304	0.0001	-806.394	1	-806.394	1	4e-06	0.044045	-0.0304	9.08162106936e-05	-806.394	1	-806.394	1	0.002718	0.107134	0.0253	0.0253701	True
FBgn0022073	-799.325	1	-799.325	1	0.026727	1.62376	-0.9835	0.0164599	-799.325	1	-799.325	1	2e-05	0.203761	0	9.81542100795e-05	-798.922	1	-798.922	1	0.003701	0.081228	0.0455	0.0455631	-799.325	1	-799.325	1.02882	0	6e-06	0	0.0001	-799.325	1	-799.325	1	4e-06	0.041875	0	9.55223880597e-05	-799.253	1	-799.253	1	0.0037	0.138316	0.0267	0.0267503	False
FBgn0022070	-4449.57	1	-4448.12	2.85426	0.135486	1.83479	-0.9262	0.073843	-4454.46	1	-4454.46	1	0.007752	0.104195	-3.4382	0.074399	-4454.46	1	-4454.46	1	0.00766	0.090123	0.0294	0.084995	-4454.46	1	-4454.37	11.7419	0.004222	0.031879	-0.0922	0.132438	-4453.34	1	-4453.34	1	0.003331	0.02726	-0.1024	0.122194	-4451	1	-4450.13	3.50232	0.033023	0.154754	-3.2992	0.21339	False
FBgn0028862	-5936.23	1	-5936.23	1	0.05548	0.771906	-0.9281	0.071874	-5942.94	1	-5942.94	1	0.005396	0.087849	0.022	0.0614236	-5942.94	1	-5942.94	1	0.001468	0.063544	0.023	0.0231021	-5942.94	1	-5942.94	3.27342	0.003417	0.034946	-0.0137	0.0977794	-5942.94	1	-5942.94	1	0.000485	0.030574	-0.0956	0.0158632	-5942.94	1	-5942.94	1	0.004436	0.089826	0.01	0.0493844	False
FBgn0031434	-2930.47	1	-2930.44	1.90172	0.114112	1.90509	-0.9401	0.0598986	-2930.49	1	-2930.49	1	0.003543	0.097437	-998.964	0.036362	-2929.34	1	-2928.44	9.82233	0.009495	0.052328	0.0775	0.181452	-2929.33	1	-2929.33	1	0.00506	0.035684	-0.2869	0.1418	-2927.72	1	-2927.67	1.8783	0.007759	0.012055	0.2149	0.643633	-2930.33	1	-2928.43	27.3873	0.005934	0.107479	-998.945	0.0552108	False
FBgn0028863	-7170.67	1	-7170.41	53.2558	0.026468	1.22561	-0.9784	0.0215958	-7174.65	1	-7174.65	1	0.002377	0.111233	-0.0077	0.0213696	-7174.65	1	-7174.65	1	5e-06	0.054994	-0.0061	9.09190093465e-05	-7174.14	1	-7174.14	1	0.000801	0.028052	0.0127	0.0285541	-7174.65	1	-7174.65	1	2e-06	0.016722	-0.0158	0.000119603	-7174.4	1	-7174.4	1	0.002823	0.110818	-0.0036	0.0254742	False
FBgn0038467	-3408.7	1	-3407.96	57.865	0.025097	1.77484	-0.9859	0.0141404	-3412.07	1	-3412.07	1	0.001785	0.095343	-1.1303	0.0187219	-3412.38	1	-3412.38	1	0.001795	0.11936	0.0149	0.0150385	-3404.22	1	-3397.4	420.766	0.005433	0.07776	0.0698	0.0698688	-3412.38	1	-3412.38	1	1e-05	0.101021	0	9.89893190525e-05	-3412.38	1	-3412.38	1	0.002678	0.125033	-1.1276	0.0214183	False
FBgn0038466	-5143.81	1	-5143.72	1.54103	0.048511	1.29399	-0.9625	0.0374894	-5145.38	1	-5144.57	7.22711	0.010164	0.125427	0.0176	0.0810352	-5146.25	1	-5146.25	1	0.004798	0.073933	-0.0536	0.0648966	-5144.28	1	-5144.28	1	0.002388	0.030667	0.0778	0.0778687	-5146.25	1	-5146.25	1	0.000594	0.021451	0.0276	0.027691	-5145.64	1	-5141.93	999	0.004474	0.110993	-0.0231	0.0403088	False
FBgn0038465	-6292.51	1	-6290.62	155.349	0.225288	2.15316	-0.8954	0.104631	-6295.4	1	-6295.4	1	0.031108	0.092763	-303.596	0.335349	-6301.51	1	-6301.51	1	0.005371	0.092368	0.0111	0.0581478	-6301.51	1	-6301.51	1	0.008423	0.0509	0.0406	0.165481	-6301.51	1	-6301.51	1	0.002653	0.026994	-0.0266	0.0982811	-6301.51	1	-6301.51	1	0.011752	0.136882	-303.845	0.085855	False
FBgn0038464	-2924.98	1	-2924.58	75.245	0.027073	1.75798	-0.9846	0.0154001	-2924.72	1	-2924.72	1	0.004826	0.106462	-0.0595	0.0453307	-2924.98	1	-2924.98	1	0.001135	0.094034	-0.0416	0.0120701	-2923.77	1	-2923.77	1	0.002397	0.024897	0.0556	0.0962767	-2864.53	1	-2809.46	999	0.060782	0.158612	0.3425	0.383212	-2924.98	1	-2924.98	1	0.002389	0.103032	-0.0816	0.023187	False
FBgn0038463	-3280.93	1	-3280.47	3.2274	0.128158	1.23627	-0.8963	0.103665	-3285.05	1	-3284.53	9.12984	0.010037	0.033215	0.2435	0.302183	-3285.82	1	-3285.82	1	0.006109	0.072945	-0.033	0.083748	-3285.82	1	-3285.82	1	0.001531	0.051889	-0.0656	0.0295053	-3283.16	1	-3260.92	999	0.016594	0.070255	0.1411	0.236197	-3285.82	1	-3285.82	1	0.003125	0.094653	-0.0257	0.0330153	False
FBgn0035142	-7180.12	1	-7177.34	11.2258	0.03728	0.769356	-0.9515	0.0484561	-7183.22	1	-7183.22	1	0.002385	0.071102	-0.1265	0.0335434	-7183.22	1	-7183.22	1	0.003651	0.073951	0.0411	0.0493705	-7182.36	1	-7179.68	55.1081	0.002433	0.018792	0.1068	0.12947	-7162.2	1	-7083.94	999	0.013704	0.037803	0.3398	0.362511	-7183.22	1	-7183.22	1	0.002813	0.066514	-0.1177	0.0422918	False
FBgn0035141	-1170.93	1	-1170.93	1	0.019306	2.45558	-0.9921	0.00786209	-1170.1	1	-1166.57	27.9333	0.004527	0.223697	-375.363	0.0202372	-1170.92	1	-1170.92	1	0.0022	0.075668	0.029	0.0290744	-1171.95	1	-1171.95	1	0	9e-06	0	0.0001	-1171.95	1	-1171.95	20.9162	6e-06	0.055758	0	0.000107608	-1171.95	1	-1171.95	1	2.6e-05	0.258278	-375.383	0.000100667	False
FBgn0038460	-618.964	1	-618.964	1	0.027612	0.737304	-0.9626	0.03745	-617.953	1	-617.953	1	0.013356	0.117499	0.1136	0.113669	-618.964	1	-618.964	1	0.004467	0.086353	0.0516	0.0517295	-618.964	1	-618.964	1	5e-06	0.045232	0	0.000110541	-618.964	1	-618.964	1	3e-06	0.028613	0	0.000104847	-618.964	1	-618.964	1	9e-06	0.090813	0	9.91047537247e-05	False
FBgn0085397	-2335.13	1	-2335.13	1.067	0.108486	1.74331	-0.9378	0.0622297	-2342.13	1	-2342.13	1	1.3e-05	0.129193	0	0.000100625	-2341.8	1	-2341.8	1	0.006484	0.094991	-998.932	0.0682591	-2341.23	1	-2341.23	1	0.001557	0.019227	-0.3436	0.0809799	-2340.76	1	-2340.76	1	0.001567	0.009403	-0.2579	0.166649	-2342.13	1	-2342.13	1	0.021677	0.177718	0.1219	0.121974	False
FBgn0038469	-4961.89	1	-4957.47	39.2658	0.088872	1.22114	-0.9272	0.0727777	-4965.79	1	-4965.79	1	0.012628	0.10125	0.1017	0.124721	-4966.62	1	-4966.62	1	0.002947	0.062149	-0.0883	0.0474183	-4966.58	1	-4966.58	1	0.002935	0.02758	0.0024	0.106418	-4966.62	1	-4966.62	1	0.001391	0.039082	-0.0684	0.0355918	-4966.62	1	-4966.62	1	0.014669	0.115622	0.1039	0.12687	False
FBgn0024897	-1280.42	1	-1279.24	7.31454	0.202942	97.739	-0.9979	0.00207637	-1290.97	1	-1290.97	1	0.010068	0.097915	-23.7343	0.102824	-1290.97	1	-1290.97	1	0.005385	0.09914	0.0086	0.0543171	-1290.97	1	-1290.97	1	0.002658	0.052614	0.026	0.0505189	-1290.97	1	-1290.97	1	0.002628	0.078822	0.0088	0.0333409	-1290.96	1	-1290.76	20.1527	0.013041	0.071222	-23.654	0.183104	True
FBgn0085396	-1377.88	1	-1377.88	3.19058	0.087071	2.20336	-0.9605	0.0395173	-1377.88	1	-1377.64	1	0.005962	0.084398	-0.2127	0.0706415	-1377.88	1	-1377.88	1	5e-06	0.048859	-0.0578	0.000102335	-1376.03	1	-1376	1.89353	0.012465	0.032597	-0.2852	0.382397	-1377.88	1	-1377.88	1	0.002411	0.00765	-0.3524	0.315163	-1374.88	1	-1374.88	1	0.005816	0.021708	-0.0154	0.26792	False
FBgn0067779	-6197.38	1	-6197.79	3.65416	0.261497	2.10687	-0.8759	0.124116	-6197.79	1	-6197.79	1	0.019171	0.094512	-0.1534	0.202842	-6197.79	1	-6196.06	8.14085	0.022236	0.045789	0.332	0.485619	-6197.44	1	-6194.28	693.255	0.002475	0.005593	0.1196	0.442517	-6195.9	1	-6182.6	999	0.010421	0.021225	0.1681	0.490978	-6197.79	1	-6195.9	1	0.034104	0.105654	-0.0334	0.322789	False
FBgn0036708	-2136.68	1	-2136.68	1	0.429041	60.3689	-0.9929	0.00710699	-2136.68	1	-2136.25	1	0.036825	0.080373	-998.542	0.458176	-2136.68	1	-2136.68	1	0.017085	0.059135	-0.5909	0.288915	-2135.5	1	-2135.5	1	0.00487	0.006797	0.5663	0.716493	-2133.7	1	-2121.19	319.528	0.025862	0.042144	0.4634	0.613658	-2136.68	1	-2136.68	1	0.044545	0.138713	-998.679	0.321131	True
FBgn0036112	-1010.01	1	-1008.3	223.77	0.108142	1.0174	-0.8937	0.106292	-1016.95	1	-1016.95	1	0.003058	0.219584	-998.986	0.0139263	-1016.95	1	-1016.95	1	0.003146	0.065322	-0.005	0.0481614	-1016.95	1	-1016.95	1	3e-06	0.027664	0	0.000108444	-1016.95	1	-1016.95	1	1e-06	0.009196	0	0.000108743	-1016.95	1	-1016.95	1	6e-06	0.059935	-999	0.000100108	False
FBgn0031918	-1369.99	1	-1369.99	1	0.022523	0.706197	-0.9681	0.0318934	-1370.51	1	-1370.51	1	0.001542	0.033972	0.0453	0.0453903	-1370.39	1	-1370.34	9.20357	0.001887	0.073492	-0.2323	0.0256763	-1370.51	1	-1370.51	1	7e-06	0.072129	-0.4006	9.70483439393e-05	-1370.51	1	-1370.51	1	0.001884	0.019198	-0.3025	0.0981352	-1370.51	1	-1370.51	1	0.002207	0.184422	0.0119	0.0119671	False
FBgn0034439	-6555.87	1	-6555.42	11.2256	0.047815	1.29054	-0.9629	0.0370505	-6556.91	1	-6556.91	1	0.009725	0.156934	-0.0092	0.0619687	-6557.4	1	-6557.4	1	0.003843	0.113138	-0.0105	0.0339674	-6557.4	1	-6557.4	1	0.001611	0.044822	-0.008	0.0359422	-6557.4	1	-6557.4	1	0.001159	0.036276	-0.012	0.0319495	-6557.29	1	-6557.29	1	0.007191	0.10038	0.0004	0.0716378	False
FBgn0031914	-2176.73	1	-2176.7	1.68886	0.027593	0.923295	-0.9701	0.0298854	-2176.59	1	-2176.59	1	0.006456	0.134915	-0.3604	0.0478524	-2176.54	1	-2176.54	1	0.005556	0.072319	-0.1687	0.0768263	-2176.8	1	-2176.8	1	0.001385	0.023512	0.0588	0.0589061	-2176.8	1	-2176.8	1	5e-06	0.04785	0	0.000104493	-2176.8	1	-2176.8	1	0.004583	0.1524	-0.3782	0.0300722	False
FBgn0034435	-3716.81	1	-3713.26	29.0094	0.063759	0.96114	-0.9337	0.0663368	-3723.78	1	-3723.4	6.60617	0.008521	0.123718	0.0492	0.0688744	-3724.47	1	-3724.47	1	0.00496	0.06232	-0.0612	0.0795892	-3724.26	1	-3724.26	1	0.002474	0.044488	-0.0573	0.0556105	-3724.47	1	-3724.47	1	2e-06	0.023972	-0.1128	8.3430669114e-05	-3724.47	1	-3724.47	1	0.006008	0.189329	0.012	0.0317331	False
FBgn0034436	-6743.57	1	-6743.57	1	0.073792	1.24679	-0.9408	0.0591855	-6740.6	1	-6739.18	4.91966	0.012766	0.075411	0.1366	0.169286	-6747.38	1	-6747.38	1	0.003848	0.096983	0.0037	0.0396771	-6745.87	1	-6715.08	538.086	0.012608	0.070351	0.0654	0.179216	-6747.38	1	-6747.38	1	0.000895	0.035801	-0.0888	0.0249993	-6746.8	1	-6744.86	44.5731	0.007363	0.103173	0.0387	0.0713656	False
FBgn0034430	-2426.92	1	-2424.64	4.16621	0.127459	1.20577	-0.8943	0.105707	-2430.47	1	-2430.47	1	0.004233	0.127195	-0.0973	0.0332796	-2430.47	1	-2430.47	1	0.012087	0.098169	-0.2269	0.123124	-2429.25	1	-2425.41	999	0.006471	0.038413	-0.0311	0.168459	-2429.62	1	-2429.56	3.00103	0.006448	0.006285	0.8262	1.02593	-2430.47	1	-2430.47	1	0.015503	0.22551	-0.0619	0.0687464	False
FBgn0031912	-3735.54	1	-3735.54	1	0.080956	0.795923	-0.8983	0.101713	-3738.34	1	-3738.34	1	0.004621	0.066532	-0.0042	0.0694553	-3738.34	1	-3738.34	1	0.002952	0.062629	-0.0531	0.0471347	-3738.34	1	-3738.34	1	0.000939	0.01436	-0.0246	0.06539	-3738.34	1	-3738.34	1	3e-06	0.02891	-0.0899	0.00010377	-3738.34	1	-3738.34	1	0.011327	0.097689	0.0422	0.11595	False
FBgn0031913	-1928.16	1	-1928.16	1	0.041188	1.02797	-0.9599	0.0400673	-1928.36	1	-1928.36	1	0.002737	0.093018	0.0293	0.0294244	-1928.22	1	-1926.83	187.753	0.002888	0.096011	0.03	0.0300799	-1922.27	1	-1922.25	1.75791	0.011026	0.047529	0.1984	0.231985	-1928.36	1	-1928.36	1	3e-06	0.031046	-0.0335	9.66308059009e-05	-1928.36	1	-1928.36	1	0.005341	0.217615	0.0244	0.0245433	False
FBgn0036704	-1617.38	1	-1617.45	87.6239	0.084286	2.17562	-0.9613	0.0387412	-1617.69	1	-1617.69	1	0.009547	0.163924	0.0466	0.0582404	-1617.69	1	-1617.69	1	5e-06	0.05338	-0.2664	9.36680404646e-05	-1617.69	1	-1617.69	1	0.001967	0.027419	-0.0255	0.0717386	-1617.55	1	-1617.55	1	0.0039	0.041271	-0.0027	0.0944973	-1614.76	1	-1614.76	1	0.019885	0.127424	0.1445	0.156054	False
FBgn0038725	-7389.76	1	-7387.18	774.63	0.059727	1.29061	-0.9537	0.046278	-7393.33	1	-7393.33	1	0.008519	0.187209	-0.0719	0.0455053	-7393.33	1	-7393.33	1	0.00529	0.078846	-0.0143	0.0670928	-7383.92	1	-7372.9	999	0.00537	0.030705	0.1497	0.17489	-7393.33	1	-7393.33	1	2e-06	0.016118	-0.0251	0.000124085	-7393.33	1	-7393.33	1	0.005393	0.098339	-0.0626	0.0548409	False
FBgn0017581	-7575.42	1	-7570.71	25.8194	0.085004	0.91271	-0.9069	0.0931336	-7578.86	1	-7577.7	999	0.007163	0.069823	0.0349	0.102588	-7573.31	1	-7572.25	8.37419	0.009214	0.037091	0.0439	0.248416	-7578.98	1	-7578.98	1	0.000804	0.014297	-0.1338	0.0562356	-7578.98	1	-7578.98	1	0.0004	0.011153	-0.1542	0.0358648	-7578.98	1	-7578.98	1	0.005638	0.06752	0.0158	0.0835012	False
FBgn0038727	-3606.41	1	-3606.41	1	0.033558	1.43462	-0.9766	0.0233916	-3606.37	1	-3606.37	1	0.008169	0.178933	-0.0075	0.045654	-3582.96	1	-3551.31	999	0.033164	0.142312	0.1552	0.233037	-3606.37	1	-3606.37	1	0.002008	0.037078	0.018	0.0541561	-3606.41	1	-3606.41	1	5e-06	0.051316	-0.0361	9.74354977005e-05	-3606.41	1	-3606.41	1	0.004788	0.12984	-0.0163	0.0368762	False
FBgn0036706	-1938.12	1	-1938.12	1	0.166435	1.48344	-0.8878	0.112196	-1939.15	1	-1939.15	1	0.014168	0.085554	-0.161	0.165603	-1939.26	1	-1939.26	1	0.005358	0.106199	-0.0556	0.0504525	-1939.26	1	-1939.26	1	0.005402	0.009716	0.4132	0.55599	-1939.25	1	-1939.18	32.0191	0.005439	0.036829	0.0049	0.147683	-1939.26	1	-1939.26	1	0.009256	0.164468	-0.2703	0.0562784	False
FBgn0038722	-4231.4	1	-4231.4	1	0.082813	1.89491	-0.9563	0.0437028	-4231.28	1	-4231.28	1	0.013737	0.108404	0.0598	0.12672	-4231.4	1	-4231.4	1	0.003231	0.057008	-0.3542	0.0566763	-4231.31	1	-4231.31	1	0.005889	0.040907	-0.1504	0.143961	-4231.4	1	-4231.4	1	3e-06	0.030861	-0.2943	9.72100709634e-05	-4230.93	1	-4230.93	1	0.011324	0.097241	0.0495	0.116453	False
FBgn0038723	-2247.55	1	-2247.53	1.47722	0.008424	1.13635	-0.9926	0.0074132	-2248.69	1	-2248.69	1	0.001127	0.104738	0.0107	0.0107602	-2248.69	1	-2248.69	1	8e-06	0.079123	-0.0082	0.000101108	-2248.69	1	-2248.69	1	3e-06	0.03287	0	9.12686340128e-05	-2248.69	1	-2248.69	1	1e-06	0.011598	0	8.62217623728e-05	-2248.69	1	-2248.69	1	9e-06	0.090102	0	9.98867949657e-05	False
FBgn0036707	-2272.48	1	-2272.41	16.0179	0.20995	10.4155	-0.9798	0.0201574	-2274.06	1	-2270.54	86.1897	0.019543	0.114564	-610.369	0.170586	-2274.94	1	-2270.02	293.729	0.017182	0.091115	0.1411	0.188575	-2274.94	1	-2274.94	1	0.00585	0.036695	0.0468	0.159422	-2267.21	1	-2267.21	1	0.010793	0.055255	0.0827	0.195331	-2274.94	1	-2274.94	1	0.015134	0.139118	-610.43	0.108785	True
FBgn0052319	-1883.38	1	-1883.11	46.821	0.201354	2.40944	-0.9164	0.083569	-1884.25	1	-1884.25	1	0.013766	0.182915	-998.925	0.075259	-1884.19	1	-1884.19	1	0.020215	0.147448	-0.8062	0.137099	-1884.07	1	-1884.07	1	0.006353	0.032918	-0.5932	0.192995	-1884.25	1	-1884.25	1	0.007744	0.033105	-0.5523	0.233922	-1884.25	1	-1884.25	1	0.021333	0.165765	-998.871	0.128694	False
FBgn0030537	-2594.86	1	-2589.08	19.7511	0.16701	1.1089	-0.8494	0.150609	-2586.91	1	-2583.81	4.25296	0.118053	0.33172	0.2251	0.355881	-2598.75	1	-2598.75	1	0.021698	0.133215	-0.0385	0.16288	-2598.75	1	-2598.75	1	0.00746	0.083892	-0.0333	0.0889239	-2596.98	1	-2591.69	999	0.027076	0.108684	0.1269	0.249126	-2598.75	1	-2598.75	1	0.037453	0.22832	0.0332	0.164037	True
FBgn0030536	-1461.81	1	-1461.08	49.5277	0.43489	69.091	-0.9937	0.00629445	-1464.73	1	-1464.73	1	0.051664	0.129656	0.0496	0.39847	-1464.73	1	-1464.73	1	0.027393	0.141292	-153.562	0.193875	-1464.73	1	-1464.73	1	0.003313	0.031198	-0.1766	0.106193	-1464.73	1	-1464.73	1	0.003359	0.046447	-0.2105	0.072319	-1464.73	1	-1464.73	1	0.024184	0.174359	-0.2102	0.138702	True
FBgn0019637	-4466.92	1	-4466.84	1.57744	0.053842	4.28955	-0.9874	0.0125519	-4467.98	1	-4467.98	1	0.007957	0.106738	0.044	0.074547	-4466.04	1	-4464.77	12.6471	0.006859	0.07573	-0.86	0.0905718	-4464.28	1	-4464.28	1	0.002287	0.010348	-0.0039	0.221009	-4466.82	1	-4466.82	1	0.00152	0.017221	-0.1367	0.0882643	-4466.51	1	-4466.51	1	0.011509	0.121127	0.0645	0.095016	True
FBgn0036947	-2833.32	1	-2832.61	3.77137	0.151852	1.17199	-0.8704	0.129568	-2830.35	1	-2830.05	2.19332	0.033543	0.065987	-0.0938	0.508327	-2833.38	1	-2833.38	1	0.012305	0.044694	0.1697	0.275317	-2833.82	1	-2833.82	1	0.005532	0.035355	-0.1598	0.15647	-2833.82	1	-2833.82	1	1e-06	0.013525	-0.3162	7.39371534196e-05	-2833.8	1	-2833.82	1	0.012543	0.102525	-0.4798	0.122341	False
FBgn0019982	-1819.35	1	-1817.18	4.30317	0.08963	1.715	-0.9477	0.0522625	-1824.67	1	-1824.67	1	0.005076	0.13378	-0.0128	0.0379429	-1824.67	1	-1824.67	1	0.003586	0.079704	-0.344	0.0449915	-1824.03	1	-1824.03	1	0.00361	0.061043	0.059	0.0591386	-1824.67	1	-1824.67	1	4e-06	0.037517	0	0.000106618	-1824.67	1	-1824.67	1	0.003913	0.143808	-0.0235	0.0272099	False
FBgn0063670	-545.434	1	-545.434	1	0.000218	2.17632	-0.9999	0.000100169	-545.434	1	-545.434	1	1.2e-05	0.121049	-1.2632	9.91334087849e-05	-522.833	1	-518.596	17.2778	0.213508	0.683144	-0.2317	0.312537	-545.434	1	-545.434	1	0	6e-06	0	0.0001	-545.434	1	-545.434	1	6e-06	0.055089	0	0.000108915	-545.434	1	-545.434	1	0.006545	0.170597	-1.2249	0.0383653	True
FBgn0010808	-1555.46	1	-1555.08	127.164	0.084884	0.881934	-0.9038	0.0962476	-1555.59	1	-1555.59	1	0.010078	0.050837	0.1982	0.198241	-1554.31	1	-1554.27	1.98869	0.013458	0.030241	0.3182	0.445025	-1555.36	1	-1555.36	1.36306	0.003936	0.012259	-0.0876	0.32107	-1554.95	1	-1550.91	386.87	0.004299	0.009765	0.0316	0.440246	-1555.21	1	-1555.21	1	0.011428	0.085106	0.1342	0.13428	False
FBgn0036702	-4139.33	1	-4139.33	1	0.019636	1.57188	-0.9875	0.012492	-4141.17	1	-4141.17	1	0.000676	0.108195	-0.004	0.00624798	-4141.17	1	-4141.17	1	0.000685	0.053387	0.0057	0.0128308	-4141.17	1	-4141.17	1	1e-06	0.010328	0	9.68241673122e-05	-4141.17	1	-4141.17	1	3e-06	0.02998	0	0.000100067	-4141.06	1	-4141.06	1	0.000698	0.062747	0.0009	0.011124	False
FBgn0010803	-2957.1	1	-2956.88	2.37731	0.026402	1.67252	-0.9842	0.0157858	-2956.76	1	-2956.76	1	0.005091	0.104659	-1.1704	0.0486437	-2956.09	1	-2956.09	1	0.003058	0.076177	0.0097	0.0401434	-2955.43	1	-2957.35	142.112	0.002024	0.02369	-0.0104	0.0854369	-2957.35	1	-2957.35	1	0.00101	0.02135	-0.0485	0.0473068	-2957.35	1	-2957.35	1	0.00102	0.076767	-1.2057	0.013287	False
FBgn0031622	-4393.8	1	-4393.98	4.24351	0.276047	17.4665	-0.9842	0.0158043	-4393.98	1	-4390.47	999	0.041575	0.095492	0.2083	0.435377	-4393.98	1	-4392.17	7.49138	0.043636	0.079522	-998.451	0.548729	-4393.98	1	-4393.98	1	0.010934	0.044084	-0.203	0.248026	-4393.58	1	-4393.43	2.75109	0.012407	0.009085	0.9147	1.36566	-4391.06	1	-4388.67	9.90587	0.045746	0.125477	0.1375	0.364577	True
FBgn0015320	-1477.15	1	-1477.15	1	0.044705	0.633541	-0.9294	0.0705637	-1477.15	1	-1477.15	1	5e-06	0.046634	-0.3732	0.000107218	-1477.15	1	-1477.15	1	0.006086	0.050743	0.0607	0.119938	-1475.64	1	-1475.6	2.55036	0.00593	0.0137	0.284	0.432847	-1476.72	1	-1472.11	999	0.005958	0.006602	0.7536	0.902454	-1477.15	1	-1477.15	1	7e-06	0.065135	-0.3732	0.000107469	False
FBgn0031620	-8098.45	1	-8092.88	75.9186	0.531784	4.38429	-0.8787	0.121293	-8100.67	1	-8100.11	6.25311	0.063739	0.12351	0.3446	0.516063	-8102.97	1	-8102.97	1	0.040135	0.091853	-1.5232	0.436948	-8102.97	1	-8102.97	5.74352	0.006179	0.024528	-0.2551	0.251916	-8101.89	1	-8101.89	1	0.012238	0.020279	0.0965	0.603481	-8102.97	1	-8102.79	1	0.044444	0.133901	0.1604	0.331917	True
FBgn0010750	-4011.49	1	-4009.71	4.21699	0.049488	2.08599	-0.9763	0.023724	-4012.14	1	-4012.14	1	0.005841	0.105532	0.0306	0.0553481	-4012.68	1	-4012.68	1	0.001616	0.047241	-0.2431	0.0342076	-4012.68	1	-4012.68	1	3e-06	0.034474	-0.0291	8.70221036143e-05	-4012.68	1	-4012.68	1	2e-06	0.017051	-0.0291	0.000117295	-4012.68	1	-4007.89	1	0.014884	0.151647	0.0735	0.098149	False
FBgn0031626	-3245.87	1	-3245.87	1	0.429632	1.89359	-0.7731	0.226887	-3247.68	1	-3247.68	1	0.060784	0.14264	-0.0965	0.426136	-3247.68	1	-3247.68	1	0.01843	0.102631	-0.8275	0.179575	-3247.68	1	-3247.68	1.17105	0.00325	0.022927	-0.3073	0.141754	-3247.68	1	-3247.68	1	1e-06	0.011049	-0.449	9.05059281383e-05	-3247.68	1	-3247.68	1	0.097073	0.306215	-0.2056	0.317009	True
FBgn0015324	-1350.37	1	-1350.18	115.199	0.019442	0.593618	-0.9672	0.0327517	-1350.28	1	-1350.28	1	0.009463	0.12312	-0.0342	0.07686	-1350.37	1	-1350.37	1	4e-06	0.040269	-0.265	9.93319923514e-05	-1350.37	1	-1350.37	1	2e-06	0.01608	-0.2056	0.000124378	-1350.37	1	-1350.37	1	1e-06	1e-06	1.2671	1	-1350.37	1	-1350.37	1	0.003789	0.118651	-0.0792	0.031934	False
FBgn0031628	-2827.93	1	-2827.14	245.176	0.169121	3.11997	-0.9458	0.054206	-2825.17	1	-2824.61	4.03631	0.025913	0.065331	0.3705	0.396642	-2830.54	1	-2830.54	1	0.008602	0.081447	-0.1315	0.105615	-2828.49	1	-2828.49	1	0.008355	0.053672	-0.0248	0.155668	-2830.54	1	-2830.54	1	0.009	0.049542	0.0012	0.181664	-2830.54	1	-2830.54	1	0.023208	0.159183	0.1197	0.145794	True
FBgn0032479	-9680.12	1	-9680.12	1	0.124669	1.75011	-0.9288	0.071235	-9682.61	1	-9682.61	1	0.006532	0.081536	0.0066	0.0801119	-9682.26	1	-9682.61	1.88229	0.007548	0.069766	-0.0293	0.10819	-9681.54	1	-9681.54	1	0.003611	0.025217	0.0477	0.143197	-9682.61	1	-9682.51	1	0.001024	0.013126	-0.0175	0.0780131	-9682.59	1	-9682.59	1	0.012117	0.092338	0.0577	0.131224	False
FBgn0038095	-4093.59	1	-4091.35	9.00907	0.081729	1.74453	-0.9532	0.0468486	-4093.55	1	-4093.55	1	0.011191	0.120991	0.0164	0.0924945	-4093.93	1	-4093.93	1	0.009244	0.086323	-0.1324	0.107086	-4094.49	1	-4094.49	1	0.002183	0.030916	-0.1792	0.0706107	-4094.49	1	-4094.49	1	0.002966	0.032715	-0.1591	0.0906618	-4092.57	1	-4092.57	1	0.011274	0.084216	0.0578	0.13387	False
FBgn0038092	-2526.48	1	-2526.48	1	0.062867	0.728932	-0.9138	0.0862454	-2526.52	1	-2526.52	1	0.006889	0.066253	0.0646	0.10398	-2526.52	1	-2526.52	1	7e-06	0.07089	-0.5575	9.87445337847e-05	-2526.52	1	-2526.52	1	4e-06	0.042004	-0.5546	9.52290258071e-05	-2523.83	1	-2523.83	1	0.004082	0.006131	0.1111	0.665797	-2526.52	1	-2526.52	1	0.005476	0.087312	0.0233	0.0627176	False
FBgn0038090	-3346.2	1	-3346.2	1	0.318197	2.09165	-0.8479	0.152127	-3346.2	1	-3346.2	1	0.022614	0.092334	0.0624	0.244915	-3345.79	1	-3345.69	2.06171	0.036564	0.06135	-0.007	0.59599	-3345.51	1	-3345.36	5.76876	0.005134	0.004072	0.6388	1.26081	-3346.2	1	-3346.17	4.78744	0.008959	0.00839	0.4456	1.06782	-3346.2	1	-3346.2	1	0.012152	0.081647	-0.0337	0.148836	True
FBgn0032477	-2984.61	1	-2984.61	1	0.049651	1.63867	-0.9697	0.0302996	-2983.64	1	-2983.64	1	0.005531	0.06999	-0.0041	0.0790256	-2984.61	1	-2984.61	1	0.003062	0.077015	0.0132	0.0397585	-2984.61	1	-2984.61	1	0.00217	0.019403	0.0835	0.111838	-2982.82	1	-2981.37	30.3444	0.004423	0.032072	0.1096	0.137908	-2984.61	1	-2984.61	1	0.004438	0.118318	-0.0456	0.0375091	False
FBgn0002856	-842.933	1	-842.906	15.0822	0.400821	3.73666	-0.8927	0.107267	-842.875	1	-841.682	998.914	0.071767	0.187658	0.3703	0.382435	-842.933	1	-842.933	1	0.01279	0.083417	-998.847	0.153326	-842.933	1	-842.933	1	0.005348	0.062928	-0.4441	0.084986	-842.933	1	-842.933	1	0.019218	0.038816	-0.034	0.495105	-842.933	1	-842.933	1	0.067628	0.14679	0.4486	0.460713	True
FBgn0032474	-3105.79	1	-3105.58	3.81727	0.074343	2.38949	-0.9689	0.0311125	-3102.27	1	-3102.27	1	0.018083	0.090298	0.1581	0.200259	-3106.24	1	-3106.24	1	0.007725	0.057828	0.06	0.133586	-3106.24	1	-3106.24	1	0.001092	0.045394	-0.3356	0.024056	-3106.14	1	-3106.14	1	0.001092	0.020504	-0.3064	0.0532579	-3106.24	1	-3106.24	1	0.009639	0.132255	0.0307	0.0728819	False
FBgn0038098	-3995.1	1	-3994.55	68.4396	0.071249	1.35582	-0.9474	0.0525506	-3993.85	1	-3993.85	1	0.015946	0.102741	-0.0861	0.155206	-3995.14	1	-3995.14	1	0.002273	0.069153	-0.05	0.0328691	-3994.89	1	-3994.89	1.15782	0.003775	0.021864	0.1726	0.172658	-3994.87	1	-3994.87	1	0.003762	0.02589	0.1452	0.145307	-3995.07	1	-3995.07	1	0.008007	0.072186	-0.1304	0.110922	False
FBgn0031451	-3370.28	1	-3369.67	2.86024	0.100495	2.4151	-0.9584	0.0416111	-3371.35	1	-3371.49	1	0.008391	0.119096	-0.0492	0.0704558	-3371.49	1	-3371.49	1	0.009006	0.077103	-0.2002	0.116805	-3371.49	1	-3371.49	1	0.00221	0.037307	0.0033	0.0592382	-3370.4	1	-3370.4	1	0.002196	0.018249	0.0645	0.120335	-3371.49	1	-3371.49	1	0.014714	0.134245	-0.0101	0.109606	False
FBgn0032475	-8791.21	1	-8790.96	8.27819	0.063282	1.39845	-0.9547	0.0452515	-8794.11	1	-8794.11	1	0.002958	0.054664	0.0288	0.0541124	-8795.33	1	-8795.33	1	0.00361	0.0625	-0.0251	0.05776	-8795.3	1	-8795.33	1	0.001083	0.025971	-0.0649	0.0417004	-8795.33	1	-8795.33	1	0.001084	0.017876	-0.046	0.06064	-8795.33	1	-8795.33	1	0.002871	0.084491	0.0087	0.03398	False
FBgn0037174	-1923.44	1	-1923.43	1.00698	0.059904	1.59423	-0.9624	0.0375756	-1923.14	1	-1923.13	1.50686	0.013901	0.102282	0.0611	0.135909	-1923.38	1	-1923.38	1	0.004608	0.108322	-0.0018	0.0425398	-1923.44	1	-1923.44	1	0.001496	1e-06	998.953	1496	-1923.44	1	-1923.44	1	1e-06	0.006623	-0.0465	0.000150989	-1923.44	1	-1923.44	1	0.005924	0.139124	-0.0322	0.0425807	False
FBgn0031450	-1354.84	1	-1354.84	1	0.025579	1.89325	-0.9865	0.0135106	-1354.84	1	-1354.84	1	1.6e-05	0.163619	-0.0534	9.77881541875e-05	-1321.85	1	-1315.62	7.48149	0.110428	0.421765	-1.0859	0.261824	-1354.84	1	-1354.84	1	4e-06	0.038195	0	0.000104726	-1354.84	1	-1354.84	1	3e-06	0.026378	0	0.000113731	-1354.84	1	-1354.84	1	0.002358	0.108001	-0.0317	0.0218331	False
FBgn0031321	-2988.19	1	-2988.19	1	0.039349	1.73073	-0.9773	0.0227355	-2988.07	1	-2988.07	1	0.007584	0.10273	0.0737	0.0738246	-2987.97	1	-2987.97	1	0.006333	0.095403	-0.066	0.0663816	-2986.9	1	-2986.9	1	0.004472	0.040509	0.0359	0.110395	-2961.78	1	-2917.74	999	0.023676	0.11424	0.1327	0.207248	-2988.19	1	-2988.19	1	0.003378	0.156275	0.0215	0.0216157	False
FBgn0032029	-2359.87	1	-2359.87	1	0.062858	1.27821	-0.9508	0.0491764	-2363.76	1	-2363.76	1	0.002593	0.130583	-0.0021	0.0198571	-2363.76	1	-2363.76	1	6e-06	0.059961	-243.695	0.000100065	-2363.14	1	-2363.12	2.73744	0.00252	0.009036	0.2788	0.278884	-2363.76	1	-2363.76	1	2e-06	0.02263	0	8.83782589483e-05	-2363.76	1	-2363.76	1	0.002508	0.09729	0.0038	0.0257786	False
FBgn0031320	-1206.97	1	-1206.08	40.2353	0.095569	9.04686	-0.9894	0.0105638	-1211.51	1	-1211.51	1	1e-05	0.095463	-0.0443	0.000104753	-1211.51	1	-1211.51	1	0.005534	0.159992	-998.965	0.0345892	-1211.39	1	-1211.39	1	0.002749	0.035077	0.0322	0.0783704	-1211.41	1	-1211.41	1	0.002748	0.043291	0.0173	0.0634774	-1208.57	1	-1208.57	1	0.023341	0.1249	0.1425	0.186878	True
FBgn0032470	-4532.06	1	-4532.06	1	0.030721	1.01705	-0.9698	0.0302059	-4533.04	1	-4533.04	1	0.002975	0.158267	-0.0552	0.0187973	-4532.99	1	-4532.99	1	0.002751	0.063926	0.0024	0.0430341	-4532.95	1	-4532.76	47.1665	0.002055	0.021746	0.0316	0.0945001	-4533.04	1	-4533.04	1	2e-06	0.023535	-0.0628	8.49798172934e-05	-4532.15	1	-4530.14	713.655	0.005792	0.137776	-0.032	0.0420393	False
FBgn0031455	-886.484	1	-886.041	1	0.03865	37.839	-0.999	0.00102143	-886.898	1	-887.607	1	7e-06	0.071131	-65.8634	9.84099759598e-05	-886.892	1	-886.892	1	4e-06	0.044917	0	8.90531424628e-05	-884.108	1	-884.108	1	0.002959	0.014656	-35.4179	0.201897	-886.892	1	-886.895	1.02619	2e-06	0	2.6993	38.3191	-886.898	1	-886.897	1	2.7e-05	0.272262	-65.8634	9.91691826256e-05	True
FBgn0040385	-2941.45	1	-2941.4	1.48067	0.135095	2.57582	-0.9476	0.0524473	-2949.43	1	-2949.5	1	0.017243	0.196657	-2.5787	0.0876806	-2949.5	1	-2949.47	1	0.008711	0.06166	0.1183	0.141275	-2949.5	1	-2949.5	1	0.006205	0.022813	0.1704	0.271994	-2949.5	1	-2949.5	1	0.001449	0.043371	-0.0682	0.0334094	-2949.5	1	-2946.33	998.997	0.023308	0.333369	-2.5965	0.0699165	False
FBgn0040384	-2782.5	1	-2782.5	1	0.029299	0.769063	-0.9619	0.038097	-2782.5	1	-2782.5	1	0.002427	0.100521	-13.0766	0.0241442	-2782.26	1	-2782.26	1	0.001191	0.059819	0.0045	0.0199101	-2715.02	1	-2635.89	740.036	0.174827	0.397134	0.4099	0.440222	-2782.5	1	-2782.5	1	0.00125	0.007231	0.1425	0.172867	-2781.3	1	-2781.3	1	0.004767	0.057613	-13.018	0.0827417	True
FBgn0040387	-1777.88	1	-1770.25	118.316	0.190044	1.37886	-0.8622	0.137827	-1788.88	1	-1788.88	1	0.003927	0.07907	-0.1078	0.0496649	-1788.88	1	-1788.88	1	0.008373	0.04556	0.094	0.18378	-1788.46	1	-1788.4	3.04567	0.005861	0.007965	0.6875	0.735844	-1788.88	1	-1788.88	1	3e-06	0.031284	-0.0482	9.58956655159e-05	-1788.88	1	-1788.88	1	0.007793	0.184866	-0.1153	0.0421549	False
FBgn0036031	-7005.55	1	-7005.27	2.14216	0.084052	1.37512	-0.9389	0.0611233	-7008.78	1	-7008.78	1	0.009119	0.108498	-0.0386	0.0840476	-7008.72	1	-7008.78	1.89671	0.004904	0.066659	-0.011	0.0735685	-7005.76	1	-7005.76	1	0.004382	0.024754	0.131	0.177022	-7008.78	1	-7008.78	1.75807	0.001455	0.018932	0.0309	0.076854	-7008.78	1	-7008.78	1	0.00454	0.14275	-0.0909	0.0318039	False
FBgn0031457	-2488.51	1	-2487.48	49.6542	0.08391	2.09545	-0.96	0.040044	-2489.62	1	-2489.62	1	0.005659	0.058509	0.0677	0.0967202	-2490.16	1	-2490.16	1	0.002619	0.056428	-0.017	0.0464131	-2488.52	1	-2488.52	1.01531	0.006583	0.027394	0.2402	0.240308	-2489.34	1	-2489.34	1	0.002617	0.028097	0.0931	0.0931416	-2490.16	1	-2490.16	1	0.003723	0.107973	0.0055	0.0344808	False
FBgn0040383	-2096.19	1	-2094.91	403.584	0.048822	1.33347	-0.9634	0.0366128	-2101.66	1	-2101.66	1	0.002662	0.143445	-48.7956	0.0185576	-2101.41	1	-2101.41	1	0.002745	0.093881	0	0.0292391	-2101.66	1	-2101.66	18.0622	1e-06	0.01035	-0.0597	9.66183574879e-05	-2101.66	1	-2101.66	1	1e-06	0.013691	-0.0597	7.30406836608e-05	-2101.66	1	-2101.66	1	2e-05	0.202031	-48.8141	9.89947087328e-05	False
FBgn0051206	-1279.77	1	-1279.77	1	0.422335	2.00414	-0.7893	0.210731	-1279.77	1	-1279.77	1	0.024003	0.142252	-998.831	0.168736	-1279.7	1	-1279.7	1.04359	0.019371	0.03229	0.2611	0.599907	-1279.46	1	-1278.95	999	0.010385	1e-05	998.413	1038.5	-1279.77	1	-1279.77	1	1e-06	0.012751	-0.5867	7.84252215513e-05	-1278.22	1	-1276.83	999	0.044096	4.4e-05	0	1002.18	True
FBgn0051755	-6803.81	1	-6802.9	4.50522	0.545557	63.1476	-0.9914	0.00863939	-6804.28	1	-6804.28	1	0.049425	0.091756	-112.995	0.538657	-6804.28	1	-6804.28	1	0.02001	0.075485	0.046	0.265086	-6802.58	1	-6797.24	34.3995	0.01681	0.020427	0.2544	0.82293	-6804.28	1	-6804.28	1	0.008351	0.045833	-0.3863	0.182205	-6804.28	1	-6804.28	1	0.048314	0.132036	-113.168	0.365915	True
FBgn0051204	-4906.4	1	-4905.73	110.026	0.287244	2.93587	-0.9022	0.0978395	-4913.42	1	-4913.42	1	0.018185	0.155687	-0.4523	0.116805	-4913.42	1	-4913.42	1	0.015313	0.087104	0.0225	0.175801	-4909.34	1	-4909.26	1.4328	0.0081	0.005028	1.4497	1.61098	-4913.42	1	-4913.42	1	0.00448	0.043814	-0.0589	0.10225	-4913.42	1	-4913.42	1	0.025704	0.192745	-0.4357	0.133358	True
FBgn0031324	-1388.63	1	-1388.63	1	0.042977	1.24623	-0.9655	0.0344857	-1389.48	1	-1389.48	1	0.002769	0.098933	-0.0119	0.0279886	-1388.78	1	-1388.78	1	0.003145	0.023723	-0.2058	0.132572	-1390.44	1	-1390.44	1	0.20798	0.342175	0.6077	0.607818	-1390.44	1	-1390.44	1	4e-06	0.036476	0	0.000109661	-1390.44	1	-1390.44	1	0.226012	0.433231	0.4818	0.521689	True
FBgn0051202	-948.226	1	-948.092	38.0509	0.261635	2.92671	-0.9106	0.0893957	-948.402	1	-948.402	1	0.041249	0.036881	-651.173	1.11843	-947.483	1	-947.483	1	0.018716	0.098827	0.1684	0.189381	-948.402	1	-948.402	1	0.013098	0.04862	-998.731	0.269395	-948.402	1	-948.402	1	3e-06	0.032429	-999	9.25097906195e-05	-948.402	1	-948.402	1	0.039167	0.161073	-652.048	0.243163	True
FBgn0040388	-7934.94	1	-7933.65	215.423	0.12769	2.5604	-0.9501	0.0498711	-7943.13	1	-7940.46	4.53329	0.013188	0.10458	0.0026	0.126104	-7943.13	1	-7942.95	1	0.004936	0.068012	0.0242	0.0725754	-7942.69	1	-7940.99	51.3075	0.001424	0.025702	-0.0123	0.0554042	-7943.13	1	-7943.13	1	0.000464	0.025892	-0.0498	0.0179206	-7943.13	1	-7943.13	1	0.013592	0.14701	-0.031	0.0924563	False
FBgn0051200	-2583.8	1	-2581.42	7.23214	0.175192	2.60881	-0.9328	0.0671539	-2586.74	1	-2586.13	714.22	0.034925	0.101801	-998.657	0.343071	-2589.82	1	-2589.82	1	0.015314	0.137032	0.0141	0.111755	-2589.82	1	-2589.82	1	0.001778	0.013254	0.0254	0.134148	-2588.8	1	-2588.71	1	0.004385	0.008746	0.3927	0.501372	-2589.82	1	-2589.82	1	0.018638	0.141434	-998.868	0.131779	False
FBgn0051201	-6407.52	1	-6407.23	3.74085	0.048647	1.17129	-0.9585	0.0415329	-6409.54	1	-6408.94	4.98519	0.005664	0.098821	0.0364	0.0573158	-6410.95	1	-6410.95	1	0.001018	0.103396	0.0028	0.00984564	-6410.95	1	-6410.95	1	0.001022	0.069436	0.0031	0.0147186	-6410.95	1	-6410.95	1	0.002532	0.049951	0.0391	0.0506897	-6410.69	1	-6410.69	1	0.004629	0.098822	0.0259	0.0468418	False
FBgn0037163	-2697.26	1	-2696.23	5.7577	0.119872	2.29924	-0.9479	0.0521355	-2700.35	1	-2700.35	1	0.013631	0.23807	-0.0076	0.0572563	-2698.06	1	-2698.06	1	0.012513	0.108702	0.0626	0.115113	-2700.2	1	-2700.2	1	0.001209	0.021412	-0.0712	0.0564637	-2700.35	1	-2700.35	1	3e-06	0.029891	-0.1276	0.000100365	-2700.18	1	-2698.13	42.8695	0.017251	0.193215	0.0244	0.089284	False
FBgn0026592	-1878.51	1	-1878.51	1	0.069174	1.45478	-0.9525	0.0475493	-1880.8	1	-1880.8	1	0.005266	0.063318	0.0831	0.0831675	-1880.96	1	-1880.96	1	0.001788	0.100409	-0.0552	0.0178072	-1880.71	1	-1880.71	1	0.001795	0.043908	0.0408	0.0408809	-1880.96	1	-1880.96	1	2e-06	0.019109	0	0.000104663	-1880.96	1	-1880.96	1	0.008968	0.142514	0.0628	0.0629272	False
FBgn0026593	-2114.06	1	-2114.01	1.47927	0.041233	1.30571	-0.9684	0.031579	-2113.64	1	-2113.64	1	0.005201	0.034206	0.1279	0.152049	-2106.52	1	-2106.52	1	0.016431	0.15257	0.1076	0.107695	-2109.35	1	-2085.47	999	0.013268	0.070476	-0.0626	0.188263	-2114.44	1	-2114.44	1	0.004075	0.066115	-0.1893	0.061635	-2114.44	1	-2114.44	1	0.005386	0.1371	0.0151	0.0392852	False
FBgn0030399	-2433.52	1	-2433.52	1	0.077281	1.65808	-0.9534	0.0466086	-2432.98	1	-2432.98	1	0.010964	0.066414	-590.624	0.165086	-2433.51	1	-2433.52	1	0.011023	0.031027	0.3212	0.355271	-2416.72	1	-2369.29	999	0.088244	0.094659	0.7537	0.93223	-2433.52	1	-2433.52	1	1e-06	0.011727	-0.1784	8.52733009295e-05	-2433.52	1	-2433.52	1	8e-06	0.07909	-590.789	0.000101151	False
FBgn0030398	-1421.31	1	-1420.77	2.20599	0.075393	0.726801	-0.8963	0.103733	-1425.01	1	-1425.01	1	0.007192	0.070373	0.0105	0.102198	-1425.03	1	-1425.03	1	0.007264	0.077537	-0.6282	0.0936843	-1425.04	1	-1425.04	1	2e-06	0.018081	-0.9524	0.000110613	-1424.84	1	-1424.84	1	0.002405	0.014986	-0.792	0.160483	-1425.04	1	-1425.04	1	0.00958	0.166682	-0.0342	0.0574747	False
FBgn0026597	-565.8	1	-565.8	1	0.016049	0.216091	-0.9257	0.0742696	-565.8	1	-565.8	1	1e-06	0.014363	0	6.96233377428e-05	-565.801	1	-565.8	1	4e-06	0.044019	-0.2493	9.0869851655e-05	-565.8	1	-565.8	1.01598	2e-06	1e-06	-2.5089	2	-564.487	1	-564.252	999	0.003844	4e-06	993.669	961	-565.8	1	-565.8	1	0	6e-06	0	0.0001	False
FBgn0030395	-5305.24	1	-5299.5	194.134	0.227809	1.97027	-0.8844	0.115623	-5309.38	1	-5308.62	3.20588	0.045156	0.173455	-998.74	0.260333	-5308.75	1	-5309.38	1	0.019171	0.113757	-0.0246	0.168526	-5309.24	1	-5309.24	1	0.004337	0.023729	-0.4923	0.182772	-5291.24	1	-5248.35	186.398	0.036208	0.053684	-0.0006	0.674465	-5309.38	1	-5309.38	1	0.024242	0.150282	-998.839	0.16131	False
FBgn0030394	-1344.15	1	-1342.94	2.94815	0.04128	0.736418	-0.9439	0.0560551	-1345.78	1	-1345.78	1	0.007224	0.205333	-998.965	0.0351819	-1345.78	1	-1345.78	1	1.2e-05	0.117801	0	0.000101867	-1343.69	1	-1343.67	2.1547	0.003911	0.008705	0.4491	0.449282	-1345.78	1	-1345.78	1	3e-06	0.026376	0	0.00011374	-1345.78	1	-1345.78	1	0.000683	0.064608	-998.989	0.0105714	False
FBgn0037169	-1822.42	1	-1822.42	1	0.512987	1.48962	-0.6556	0.344374	-1822.73	1	-1822.73	1	0.066588	0.108577	-998.387	0.613279	-1822.71	1	-1822.71	1	0.037338	0.094664	-0.3974	0.394427	-1822.73	1	-1822.73	1	2e-06	0	286.63	286.996	-1820.62	1	-1786.73	999	0.185835	0.321194	0.212	0.578576	-1822.73	1	-1818.9	34.7009	0.073094	0.088132	-998.171	0.82937	True
FBgn0030396	-2152.04	1	-2149.1	435.608	0.127143	1.20762	-0.8947	0.105284	-2154.53	1	-2154.53	1	0.005113	0.109647	-1.0397	0.0466315	-2154.53	1	-2154.53	1	0.003472	0.085462	0.0405	0.0406262	-2150.31	1	-2141.39	999	0.023457	0.087092	-0.19	0.269336	-2124.5	1	-2075.02	999	0.096582	0.245435	-0.0658	0.393514	-2154.53	1	-2154.53	1	0.00867	0.094781	-0.9948	0.091474	False
FBgn0030391	-1477.73	1	-1477.73	1	0.004893	1.00163	-0.9951	0.00488503	-1477.73	1	-1477.73	1	1.4e-05	0.142681	0	9.81209831723e-05	-1476.95	1	-1476.95	1	0.001592	0.07505	0.0211	0.0212125	-1477.73	1	-1477.73	1	1e-06	0.014519	0	6.88752668917e-05	-1477.73	1	-1477.73	1	2e-06	0.018248	0	0.000109601	-1477.73	1	-1477.73	1	2e-05	0.195024	0	0.000102551	False
FBgn0030390	-1848.69	1	-1846.55	70.3779	0.112856	1.75466	-0.9357	0.064318	-1848.69	1	-1847.22	998.999	0.023586	0.087497	-116.74	0.269564	-1848.69	1	-1848.69	1	0.00854	0.090964	0.0118	0.0938833	-1848.67	1	-1834.61	999	0.015634	0.03553	0.4399	0.440023	-1839.4	1	-1830.89	668.511	0.019443	0.040105	0.4847	0.484802	-1844.87	1	-1844.87	1	0.010934	0.03617	-116.707	0.302295	False
FBgn0000326	-4895.94	1	-4895.61	998.64	0.111449	2.24322	-0.9503	0.0496826	-4895.97	1	-4895.44	1	0.017308	0.114282	0.0313	0.15145	-4895.97	1	-4895.97	1	0.007998	0.088259	-0.4486	0.0906197	-4895.82	1	-4895.97	4.66176	0.005291	0.032604	-0.0393	0.162281	-4895.84	1	-4895.85	2.21737	0.00336	0.01958	-0.03	0.171604	-4895.97	1	-4895.97	1	0.012742	0.117115	-0.0113	0.108799	False
FBgn0025866	-6401.1	1	-6401.08	1.38096	0.030453	1.52792	-0.9801	0.019931	-6400.42	1	-6399.35	785.35	0.004368	0.091364	0.022	0.0478088	-6398.63	1	-6398.05	5.33919	0.004427	0.081792	-0.0146	0.0541251	-6401.04	1	-6401.04	1	0.000985	0.026775	0.0144	0.036788	-6401.24	1	-6401.24	1	0.000454	0.034142	-0.0091	0.0132974	-6397.5	1	-6396.67	5.62993	0.003816	0.084018	0.0196	0.0454188	False
FBgn0000320	-4780.24	1	-4780.23	1.03617	0.036267	0.674448	-0.9462	0.0537729	-4792.03	1	-4789.68	28.4178	0.00332	0.081934	0.0404	0.0405204	-4793.56	1	-4793.56	1	0.001694	0.055148	0.0306	0.0307173	-4793.56	1	-4793.56	1	4e-06	0.035378	-0.0431	0.000113065	-4793.56	1	-4793.56	1	0.001804	0.044489	-0.0026	0.0405493	-4793.56	1	-4793.56	1	0.002294	0.110557	0.0206	0.0207495	False
FBgn0016983	-5316.8	1	-5315.48	6.0249	0.07307	1.49548	-0.9511	0.0488604	-5317.82	1	-5317.82	1	0.009357	0.096328	0.059	0.0971369	-5317.82	1	-5317.82	1	0.002278	0.081175	-0.1286	0.0280628	-5316.75	1	-5316.75	1	0.002169	0.016867	-0.0041	0.128594	-5264.75	1	-5182.08	999	0.047279	0.101261	0.3342	0.466902	-5317.82	1	-5317.82	1	0.007868	0.133209	0.021	0.0590651	False
FBgn0016984	-5860.79	1	-5860.79	1	0.105817	1.71209	-0.9382	0.0618057	-5879.2	1	-5879.2	1	0.005535	0.11044	-0.0594	0.0501177	-5879.2	1	-5879.2	1	0.003381	0.071702	0.033	0.0471535	-5879.2	1	-5879.2	1	0.000571	0.031474	-0.1637	0.018142	-5879.2	1	-5879.2	1	0.001095	0.025208	-0.1384	0.0434386	-5879.2	1	-5879.2	1	0.006157	0.113908	-0.0554	0.0540524	False
FBgn0033842	-3081.53	1	-3081.53	1	0.030321	1.54789	-0.9804	0.0195886	-3077.51	1	-3077.51	1	0.010274	0.124535	0.0506	0.0824989	-3081.53	1	-3081.53	1	0.001029	0.07741	-0.0029	0.0132929	-3081.46	1	-3081.43	12.6762	0.002046	0.028231	0.0724	0.0724735	-3081.53	1	-3081.53	1	3e-06	0.029246	0	0.000102578	-3081.32	1	-3081.32	1	0.004084	0.132432	-0.0011	0.0308385	False
FBgn0039419	-5751.94	1	-5751.94	1	0.060125	1.39026	-0.9568	0.0432474	-5757.16	1	-5757.16	1	0.005426	0.110114	0.019	0.0492762	-5757.16	1	-5757.16	1	0.002232	0.083739	0.013	0.0266542	-5757.16	1	-5757.16	1	0.001673	0.041772	0.0399	0.0400508	-5757.16	1	-5757.16	1	0.000555	0.027849	0.0198	0.0199289	-5757.16	1	-5757.16	1	0.006074	0.140478	0.0129	0.0432381	False
FBgn0033846	-8664.03	1	-8658.03	249.552	0.225224	1.65306	-0.8638	0.136246	-8667.72	1	-8669.18	1	0.026127	0.107668	0.0441	0.242663	-8669.18	1	-8669.09	31.2741	0.015463	0.054959	-0.0898	0.281355	-8668.61	1	-8668.57	2.16465	0.008495	0.019397	-0.0615	0.437954	-8669.18	1	-8662.5	276.094	0.0081	0.028796	-0.2181	0.281289	-8669.18	1	-8669.18	1	0.018509	0.1103	-0.0308	0.167806	False
FBgn0039415	-3781.56	1	-3780.81	41.4569	0.051942	1.64136	-0.9684	0.0316456	-3780.87	1	-3780.43	6.44994	0.009085	0.11834	-0.0185	0.0767703	-3781.72	1	-3781.72	1	0.005935	0.104273	0.0271	0.0569179	-3760.3	1	-3755.07	11.8525	0.020656	0.072493	0.2317	0.284938	-3781.72	1	-3781.72	1	0.002983	0.04674	0.0106	0.0638211	-3781.72	1	-3781.72	1	0.004791	0.10618	-0.0502	0.0451215	False
FBgn0039417	-2821.27	1	-2821.27	1	0.068355	2.01283	-0.966	0.0339597	-2822.9	1	-2822.9	1	0.002453	0.078317	0.0038	0.0313214	-2821.11	1	-2821.11	1	0.006334	0.051028	-0.0011	0.124128	-2822.7	1	-2822.9	1	0.001253	0.030881	-0.0429	0.0405751	-2822.9	1	-2822.9	1	0.001349	0.041465	-0.051	0.0325335	-2822.9	1	-2822.9	1	0.001269	0.154243	-0.0193	0.00822728	False
FBgn0039411	-4108.13	1	-4108.13	1	0.053838	0.662715	-0.9188	0.0812385	-4107.93	1	-4107.93	1	0.004101	0.046808	0.0875	0.0876132	-4108.21	1	-4108.21	1	0.002458	0.02094	0.1173	0.117383	-4108.21	1	-4108.21	1	0.000832	0.016967	-0.0001	0.0490364	-4075.11	1	-3966.51	999	0.087603	0.131251	0.6183	0.667446	-4108.21	1	-4108.21	1	0.000816	0.036602	0.0222	0.0222939	False
FBgn0030493	-2069.28	1	-2069.19	1.58607	0.255788	1.22683	-0.7915	0.208496	-2076.22	1	-2076.22	1	0.020129	0.184271	-0.3436	0.109236	-2076.22	1	-2076.22	1	0.004663	0.091658	0.0255	0.0508739	-2076.22	1	-2076.22	1	0.009338	0.06531	-1.4919	0.14298	-2068.36	1	-2027.56	999	0.141726	0.199064	-0.9229	0.711962	-2075.97	1	-2075.97	1	0.02032	0.177239	-0.3382	0.114647	False
FBgn0037442	-4150.84	1	-4149.85	20.5221	0.083493	0.928023	-0.91	0.0899687	-4151	1	-4151	1	0.010403	0.075281	-0.1843	0.138189	-4151	1	-4151	1	0.0066	0.042417	0.0168	0.155598	-4149.93	1	-4149.93	1	0.003884	0.014369	0.1313	0.270304	-4151	1	-4151	1	0.004686	0.018205	0.1184	0.257402	-4151	1	-4151	1	0.013959	0.071241	-0.1266	0.195941	False
FBgn0037707	-387.738	1	-387.738	1	0.066231	1.30142	-0.9491	0.0508915	-387.745	1	-387.783	1	4e-06	0.035686	-1.3183	0.000112089	-386.502	1	-386.31	999	0.007518	8e-06	998.766	939.75	-386.44	1	-386.232	584.428	0.007822	8e-06	999	977.75	-385.603	1	-378.055	999	0.023973	0.129303	0.1853	0.185402	-387.745	1	-387.745	1	7e-06	0.068281	-1.3183	0.000102518	False
FBgn0037705	-5912.39	1	-5908.29	445.026	0.077365	1.37772	-0.9438	0.0561544	-5918.01	1	-5918.01	1	0.002912	0.061378	0.0345	0.0474437	-5917.26	1	-5917.26	1	0.005064	0.046994	-0.0931	0.107758	-5918.01	1	-5918.01	1	0.001669	0.017279	-0.0643	0.0965912	-5918.01	1	-5918.01	1	2e-06	0.018847	-0.1608	0.000106118	-5918.01	1	-5918.01	1	0.002972	0.092974	0.0191	0.0319659	False
FBgn0037443	-3066.05	1	-3061.44	16.55	0.01534	0.705991	-0.9783	0.0217283	-3067.7	1	-3067.7	1	5e-06	0.05445	-0.05	9.18273645546e-05	-3067.34	1	-3060.74	999	0.00174	0.061746	-0.011	0.02818	-3067.41	1	-3065.04	999	0.000877	0.029244	0.0299	0.0299891	-3067.7	1	-3067.7	1	1e-06	0.010413	0	9.6033803899e-05	-3066.57	1	-3066.57	1	0.004405	0.151157	-0.021	0.0291419	False
FBgn0037703	-6678.85	1	-6678.82	3.8647	0.051857	1.66658	-0.9689	0.0311157	-6678.85	1	-6678.85	1	0.0036	0.109206	0.021	0.0329652	-6677.22	1	-6677.22	1	0.005701	0.047927	-0.2052	0.118952	-6676.5	1	-6676.5	1	0.004732	0.02427	-0.2659	0.194973	-6673.22	1	-6673.22	1	0.004271	0.016458	-0.2014	0.259509	-6678.85	1	-6678.85	1	0.004827	0.125666	0.0264	0.0384113	False
FBgn0037709	-3380.38	1	-3380.38	1	0.059628	1.42265	-0.9581	0.0419133	-3380.94	1	-3380.94	1	0.007351	0.133257	-998.945	0.0551641	-3380.94	1	-3380.94	1	0.004195	0.072748	-0.0178	0.0576648	-3378.83	1	-3378.83	1	0.004947	0.049026	-0.1014	0.100906	-3380.94	1	-3380.94	1	2e-06	0.018422	-0.2022	0.000108566	-3380.94	1	-3380.94	1	0.005663	0.15878	-998.964	0.0356657	False
FBgn0037445	-10110.2	1	-10106.4	644.28	0.122647	1.32754	-0.9076	0.0923865	-10107.9	1	-10107.9	1	0.014536	0.072875	0.0906	0.199465	-10112.1	1	-10112.1	1	0.004881	0.055304	0.0207	0.0882576	-10111.3	1	-10112.1	1	0.002989	0.018125	0.0966	0.16491	-10112.1	1	-10112.1	1	0.002987	0.024484	0.0537	0.121998	-10110.2	1	-10110.2	1.99061	0.013265	0.08901	0.0401	0.149028	False
FBgn0030494	-1377.42	1	-1377.42	1	0.160911	1.11106	-0.8552	0.144826	-1380.81	1	-1380.81	1	0.008314	0.094908	0.043	0.0876006	-1380.81	1	-1380.81	1	0.008042	0.103884	-0.1964	0.0774133	-1380.81	1	-1380.81	1	4e-06	0.037922	-0.2584	0.00010548	-1380.81	1	-1380.81	1	3e-06	0.026753	-0.2584	0.000112137	-1380.81	1	-1380.81	1	0.041579	0.162497	0.2113	0.255875	False
FBgn0051717	-1605.1	1	-1605.1	1	0.045768	2.50676	-0.9817	0.0182578	-1605.1	1	-1605.1	1	0.004665	0.132132	-0.1989	0.0353056	-1605.1	1	-1605.1	1	1e-05	0.103532	-0.0653	9.65884943785e-05	-1605.04	1	-1604.98	1	0.002262	0.03717	-0.1201	0.0608555	-1605.14	1	-1605.14	1	2e-06	0.01868	-0.1809	0.000107066	-1605.03	1	-1604.96	21.4467	0.002291	0.044054	-0.1822	0.0520044	False
FBgn0030495	-1896.98	1	-1894.38	14.0079	0.168614	0.82028	-0.7944	0.205557	-1894.68	1	-1891.43	999	0.027377	0.063141	0.243	0.433585	-1895.63	1	-1895.63	1	0.011604	0.047285	-0.0275	0.245406	-1893.56	1	-1858.23	999	0.050791	0.048985	0.9055	1.03687	-1896.98	1	-1896.98	1	0.00234	0.012574	0.0547	0.186098	-1895.86	1	-1895.28	10.4166	0.048819	0.088535	0.3608	0.551409	False
FBgn0037448	-6715.7	1	-6712.5	114.33	0.066232	1.14807	-0.9423	0.0576899	-6713.01	1	-6712.45	3.93002	0.011141	0.084287	0.1213	0.132179	-6714.85	1	-6714.85	1	0.008964	0.066839	0.0403	0.134113	-6715.77	1	-6715.73	8.2069	0.003496	0.033645	0.0321	0.103908	-6715.12	1	-6709.24	999	0.00298	0.027394	0.037	0.108783	-6715.29	1	-6715.29	1	0.012475	0.109389	0.1031	0.114043	False
FBgn0003732	-8122.92	1	-8122.77	1.76513	0.033913	1.82563	-0.9814	0.018576	-8124.43	1	-8124.43	1	0.005089	0.125792	0.0062	0.0404557	-8122.86	1	-8122.86	1	0.006294	0.077172	-0.025	0.0815581	-8124.16	1	-8124.16	1	0.000893	0.013471	-0.0336	0.0662906	-8123.97	1	-8123.96	1.3378	0.00135	0.009207	0.0467	0.146628	-8124.43	1	-8124.43	1	0.004067	0.128359	-0.0026	0.0316846	False
FBgn0031142	-5053.45	1	-5053.19	2.36168	0.172918	3.8105	-0.9546	0.0453794	-5057.59	1	-5056.48	5.44699	0.018571	0.110092	0.1218	0.168686	-5062.11	1	-5062.11	1	0.005482	0.085366	-0.3144	0.0642176	-5062.11	1	-5062.11	1	0.000611	0.037757	-0.1045	0.0161824	-5062.11	1	-5062.11	1	0.001417	0.010244	0.0176	0.138325	-5062.11	1	-5062.11	1	0.015767	0.192868	0.0348	0.0817502	True
FBgn0034313	-4686.28	1	-4686.28	1.06299	0.067838	2.25561	-0.9699	0.0300752	-4692.5	1	-4692.5	1	0.004638	0.103834	-0.0099	0.0446674	-4692.27	1	-4692.27	1	0.003415	0.084931	-0.1567	0.0402091	-4692.15	1	-4692.15	1	0.002705	0.03598	-0.0398	0.0751807	-4692.5	1	-4692.5	1	2e-06	0.021547	-0.1149	9.28203462199e-05	-4692.5	1	-4692.5	1	0.006892	0.126484	-0.0001	0.0544891	False
FBgn0004510	-3663.82	1	-3661.89	5.87624	0.101763	1.49456	-0.9319	0.0680891	-3665.71	1	-3664.09	8.90153	0.013609	0.110972	-0.0345	0.122635	-3668.23	1	-3668.23	1	0.010532	0.098405	0.0003	0.107027	-3668.23	1	-3668.23	1	0.003261	0.022417	0.0447	0.14547	-3668.23	1	-3668.23	1	0.001497	0.026971	-0.0453	0.0555041	-3668.23	1	-3668.23	1	0.005982	0.135916	-0.1131	0.0440125	False
FBgn0004511	-4647.75	1	-4639.25	21.9891	0.049928	1.09526	-0.9544	0.0455853	-4666.05	1	-4666.05	1	0.001514	0.101245	-0.8487	0.0149538	-4666.05	1	-4666.05	1	0.004055	0.121591	0.0332	0.0333495	-4663.99	1	-4657.21	999	0.001763	0.037122	-0.0268	0.0474921	-4653.92	1	-4653.92	1	0.004944	0.025897	0.1166	0.19091	-4666.05	1	-4666.05	1	0.001494	0.204354	-0.8564	0.00731084	False
FBgn0004512	-5128.34	1	-5126.25	377.438	0.058047	1.1724	-0.9505	0.0495111	-5123.17	1	-5117.15	14.7123	0.016332	0.088748	0.0885	0.184027	-5129.6	1	-5128.9	15.2159	0.003263	0.059302	0.0265	0.0550234	-5129.7	1	-5129.7	1	0.001269	0.03021	0.0419	0.042006	-5129.47	1	-5126.87	76.2516	0.001999	0.028481	0.0701	0.0701871	-5129.7	1	-5129.7	1	0.007999	0.106338	-0.0203	0.0752224	False
FBgn0004513	-9865.7	1	-9864.12	4.6511	0.03402	1.40895	-0.9759	0.0241456	-9867.93	1	-9867.93	1	0.006033	0.091041	0.0506	0.0662668	-9871.92	1	-9871.88	1	0.002842	0.098928	-0.0031	0.028728	-9870.7	1	-9870.7	1	0.002128	0.053909	0.028	0.0394739	-9871.89	1	-9871.89	1	0.00071	0.045988	0.0039	0.0154388	-9871.89	1	-9871.89	1	0.00385	0.166063	0.0075	0.023184	False
FBgn0004514	-4082.66	1	-4081.26	4.94808	0.05559	1.38289	-0.9598	0.0401985	-4085.98	1	-4085.98	1	0.004982	0.105601	0.0102	0.0471776	-4085.88	1	-4085.88	1	0.007101	0.116195	0.0156	0.0611128	-4085.98	1	-4085.98	1	0	0.003029	-0.0589	0.0001	-4085.98	1	-4085.98	1	1e-06	2e-06	0.3874	0.5	-4085.33	1	-4085.04	3.15187	0.007185	0.188403	0.0011	0.0381363	False
FBgn0004516	-3061.3	1	-3060.93	41.8929	0.007405	1.01074	-0.9927	0.00732632	-3063.05	1	-3063.05	1	9e-06	0.088815	0	0.000101334	-3063.05	1	-3063.05	1	9e-06	0.088154	0	0.000102094	-3063.05	1	-3063.05	1	4e-06	0.040179	0	9.9554493641e-05	-3048.95	1	-3047.21	18.5356	0.004774	0.027453	0.1738	0.173897	-3063.05	1	-3063.05	1	8e-06	0.082862	0	9.6546064541e-05	False
FBgn0004045	-2797.54	1	-2796.93	998.9	0.051115	1.3947	-0.9634	0.0366495	-2791.03	1	-2791.03	1	0.01917	0.074262	0.2516	0.25814	-2797.54	1	-2797.54	1	0.002802	0.065947	-998.957	0.0424887	-2796.58	1	-2796.52	2.5714	0.005571	0.014678	0.2754	0.379548	-2797.54	1	-2797.54	1	0	0.004828	-0.1041	0.0001	-2796.64	1	-2796.64	1	0.005538	0.069376	0.0733	0.0798259	False
FBgn0034315	-3213.79	1	-3213.79	1	0.061223	1.90404	-0.9678	0.0321543	-3216.69	1	-3216.69	1	0.005177	0.091251	-998.943	0.0567336	-3216.81	1	-3216.73	1	0.002047	0.092935	-0.0006	0.0220261	-3216.81	1	-3216.81	1	0.002039	0.022376	0.0417	0.0911244	-3216.81	1	-3216.81	1	1e-06	0.014746	-0.0493	6.78150006782e-05	-3216.81	1	-3216.81	1	0.00305	0.115125	-998.973	0.0264929	False
FBgn0004049	-5229.94	1	-5229.27	2.32584	0.037054	0.778348	-0.9524	0.047606	-5236.62	1	-5232.42	999	0.004687	0.090852	0.0515	0.0515894	-5236.32	1	-5235.45	20.5274	0.001734	0.049919	-0.0063	0.0347363	-5236.62	1	-5236.62	1	0.00057	0.018432	0.0018	0.0309245	-5236.59	1	-5236.59	1	0.00057	0.018392	0.0019	0.0309917	-5236.62	1	-5236.62	1	0.001619	0.057475	0.0281	0.0281688	False
FBgn0031146	-831.915	1	-831.915	1	0.000178	1.77659	-0.9999	0.000100192	-831.373	1	-829.678	999	0.00366	0.080119	0.0456	0.045682	-831.915	1	-831.915	1	3e-06	0.032682	0	9.17936478796e-05	-810.9	1	-797.484	999	0.036606	0.054669	0.6695	0.669593	-831.915	1	-831.915	1	7e-06	0.067287	0	0.000104032	-831.915	1	-831.915	1	4e-06	0.036179	0	0.000110561	False
FBgn0050403	-2629.21	1	-2628.02	162.888	0.250208	1.79523	-0.8606	0.139373	-2631.48	1	-2631.48	1	0.010303	0.07113	-0.147	0.144847	-2631.33	1	-2631.33	1	0.014309	0.068936	-0.0171	0.207569	-2631.48	1	-2631.48	1	3e-06	0.03115	-0.3385	9.63081861958e-05	-2631.48	1	-2631.48	1	5e-06	0.05131	-0.3385	9.74468914442e-05	-2631.48	1	-2631.48	1	0.016536	0.12693	-0.1615	0.130277	False
FBgn0050401	-1026.37	1	-1025.82	163.629	0.282	3.16324	-0.9109	0.089149	-1026.55	1	-1026.71	1	0.010607	0.132233	-0.3082	0.0802145	-1026.71	1	-1026.71	1	0.012661	0.035916	-998.648	0.352517	-1026.71	1	-1026.71	1	0	5e-06	-0.5829	0.0001	-1025.59	1	-1025.56	1.86357	0.013406	0.01293	0.4539	1.03681	-1026.71	1	-1026.71	1	0.020806	0.162762	-0.2606	0.127831	True
FBgn0050159	-1716.24	1	-1716.22	1.27245	0.067835	1.79723	-0.9623	0.0377442	-1719.39	1	-1719.23	8.80074	0.007277	0.063419	0.0838	0.114745	-1719.77	1	-1719.77	1	0.003109	0.164628	-0.0766	0.018885	-1716.73	1	-1716.67	1.79772	0.006587	0.008425	0.7269	0.78184	-1719.77	1	-1719.77	1	1e-06	0.010405	-0.0549	9.61076405574e-05	-1719.08	1	-1716.87	999	0.00471	0.242037	-0.0114	0.0194598	False
FBgn0031145	-1060.79	1	-1060.79	1	0.003285	1.38755	-0.9976	0.00236749	-1059.96	1	-1059.96	1	0.013084	0.188714	-0.0863	0.0693324	-1035.45	1	-1019.64	360.472	0.082522	0.376392	-0.6379	0.219245	-1059.52	1	-1059.52	1	0.00331	0.011237	0.2652	0.294563	-1060.79	1	-1060.79	1	0.003293	0.082637	0.0104	0.039849	-1060.79	1	-1060.79	1	0.003264	0.067645	-0.1073	0.0482519	False
FBgn0050404	-1786.65	1	-1786.65	1	0.035433	1.82426	-0.9806	0.0194232	-1785.8	1	-1785.8	1.03723	0.006149	0.047818	0.1285	0.128592	-1786.65	1	-1786.65	1	0.001535	0.081884	-0.0162	0.018746	-1786.65	1	-1786.65	1	3e-06	0.03426	0	8.75656742557e-05	-1786.05	1	-1786.05	1	0.001503	0.019862	0.0756	0.0756721	-1786.65	1	-1786.65	1	1e-05	0.101592	0	9.84329474762e-05	False
FBgn0050154	-560.753	1	-560.753	1	0.221913	1.02175	-0.7828	0.21719	-561.392	1	-561.392	1	0.020149	0.086963	-0.0761	0.231696	-561.392	1	-561.392	1	0.004886	0.057033	-0.2503	0.0856697	-561.392	1	-561.392	1	1e-06	2e-06	-0.0923	0.5	-561.392	1	-561.392	1	0.013445	0.055912	-0.3196	0.240467	-560.748	1	-560.748	1	0.03007	0.089081	0.0298	0.337558	False
FBgn0050157	-2083.73	1	-2082.95	11.635	0.220697	72.1956	-0.9969	0.00305693	-2086.95	1	-2086.95	1	0.016886	0.104715	0.144	0.161257	-2085.59	1	-2085.59	1	0.011763	0.055659	-998.789	0.21134	-2086.95	1	-2086.95	1	0.004562	0.053471	-0.5161	0.0853173	-2086.71	1	-2086.71	1	0.006806	0.020678	-0.2723	0.329142	-2086.95	1	-2086.95	1	0.02485	0.158315	0.1397	0.156966	True
FBgn0050156	-3168.15	1	-3168.15	2.1732	0.153633	2.60475	-0.941	0.0589819	-3168.15	1	-3168.15	2.24904	0.015959	0.077491	0.0872	0.205946	-3165.94	1	-3165.94	1	0.013302	0.060817	-1.2973	0.218722	-3168.15	1	-3168.15	1	0.003566	0.052414	-0.1793	0.0680353	-3167.05	1	-3167.05	1	0.004883	0.028315	-0.0748	0.172453	-3167.96	1	-3167.88	3.91242	0.034552	0.159284	0.0981	0.216921	False
FBgn0003892	-3852.82	1	-3852.82	1	0.061278	1.19032	-0.9485	0.0514805	-3857.23	1	-3857.23	1	0.001263	0.194314	-998.994	0.00649979	-3857.23	1	-3857.23	1	0.001576	0.119697	0.0131	0.0131666	-3857.23	1	-3857.23	1	6e-06	0.055245	0	0.000108607	-3846.92	1	-3825.17	999	0.011775	0.065722	0.1791	0.179164	-3857.23	1	-3857.23	1	0.003782	0.094941	-998.96	0.0398353	False
FBgn0003896	-2545.15	1	-2544.79	225.388	0.008911	0.443289	-0.9799	0.020102	-2545.37	1	-2545.37	1	5e-06	0.046198	-0.3497	0.00010823	-2539.65	1	-2513.37	575.893	0.008716	0.048073	0.1812	0.181308	-2545.37	1	-2545.37	1	2e-06	0.015432	0	0.000129601	-2545.37	1	-2545.37	1	1e-06	0.007363	0	0.000135814	-2545.37	1	-2545.37	1	0.000889	0.049055	-0.3317	0.0181225	False
FBgn0015036	-1850.77	1	-1850.11	296.559	0.17159	2.51181	-0.9317	0.0683132	-1850.69	1	-1850.69	1	0.026589	0.079535	0.3342	0.334306	-1851.44	1	-1851.44	1	0.007281	0.083889	-0.0872	0.0867933	-1834.44	1	-1793.54	999	0.054284	0.098262	-0.0452	0.552441	-1851.44	1	-1851.44	1	2e-06	0.020962	-0.5975	9.54107432497e-05	-1851.44	1	-1851.44	1.0298	0.012692	0.143014	0.0886	0.0887466	False
FBgn0021796	-3283.65	1	-3282.62	58.4314	0.023876	1.87986	-0.9873	0.012701	-3293.6	1	-3293.6	1	0.001701	0.105931	0.016	0.0160576	-3294.49	1	-3294.49	1	9e-06	0.086986	-0.0215	0.000103465	-3294.49	1	-3294.49	1	2e-06	0.016952	-0.0184	0.00011798	-3294.49	1	-3294.49	1	4e-06	0.038032	-0.0184	0.000105175	-3294.37	1	-3294.49	1	0.000851	0.091033	0.0093	0.00934826	False
FBgn0035449	-3718.94	1	-3716.25	6.40094	0.10742	2.29402	-0.9532	0.046826	-3717.17	1	-3715.69	8.16335	0.016937	0.07739	0.1276	0.218853	-3722.59	1	-3722.59	1	0.003681	0.064916	-0.3543	0.056704	-3719.43	1	-3719.43	1	0.007349	0.037993	0.1286	0.19343	-3722.59	1	-3722.59	1	0.000958	0.011874	0.0159	0.0806805	-3722.59	1	-3722.59	1	0.013203	0.127662	0.0121	0.103422	False
FBgn0035443	-6716.12	1	-6716.12	1	0.144806	1.58192	-0.9085	0.091538	-6715.4	1	-6715.4	1	0.033279	0.113517	0.0819	0.293163	-6709.18	1	-6709.08	3.39007	0.022031	0.065162	0.1942	0.338096	-6714.66	1	-6714.03	8.07347	0.010468	0.017551	0.4715	0.596433	-6714.49	1	-6714.49	1	0.005002	0.026659	0.0627	0.187629	-6716.12	1	-6716.12	1	0.021145	0.112307	-0.023	0.188279	False
FBgn0035444	-1031.11	1	-1031.03	1.34493	0.162221	1.10938	-0.8538	0.146226	-1036.54	1	-1036.54	1	0.003636	0.09316	-0.696	0.0390296	-1036.54	1	-1036.54	1	1e-06	0.005786	0	0.000172831	-1036.48	1	-1036.48	1	0.003667	0.035117	0.1043	0.104422	-1036.54	1	-1036.54	1	1e-06	0.011048	0	9.05141202028e-05	-1034.1	1	-1033.08	7.27451	0.041454	0.166138	-0.4855	0.249515	False
FBgn0035445	-4023.89	1	-4023.89	1	0.076768	1.30319	-0.9411	0.0589079	-4025.06	1	-4025.06	1	0.009134	0.117893	-0.0979	0.077477	-4025.06	1	-4025.06	1	0.008113	0.110837	0.0272	0.0731976	-4024.6	1	-4024.6	1	0.00345	0.033374	0.0287	0.103374	-4025.04	1	-4025.06	1	0.000857	0.029659	-0.0458	0.0288951	-4024.59	1	-4024.59	1	0.010676	0.092438	-0.0599	0.115494	False
FBgn0040842	-416.022	1	-416.022	1	0.046167	2.04383	-0.9774	0.0225885	-416.022	1	-416.022	1	1.1e-05	0.113219	0	9.71568376333e-05	-416.022	1	-416.022	1	8e-06	0.075884	0	0.000105424	-416.022	1	-416.022	1	0.006922	7e-06	0	988.857	-416.022	1	-416.022	1	2e-06	0.024403	-999	8.19571364177e-05	-414.596	1	-414.576	1.8885	0.035636	0.114118	0.3122	0.312273	False
FBgn0020620	-3508.76	1	-3508.76	1	0.077874	1.49962	-0.9481	0.051929	-3515.54	1	-3515.54	1	0.001861	0.113393	-0.073	0.0164119	-3514.61	1	-3481.07	999	0.035526	0.146197	0.1741	0.243001	-3515.54	1	-3515.54	1	0.005643	0.057482	0.0754	0.0981699	-3515.2	1	-3491.38	999	0.033048	0.071093	0.4421	0.464856	-3514.45	1	-3514.45	1	0.002804	0.038229	-0.0161	0.0733475	False
FBgn0020621	-12084.7	1	-12073.7	145.273	0.04774	0.942208	-0.9493	0.0506682	-12084.8	1	-12084.8	1	0.003469	0.086045	0.0049	0.0403161	-12084.8	1	-12084.8	1	0.004665	0.085837	-0.066	0.0543472	-12084.8	1	-12084.8	1	0.001611	0.028381	0.0567	0.0567633	-11787	1	-11467.9	999	0.14222	0.211581	0.6721	0.672178	-12084.8	1	-12084.8	1	0.00607	0.091387	0.031	0.0664208	False
FBgn0066365	-3683.98	1	-3683.98	1	0.011184	0.78704	-0.9858	0.0142102	-3684.38	1	-3684.38	1	0.00069	0.096859	0.007	0.00712376	-3684.38	1	-3684.38	1	6e-06	0.057541	-0.0198	0.000104273	-3684.38	1	-3684.38	1	3e-06	0.028497	0	0.000105274	-3684.38	1	-3684.38	1	2e-06	0.016908	0	0.000118287	-3684.38	1	-3684.38	1	0.000691	0.104107	0.0065	0.0066374	False
FBgn0020623	-2674.21	1	-2674.21	1	0.029703	1.06251	-0.972	0.0279556	-2674.21	1	-2674.21	1	0.003156	0.143472	-0.2656	0.0219973	-2674.21	1	-2674.21	1	0.003181	0.072796	0.0436	0.0436975	-2673.84	1	-2673.84	1	0.001051	0.021343	0.0491	0.0492433	-2674.04	1	-2674.04	1	0.001049	0.030239	0.0346	0.0346903	-2674.21	1	-2674.21	1	0.00317	0.108209	-0.2583	0.0292952	False
FBgn0028431	-6816.15	1	-6814.24	7.64663	0.024015	0.522286	-0.954	0.0459806	-6816.32	1	-6815.7	4.98502	0.006586	0.089711	0.0299	0.0734135	-6818.15	1	-6818.15	1	0.000787	0.07584	-0.1013	0.0103771	-6815.8	1	-6815.8	1	0.002729	0.027449	0.0993	0.0994207	-6818.15	1	-6818.15	1	1e-06	0.013148	0	7.60571950106e-05	-6818.15	1	-6818.15	1	0.003582	0.090363	-0.0039	0.0396401	False
FBgn0033665	-2354.63	1	-2353.14	768.751	0.025289	1.36115	-0.9814	0.0185792	-2357.83	1	-2357.83	1	0.002644	0.112331	0.0234	0.0235376	-2358.4	1	-2358.4	1	0.00262	0.085542	-0.0417	0.0306282	-2358.47	1	-2358.47	1	4e-06	0.040191	0	9.95247692269e-05	-2358.47	1	-2358.47	1	4e-06	0.03944	0	0.00010142	-2358.47	1	-2358.47	1	1.4e-05	0.143706	0	9.74211236831e-05	False
FBgn0033667	-2857.96	1	-2857.62	3.8145	0.025992	1.10077	-0.9764	0.0236126	-2862.44	1	-2862.44	1	1.1e-05	0.106342	-0.0099	0.00010344	-2862.44	1	-2862.44	1	0.000958	0.129048	0.0073	0.00742359	-2861.06	1	-2861.06	1	0.001913	0.033298	0.0573	0.0574509	-2862.44	1	-2862.44	1	4e-06	0.040633	0	9.84421529299e-05	-2862.32	1	-2862.3	3.73541	0.003804	0.106473	0.0257	0.0357274	False
FBgn0028434	-1902.06	1	-1901.97	2.2307	0.078111	1.89155	-0.9587	0.0412947	-1902.85	1	-1902.85	1	0.005694	0.120224	-0.0151	0.0473616	-1903.01	1	-1903.01	1	1.1e-05	0.108489	-0.5332	0.000101393	-1903.01	1	-1903.01	1	0.003832	0.032423	0.1181	0.118188	-1903.01	1	-1903.01	1	8e-06	0.080497	0	9.93825856864e-05	-1903.01	1	-1902.93	11.4292	0.009526	0.095902	0.0368	0.0993306	False
FBgn0033662	-3938.87	1	-3938.87	1	0.406258	4.17248	-0.9026	0.097366	-3938.87	1	-3938.87	1	0.025884	0.128166	-998.798	0.201957	-3938.87	1	-3938.87	1	0.024175	0.079439	-0.0866	0.304322	-3938.87	1	-3938.63	5.80437	0.005537	0.004526	0.1718	1.22338	-3938.75	1	-3936.58	46.142	0.007373	0.019755	-0.6784	0.373222	-3938.87	1	-3938.87	1	0.045229	0.132306	-998.658	0.341851	True
FBgn0028436	-3184.99	1	-3183.95	72.0387	0.066501	1.98247	-0.9665	0.0335445	-3181.85	1	-3181.85	1	0.018991	0.095979	-998.802	0.197866	-3186.4	1	-3186.4	1	0.006459	0.115147	0.0055	0.0560935	-3186.4	1	-3186.4	1	0.003297	0.019067	0.1305	0.172917	-3186.4	1	-3186.4	1	2e-06	0.0185	-0.0423	0.000108108	-3186.4	1	-3186.4	1	0.006862	0.113159	-998.939	0.0606403	False
FBgn0033668	-3270.49	1	-3269.16	100.424	0.018878	0.638278	-0.9704	0.0295765	-3270.5	1	-3270.5	1	7e-06	0.069228	-0.0182	0.000101115	-3244.09	1	-3202.56	999	0.029359	0.141578	0.1824	0.20737	-3270.49	1	-3270.49	1	0.000829	0.02753	-0.9851	0.0301126	-3270.5	1	-3270.5	1	1e-06	0.005759	-1.0151	0.000173641	-3270.5	1	-3270.5	1	0.00083	0.046471	-0.0004	0.0178606	False
FBgn0033669	-748.098	1	-748.098	1	0.034468	2.64369	-0.987	0.0130378	-748.002	1	-748.002	1	0.004061	0.141599	-998.971	0.0286796	-747.806	1	-747.805	1.18269	0.008532	0.084967	-0.0172	0.100415	-747.266	1	-747.266	1	0.008418	0.057643	0.1459	0.146037	-748.098	1	-748.098	1	0	7e-06	0	0.0001	-748.098	1	-748.098	1	2.8e-05	0.283382	-999	9.88065579324e-05	False
FBgn0003510	-4431.02	1	-4428.99	10.072	0.162629	2.04579	-0.9205	0.0794944	-4436.41	1	-4436.41	1	0.006785	0.104461	-0.1568	0.0649525	-4436.41	1	-4433.01	5.64239	0.009426	0.0645	0.0665	0.14614	-4436.41	1	-4436.41	1	0.000855	0.032001	-0.0412	0.0267179	-4435.34	1	-4435.34	1	0.001703	0.007117	0.1715	0.239286	-4436.41	1	-4436.41	1	0.004494	0.111183	-0.1814	0.0404198	False
FBgn0032397	-4495.55	1	-4495.55	3.26667	0.076613	2.52899	-0.9697	0.0302939	-4494.79	1	-4495.55	1	0.014654	0.13648	0.0774	0.107371	-4494.78	1	-4494.78	1	0.00258	0.037971	-2.9534	0.0679466	-4495.55	1	-4495.55	1	0.000724	0.008012	-0.1017	0.0903645	-4495.55	1	-4495.55	1	0.00076	0.020293	-0.1546	0.0374513	-4494.7	1	-4494.7	1	0.009182	0.082477	0.0813	0.111328	False
FBgn0032820	-2433.4	1	-2433.4	1	0.024113	1.17052	-0.9794	0.0206002	-2433.17	1	-2433.17	1	0.009684	0.123194	0.0785	0.0786077	-2433.4	1	-2433.4	1	0.002409	0.094136	-0.1102	0.0255906	-2433.4	1	-2433.4	1	0.001275	0.06695	-0.0221	0.0190441	-2423.77	1	-2401.27	999	0.010472	0.078563	0.0921	0.133294	-2433.4	1	-2433.4	1	0.000932	0.098586	0.0094	0.00945367	False
FBgn0032394	-1727.84	1	-1727.84	1	0.03421	1.45257	-0.9764	0.0235513	-1727.45	1	-1727.44	3.53065	0.003716	0.146201	-998.975	0.0254171	-1727.84	1	-1727.84	1	0.00175	0.112363	0.0008	0.0155745	-1727.84	1	-1727.84	1	7e-06	0.066603	0	0.0001051	-1727.84	1	-1727.84	1	0.00173	0.03636	0.0475	0.0475798	-1727.84	1	-1727.84	1	0.003343	0.113458	-998.971	0.0294646	False
FBgn0032393	-3088.35	1	-3088.35	1	0.039155	1.72248	-0.9773	0.0227318	-3088.96	1	-3088.96	1	0.003591	0.138189	0.0259	0.0259861	-3088.96	1	-3088.96	1	0.00206	0.066324	-0.03	0.0310596	-3086.79	1	-3086.79	1	0.002054	0.016897	0.081	0.12156	-3085.95	1	-3085.95	1	0.003082	0.016563	0.1455	0.186077	-3088.96	1	-3088.96	1	0.000556	0.112466	0.0048	0.00494372	False
FBgn0032824	-1733.33	1	-1730.79	64.4051	0.317504	2.9995	-0.8941	0.105852	-1723.79	1	-1719.09	5.33606	0.156617	0.105683	-997.518	1.48195	-1733.39	1	-1728.97	400.308	0.031607	0.066166	0.418	0.477692	-1733.11	1	-1733.11	1	0.011788	0.020397	0.3199	0.577928	-1733.66	1	-1733.66	1	0.011746	0.009801	0.9403	1.19845	-1732.93	1	-1729.91	21.2223	0.05008	0.146835	-998.659	0.341063	True
FBgn0032827	-5268.88	1	-5268.44	2.74956	0.302433	2.2598	-0.8662	0.133832	-5280.67	1	-5281.11	1	0.039467	0.273272	-998.856	0.144424	-5281.11	1	-5281.11	1	0.010693	0.100818	-0.127	0.106062	-5281.11	1	-5281.11	1	0.004335	0.048811	-0.1314	0.0888119	-5281.1	1	-5275.07	59.7152	0.006546	0.051531	-0.0932	0.12703	-5281.11	1	-5281.11	1	0.02576	0.174477	-998.852	0.147641	True
FBgn0032390	-1974.24	1	-1973.52	457.086	0.155336	1.61171	-0.9036	0.0963796	-1968.06	1	-1968.06	1	0.037232	0.112163	-998.668	0.331945	-1974.48	1	-1974.48	1	0.01004	0.061712	-0.0095	0.162691	-1974.48	1	-1974.48	1	0.00428	0.036679	-0.0109	0.116688	-1973.6	1	-1973.57	1	0.002104	0.005285	0.2704	0.398108	-1974.48	1	-1974.48	1	0.028414	0.139562	-998.796	0.203594	False
FBgn0003044	-7868.62	1	-7867.7	62.8314	0.111069	1.35134	-0.9178	0.0821919	-7869.24	1	-7869.24	1	0.006308	0.089594	-0.0222	0.0704065	-7869.24	1	-7866.13	70.0133	0.005802	0.058692	-0.3393	0.098855	-7869.24	1	-7869.24	1	0.002208	0.017487	0.0392	0.126265	-7869.24	1	-7869.24	1	0.000437	0.008027	-0.0326	0.0544413	-7869.24	1	-7869.24	1	0.007952	0.094918	-0.0088	0.0837776	False
FBgn0035627	-5292.25	1	-5291.34	396.775	0.123598	1.29954	-0.9049	0.0951088	-5299.28	1	-5299.28	1	0.012158	0.083631	0.0346	0.145377	-5296.65	1	-5296.65	1	0.014297	0.072526	0.0903	0.197129	-5299.28	1	-5299.28	1	0.00423	0.024809	0.0453	0.170503	-5299.28	1	-5299.28	1	0.000703	0.020379	-0.0907	0.0344963	-5299.28	1	-5299.28	1	0.009172	0.138459	-0.0446	0.0662434	False
FBgn0035624	-1512.75	1	-1509.77	63.0052	0.034534	1.24726	-0.9723	0.0276879	-1516.07	1	-1516.07	1	8e-06	0.084405	0	9.47811148629e-05	-1513.34	1	-1513.34	1	0.005662	0.062262	0.0587	0.0909383	-1516.07	1	-1516.07	1	2e-06	0.015318	-0.0504	0.000130565	-1516.07	1	-1516.07	1	3e-06	0.028034	-0.0504	0.000107013	-1515.92	1	-1515.92	1	0.003781	0.063033	0.0599	0.0599845	False
FBgn0035622	-3958.58	1	-3957.22	92.8482	0.021517	1.48762	-0.9855	0.0144641	-3962.27	1	-3962.27	1	0.002131	0.128361	-0.0054	0.0166016	-3962.57	1	-3962.57	1	9e-06	0.094014	-0.0289	9.57304231285e-05	-3962.4	1	-3962.57	13.7037	0.00069	0.033068	0.0078	0.0208661	-3962.3	1	-3962.3	1	0.000691	0.029325	0.0104	0.0235635	-3960.73	1	-3958.87	13.3303	0.002081	0.172486	-0.0099	0.0120647	False
FBgn0035620	-3826.3	1	-3826.3	1	0.026631	1.34595	-0.9802	0.019786	-3826.3	1	-3825.95	1	0.007872	0.127338	-0.3966	0.0618197	-3825.64	1	-3825.64	1	0.005226	0.081948	0.0432	0.0637721	-3824.25	1	-3824.25	1	0.005247	0.056118	0.069	0.0934994	-3823.71	1	-3820.93	999	0.003461	0.055901	0.0374	0.061913	-3826.07	1	-3826.07	1	0.00862	0.169402	-0.4075	0.0508849	False
FBgn0035621	-2798.52	1	-2797.14	16.3441	0.133729	1.10982	-0.8795	0.120496	-2799.58	1	-2799.58	1	0.015144	0.107403	0.0575	0.141002	-2799.58	1	-2799.51	1	0.01224	0.060062	0.0856	0.203789	-2798.49	1	-2797.52	25.4453	0.006247	0.023784	0.0179	0.262656	-2799.58	1	-2799.58	1	0.004155	0.054127	-0.168	0.0767639	-2797.25	1	-2796.78	3.19133	0.03787	0.110919	0.2579	0.34142	False
FBgn0003517	-1052.29	1	-1053.39	1	0.008728	0.787504	-0.9889	0.0110831	-1053.39	1	-1053.39	1	5e-06	0.047513	0	0.000105234	-1053.39	1	-1053.39	1	1e-05	0.10192	0	9.81161695447e-05	-1053.39	1	-1053.39	1	7e-06	0.070829	0	9.88295754564e-05	-1022.94	1	-1003.57	319.133	0.289385	0.947366	0.3054	0.305463	-1053.39	1	-1053.39	1	1.5e-05	0.149272	0	0.000100488	True
FBgn0013720	-1009.21	1	-1007.5	24.6777	0.049018	3.62781	-0.9865	0.0135117	-1011.46	1	-1011.46	1	0.00293	0.162301	-0.0188	0.0180529	-974.509	1	-953.408	998.869	0.117579	0.556462	-2.7351	0.211297	-1011.46	1	-1011.46	1	4e-06	0.041097	-0.0279	9.73307054043e-05	-1011.46	1	-1011.46	1	0	9e-06	-0.0279	0.0001	-1011.46	1	-1011.46	1	0.00827	0.377991	-0.015	0.0218788	True
FBgn0013726	-3259.38	1	-3256.82	289.43	0.023841	1.21792	-0.9804	0.0195751	-3261.04	1	-3261.04	1	9e-06	0.090921	0	9.89870326987e-05	-3261.04	1	-3261.04	1	0.000746	0.08192	-998.991	0.00910645	-3261.04	1	-3261.04	1	5e-06	0.045529	0	0.00010982	-3244.61	1	-3215.77	233.758	0.014059	0.072039	0.1951	0.195158	-3261.04	1	-3261.04	1	1.1e-05	0.108905	0	0.000101005	False
FBgn0013725	-2974.2	1	-2972.14	11.0215	0.119254	1.02267	-0.8834	0.116611	-2978.25	1	-2978.25	1	0.009957	0.094985	-0.2891	0.104827	-2978.22	1	-2978.25	1.45014	0.012342	0.061558	0.0025	0.200494	-2978.25	1	-2978.25	1	0.001112	0.020731	-0.0261	0.0536395	-2978.25	1	-2978.25	1	0	0.003624	-0.0796	0.0001	-2978.25	1	-2977.77	1	0.012742	0.078003	-0.2305	0.163353	False
FBgn0002022	-3239.57	1	-3237.11	6.50946	0.078635	1.37627	-0.9429	0.0571364	-3242.96	1	-3242.96	1	0.007129	0.114274	0.0026	0.0623851	-3242.96	1	-3242.96	1	0.004239	0.081735	-0.0059	0.0518627	-3242.96	1	-3242.96	1	0.002245	0.016495	-0.215	0.136102	-3237.67	1	-3216.25	724.435	0.010908	0.034946	-0.039	0.312139	-3242.74	1	-3242.67	2.7174	0.01153	0.166569	0.0094	0.0692206	False
FBgn0002023	-2924.16	1	-2921.26	24.6456	0.02215	0.762162	-0.9709	0.0290621	-2924.97	1	-2924.97	1	0.000919	0.03333	-0.0479	0.0275728	-2924.97	1	-2924.97	1	8e-06	0.084787	-0.0117	9.43540873011e-05	-2892.55	1	-2849.28	999	0.040161	0.148253	0.2202	0.270895	-2924.97	1	-2924.97	1	2e-06	0.019429	-0.0506	0.000102939	-2924.39	1	-2924.39	1	0.003588	0.085918	-0.0337	0.0417607	False
FBgn0002021	-4534.18	1	-4534.07	59.4077	0.141017	2.94565	-0.9521	0.047873	-4533.36	1	-4533.36	1	0.018234	0.117254	-51.9834	0.155509	-4532.51	1	-4532.51	1	0.016335	0.058467	0.157	0.279388	-4533.39	1	-4533.33	2.71977	0.00541	0.012656	0.3073	0.427465	-4534.19	1	-4534.15	1	0.002713	0.018203	0.0289	0.149041	-4532.28	1	-4534.18	11.6948	0.022215	0.109252	-51.9356	0.203337	True
FBgn0052121	-4576.42	1	-4574.86	4.7837	0.08462	1.15576	-0.9268	0.0732156	-4577.2	1	-4577.2	1	0.007581	0.06676	0.1135	0.113556	-4579.13	1	-4579.13	1	0.003856	0.090344	0.0004	0.0426813	-4579.13	1	-4579.13	1	0.00156	0.045443	-0.0907	0.0343287	-4570.79	1	-4533.99	999	0.014918	0.042993	0.222	0.346987	-4579.13	1	-4579.13	1	0.007727	0.089779	0.086	0.0860669	False
FBgn0039259	-760.47	1	-760.47	1	0.015383	1.23877	-0.9876	0.012418	-760.47	1	-760.47	1	1.4e-05	0.142732	-0.0273	9.80859232688e-05	-760.47	1	-760.47	1	0.003793	0.090935	0.0416	0.0417111	-760.47	1	-760.47	1	7e-06	0.069408	0	0.000100853	-760.47	1	-760.47	1	0.003764	0.019341	0.1945	0.194612	-760.47	1	-760.47	1	0.003787	0.126914	0.0024	0.0298391	False
FBgn0032538	-931.893	1	-931.893	1	0.037126	0.765967	-0.9515	0.0484695	-929.447	1	-929.447	1.11696	0.01659	0.04455	0.1139	0.372391	-929.904	1	-929.651	999	0.003213	3e-06	997.619	1071	-931.523	1	-917.884	999	0.027882	0.06424	0.0446	0.434029	-931.674	1	-931.674	1	0.003218	0.01124	-0.1031	0.286299	-931.893	1	-931.893	1	0.016252	0.075897	-0.0444	0.214132	False
FBgn0032283	-1313.41	1	-1313.41	1	0.09461	0.787715	-0.8799	0.120107	-1311.25	1	-1308.07	231.211	0.066595	0.153088	-6.5033	0.435011	-1313.41	1	-1313.41	1	0.019649	0.10689	-0.0853	0.183824	-1306.52	1	-1301.14	245.684	0.040599	0.001118	36.3227	36.314	-1313.41	1	-1313.41	1	3e-06	0.029381	0	0.000102107	-1313.41	1	-1313.41	1	0.032393	0.193923	-6.7713	0.167041	False
FBgn0032533	-590.223	1	-590.223	1	0.570176	4.0618	-0.8596	0.140375	-590.245	1	-589.433	3.96806	0.045615	0.093039	-0.5651	0.490278	-592.657	1	-592.657	1	0.015369	0.102269	-0.0166	0.15028	-596.991	1	-592.657	1.05245	1e-06	2e-06	0.2173	0.5	-592.657	1	-592.657	1	1e-06	2e-06	0.2172	0.5	-592.657	1	-592.657	1	0.003234	0.184884	-1.0379	0.017492	True
FBgn0039252	-5808.7	1	-5807.5	50.7372	0.067404	2.1176	-0.9682	0.0318304	-5810.26	1	-5810.26	1	0.001213	0.134821	-0.6274	0.00899711	-5809.57	1	-5809.57	1	0.006087	0.073926	0.0698	0.0823391	-5806.99	1	-5804.84	56.6738	0.003579	0.024061	0.1063	0.148747	-5761.84	1	-5698.63	408.239	0.028915	0.084191	0.301	0.343445	-5810.26	1	-5810.26	1	0.002348	0.068314	-0.602	0.0343707	False
FBgn0032530	-1786.69	1	-1785.67	6.23576	0.231622	1.52524	-0.8481	0.151859	-1792.52	1	-1792.52	1	0.009118	0.105097	-0.001	0.0867579	-1792.52	1	-1792.52	1	0.011205	0.130664	-0.2571	0.0857543	-1792.52	1	-1792.52	1	1e-06	0.014598	-0.0327	6.85025345938e-05	-1791.94	1	-1791.68	999	0.002225	2e-06	998.967	1112.5	-1792.52	1	-1792.52	1	0.013244	0.145481	0.0032	0.0910359	False
FBgn0039257	-6743.92	1	-6726.85	1	0.079068	0.872937	-0.9094	0.090577	-6726.85	1	-6747.68	1	0.013962	0.100226	-160.39	0.139305	-6720.72	1	-6712.28	195.665	0.020106	0.073123	0.249	0.274961	-6713.65	1	-6679.22	999	0.012731	0.071616	-998.822	0.177768	-6700.12	1	-6699.09	5.57712	0.878475	65.2492	-998.986	0.0134634	-6747.68	1	-6726.85	1	0.014284	0.132892	-160.422	0.107486	True
FBgn0032536	-3095.91	1	-3094.32	9.83929	0.125364	1.48031	-0.9153	0.0846875	-3112.83	1	-3111.69	7.53098	0.011907	0.110782	0.0443	0.107481	-3115.26	1	-3115.26	1	0.002372	0.08152	-0.0032	0.0290972	-3115.26	1	-3115.26	1	0.00118	0.075068	0.0156	0.0157191	-3115.26	1	-3115.26	1	0.002366	0.071998	0.0328	0.032862	-3115.26	1	-3115.26	1	0.003541	0.158903	-0.0409	0.022284	False
FBgn0039255	-3822.43	1	-3822.06	9.36082	0.036716	1.55333	-0.9764	0.023637	-3822.67	1	-3822.67	1	0.00256	0.081992	-998.969	0.0312226	-3822.67	1	-3822.67	1	0.004356	0.124623	0.022	0.0349534	-3821.12	1	-3821.12	1	0.001705	0.017232	0.0572	0.0989438	-3822.67	1	-3822.67	1	3e-06	0.031916	-0.0416	9.39967414463e-05	-3822.46	1	-3822.46	1	0.004239	0.065925	-998.936	0.0643003	False
FBgn0039254	-2032.28	1	-2032.28	1	0.07947	1.61238	-0.9507	0.0492874	-2032.12	1	-2032.12	1	0.005809	0.105971	0.0547	0.0548169	-2032.28	1	-2032.28	1	0.003868	0.055808	0.0692	0.0693091	-2000.98	1	-1945.92	999	0.107255	0.210633	0.5091	0.509203	-2032.28	1	-2032.28	1	3e-06	0.02672	0	0.000112275	-2032.28	1	-2032.28	1	0.003842	0.121273	0.0316	0.0316806	False
FBgn0029740	-2207.58	1	-2205.61	15.1958	0.322193	72.6406	-0.9956	0.00443544	-2210.39	1	-2210.39	1	0.043885	0.108946	-411.236	0.402814	-2210.06	1	-2210.06	1	0.016275	0.151018	-0.3483	0.107769	-2208.88	1	-2207.78	360.171	0.012836	1.3e-05	998.448	987.385	-2209.59	1	-2200.86	999	0.025462	0.048226	-0.0241	0.527972	-2209.76	1	-2195.84	999	0.084526	0.269149	-411.325	0.314049	True
FBgn0029746	-865.743	1	-865.743	1	0.015017	0.620377	-0.9758	0.0242062	-865.743	1	-865.743	1	7e-06	0.06639	0	0.000105438	-865.743	1	-865.743	1	4e-06	0.043392	0	9.21828908555e-05	-865.743	1	-865.743	1	1e-06	0.011864	-1.6298	8.42886041807e-05	-862.724	1	-839.8	999	0.072814	0.128318	-1.0625	0.56745	-865.171	1	-865.171	1	0.011658	0.095213	0.1223	0.122441	False
FBgn0029747	-4686.98	1	-4686.98	1.09966	0.083186	3.51818	-0.9764	0.0236446	-4688.36	1	-4688.36	1.26293	0.016729	0.151308	0.0629	0.110563	-4695.97	1	-4695.97	1	0.005739	0.15247	-0.0568	0.0376402	-4695.97	1	-4695.97	1	0.001493	0.038497	0.0164	0.0387822	-4695.97	1	-4695.97	1	0.001488	0.047998	0.0086	0.0310013	-4695.97	1	-4695.94	1	0.003538	0.116906	-0.0174	0.0302636	True
FBgn0260011	-3402.29	1	-3397.06	188.301	0.184161	1.7345	-0.8938	0.106175	-3397.06	1	-3396.81	2.13289	0.037697	0.100474	0.2176	0.375192	-3408.38	1	-3408.38	1	0.008745	0.113309	0.0072	0.0771783	-3406.93	1	-3404.45	50.4382	0.006635	0.026615	0.1776	0.249296	-3408.38	1	-3408.38	1	0.001664	0.030584	-0.0173	0.0544075	-3408.38	1	-3408.38	1	0.013946	0.153963	-0.067	0.0905802	False
FBgn0260010	-4546.16	1	-4545.35	2.09899	0.057476	1.19674	-0.952	0.0480272	-4553.29	1	-4553.29	1	0.003526	0.081842	0.0284	0.043083	-4548.34	1	-4548.34	1	0.005727	0.040862	0.0051	0.140155	-4553.29	1	-4553.29	1	2e-06	0.020771	-0.1294	9.62880939772e-05	-4553.29	1	-4553.29	1	0.000713	0.014761	-0.0812	0.048303	-4553.29	1	-4548.33	999	0.001614	0.103016	0.001	0.0156675	False
FBgn0260012	-8394.2	1	-8392.34	59.7121	0.034575	1.30679	-0.9735	0.026458	-8393.35	1	-8393.35	1	0.003766	0.065532	-0.0123	0.0574681	-8394.2	1	-8394.2	1	0.000752	0.055876	-0.0034	0.0134584	-8394.2	1	-8394.2	1	0.000376	0.020944	-0.009	0.0179526	-8394.2	1	-8394.2	1	2e-06	0.016139	-0.0268	0.000123923	-8393.11	1	-8393.11	1	0.004186	0.080049	-0.0175	0.052293	False
FBgn0037950	-1321.14	1	-1321.14	1	0.004083	0.768234	-0.9947	0.00531479	-1321.14	1	-1321.14	1	5e-06	0.050939	0	9.81566187008e-05	-1321.14	1	-1321.14	1	6e-06	0.061082	0	9.822861072e-05	-1321.14	1	-1321.14	1	1e-06	0.012228	0	8.17795224076e-05	-1321.14	1	-1321.14	1	1e-06	0.009739	0	0.00010268	-1321.14	1	-1321.14	1	4e-06	0.04183	0	9.56251494143e-05	False
FBgn0037956	-2918.88	1	-2917.71	8.79237	0.063454	1.67522	-0.9621	0.0378781	-2920.23	1	-2920.23	1	0.008858	0.084348	0.0773	0.105017	-2921.72	1	-2921.72	1	0.001991	0.071415	-0.0362	0.0278793	-2921.72	1	-2921.72	1	3e-06	0.034171	-0.0746	8.77937432326e-05	-2921.72	1	-2921.72	1	4e-06	0.041362	-0.0746	9.67071224796e-05	-2919.61	1	-2917.72	15.4918	0.006946	0.088329	0.0509	0.0786378	False
FBgn0037955	-2944.81	1	-2944.8	38.692	0.030085	3.54896	-0.9915	0.00847713	-2945.45	1	-2945.45	1	0.001036	0.115599	-1.7651	0.00896202	-2944.62	1	-2944.62	1	0.002081	0.071682	0.013	0.029031	-2945.45	1	-2945.45	1	4e-06	0.039884	-0.1813	0.000100291	-2945.45	1	-2945.45	1	2e-06	0.019859	-0.1813	0.00010071	-2945.45	1	-2944.87	1	0.005263	0.171549	-1.7434	0.0306793	True
FBgn0037958	-6576.5	1	-6576.2	22.9165	0.108386	2.24442	-0.9517	0.0482913	-6574.88	1	-6574.88	1	0.013388	0.083681	0.084	0.159989	-6576.26	1	-6574.58	38.0882	0.007801	0.060606	-1.3913	0.128717	-6574.87	1	-6574.87	1	0.002975	0.022459	-0.3222	0.132464	-6576.5	1	-6576.5	1	0.005314	0.01643	-0.1313	0.323433	-6576.5	1	-6576.5	1	0.008753	0.118341	-0.002	0.0739642	False
FBgn0035297	-708.436	1	-708.436	1.00436	0.112715	0.897765	-0.8744	0.125551	-710.421	1	-710.421	1	7e-06	0.07103	0	9.85499084894e-05	-710.421	1	-710.421	1	5e-06	0.048326	-35.9174	0.000103464	-709.586	1	-700.725	999	0.028581	0.098137	0.2911	0.291236	-710.421	1	-710.421	1.04998	0	6e-06	0	0.0001	-710.421	1	-710.421	1	0.004345	0.088668	0.0489	0.049003	False
FBgn0035296	-18183.1	1	-18180.9	6.4468	0.053581	1.46375	-0.9634	0.0366053	-18189.4	1	-18188.7	3.0713	0.007711	0.099497	0.001	0.0774998	-18194.7	1	-18194.3	1	0.003828	0.064114	0.0453	0.0597061	-18192.3	1	-18192.3	1	0.002665	0.029702	0.0677	0.0897246	-18195.2	1	-18195.2	1	0.00113	0.029213	0.0167	0.0386814	-18195.2	1	-18195.2	1	0.001883	0.098149	-0.0573	0.0191851	False
FBgn0259712	-4635.4	1	-4633.93	31.8301	0.056119	1.16166	-0.9517	0.0483094	-4637.2	1	-4637.2	1	0.003673	0.071725	-379.606	0.0512095	-4637.39	1	-4637.39	1	0.003695	0.116459	-0.0048	0.0317279	-4637.39	1	-4637.39	1	0.001416	0.041076	-0.0241	0.0344727	-4632.35	1	-4616.93	164.12	0.010369	0.033738	0.2487	0.307339	-4636.93	1	-4636.93	1	0.009121	0.137014	-379.59	0.0665698	False
FBgn0259713	-806.802	1	-806.676	999	0.136793	1.07933	-0.8733	0.126739	-803.206	1	-803.206	1	0.009075	0.005753	1.5774	1.57744	-806.813	1	-806.813	1	0.072656	0.18482	-352.077	0.393118	-806.813	1	-806.813	1	0	6e-06	-0.0989	0.0001	-806.813	1	-806.813	1	2e-06	0.016235	-0.0989	0.000123191	-806.214	1	-806.214	1	0.008996	0.198187	0.0453	0.0453915	False
FBgn0039628	-2635.11	1	-2635.11	1	0.200136	2.1077	-0.905	0.0949547	-2647.06	1	-2641.92	999	0.009514	0.102419	-0.0202	0.0928929	-2647.06	1	-2647.06	1	0.002766	0.062812	0	0.0440362	-2647.06	1	-2647.06	1	4e-06	0.036257	-0.0323	0.000110324	-2647.06	1	-2647.06	15.3183	0.001339	1e-06	998.968	1339	-2647.06	1	-2647.06	1	0.015472	0.14759	-0.0083	0.104831	False
FBgn0259711	-2183	1	-2182.87	212.218	0.265039	4.55857	-0.9419	0.0581408	-2183	1	-2183	1	0.029366	0.19265	-998.848	0.152432	-2183	1	-2183	1	0.010634	0.077427	0.0323	0.137342	-2182.16	1	-2182.15	1.46068	0.012561	0.019724	-1.3168	0.636838	-2183	1	-2183	13.1239	0.01601	0.020306	-1.1653	0.788437	-2179.22	1	-2179.08	2.42831	0.040753	0.067073	-998.392	0.607592	True
FBgn0259715	-3540.16	1	-3539.99	93.0506	0.227597	3.63038	-0.9373	0.0626924	-3546.98	1	-3546.98	1	0.011429	0.085066	-0.3142	0.134355	-3547.63	1	-3547.63	1	0.004417	0.130417	-0.0042	0.0338683	-3547.48	1	-3547.63	1	0.004238	0.035382	0.0717	0.119778	-3547.63	1	-3547.63	1	0.002251	0.075591	-0.0183	0.0297787	-3547.63	1	-3541.89	34.8552	0.023952	0.153604	-0.2927	0.155933	True
FBgn0003300	-3245.02	1	-3239.46	28.2646	0.094015	1.7079	-0.945	0.0550471	-3266.92	1	-3266.92	1	0.003372	0.082448	-998.959	0.0408985	-3266.92	1	-3266.92	1	0.000905	0.066569	-0.024	0.0135949	-3266.92	1	-3266.92	1	2e-06	0.015674	-0.0318	0.0001276	-3266.92	1	-3266.92	1	0.001685	0.00531	0.2854	0.317326	-3266.92	1	-3266.92	1	0.000879	0.082406	-998.989	0.0106667	False
FBgn0003301	-15271.6	1	-15266	19.9387	0.064051	1.10476	-0.942	0.0579771	-15292.9	1	-15292.9	1	0.005733	0.110918	0.0516	0.0516868	-15292.9	1	-15292.9	1	0.001822	0.085255	0.0001	0.0213712	-15291.3	1	-15291.3	1	0.002185	0.020278	0.0658	0.107752	-15229.1	1	-15057.2	999	0.014231	0.042849	0.2902	0.33212	-15292.9	1	-15292.9	1	0.002165	0.10039	0.0215	0.0215659	False
FBgn0003302	-3674.29	1	-3672.65	161.491	0.376291	2.44554	-0.8461	0.153868	-3674.29	1	-3674.29	1	0.047023	0.124691	0.0078	0.377116	-3674.29	1	-3674.29	1	0.021777	0.063607	-0.1328	0.342368	-3674.29	1	-3674.29	10.048	0.004242	4e-06	998.485	1060.5	-3674.29	1	-3674.29	1	0.004192	0.021902	-0.3238	0.191398	-3673.14	1	-3671.68	8.00225	0.051645	0.201362	-0.1128	0.256478	True
FBgn0259719	-403.64	1	-403.64	1	0.012574	0.68984	-0.9818	0.0182274	-403.64	1	-403.64	1	5e-06	0.047406	0	0.000105472	-403.64	1	-403.64	1	7e-06	0.067561	0	0.00010361	-403.64	1	-403.64	1.09126	0	5e-06	0	0.0001	-403.64	1	-403.64	1	2e-06	0.021908	0	9.12908526566e-05	-403.64	1	-403.64	1	1.9e-05	0.185007	0	0.000102699	False
FBgn0039627	-2256.14	1	-2255.82	53.3034	0.031967	1.82042	-0.9824	0.0175603	-2257.16	1	-2257.16	1	0.007139	0.13457	-0.0717	0.0530505	-2257.16	1	-2257.16	1	1.3e-05	0.130854	-0.0453	9.9347364238e-05	-2256.18	1	-2256.18	1	0.001415	0.025004	0.0565	0.0565909	-2257.16	1	-2257.16	1	3e-06	0.034822	0	8.61524323703e-05	-2256.91	1	-2256.78	1	0.007136	0.155399	-0.0788	0.0459205	False
FBgn0039625	-2458.77	1	-2457.97	62.3711	0.065705	2.32995	-0.9718	0.0282002	-2462.12	1	-2462.12	1	0.002656	0.140847	-0.0093	0.0188573	-2457.38	1	-2457.38	1	0.013458	0.093612	-998.856	0.143764	-2459.31	1	-2459.29	1.48613	0.007969	0.029206	0.2728	0.272855	-2461.56	1	-2461.56	1	0.001358	0.009442	0.1437	0.143825	-2462.12	1	-2462.12	1	0.002706	0.1473	-0.0098	0.0183707	False
FBgn0016641	-10380.3	1	-10379.1	359.736	0.096163	1.67165	-0.9425	0.0575257	-10390.6	1	-10389.8	999	0.007894	0.092489	0.067	0.0853507	-10391.1	1	-10391.1	1	0.003193	0.065732	-0.0445	0.048576	-10384.6	1	-10384.6	1	0.003202	0.020949	0.1001	0.152847	-10391.1	1	-10391.1	1	0.000637	0.01716	-0.0156	0.0371212	-10391.1	1	-10391.1	1	0.007696	0.143287	0.0354	0.0537104	False
FBgn0010053	-3490.84	1	-3490.84	1	0.056955	1.06707	-0.9466	0.0533749	-3490.84	1	-3490.84	1	0.013703	0.11453	0.1009	0.119646	-3490.28	1	-3490.84	1	0.006546	0.097783	0.0319	0.0669442	-3490.33	1	-3490.33	1	0.000917	0.007723	0.0306	0.118736	-3490.84	1	-3490.84	1	2e-06	0.018846	-0.088	0.000106123	-3490.02	1	-3490.02	1	0.010189	0.078978	0.1103	0.129011	False
FBgn0029966	-6029.43	1	-6027.95	9.04547	0.15129	2.24923	-0.9327	0.0672631	-6031.24	1	-6031.24	1	0.029234	0.293597	-0.0938	0.0995719	-6029.21	1	-6029.21	1	0.016738	0.105948	0.0209	0.157983	-6030.48	1	-6030.48	1	0.005578	0.031206	-0.1039	0.178748	-6015.6	1	-5996.4	107.677	0.013558	0.027842	0.2043	0.486962	-6029.05	1	-6028.44	2.76995	0.041809	0.306703	-0.0571	0.136318	True
FBgn0029962	-2163.39	1	-2163.39	1	0.00627	0.501294	-0.9875	0.0125076	-2163.39	1	-2163.39	1	1.5e-05	0.145401	-1.4536	0.000103163	-2163.39	1	-2163.39	1	4e-06	0.036932	0	0.000108307	-2163.39	1	-2163.39	1	1e-06	0.012773	0	7.8290143271e-05	-2128.29	1	-2089.14	654.357	0.043344	0.072084	0.6012	0.601298	-2163.39	1	-2163.39	1	1.7e-05	0.167209	-1.4536	0.000101669	False
FBgn0029963	-4246.57	1	-4246.57	1	0.280257	62.4305	-0.9955	0.0044891	-4244.73	1	-4246.57	1	0.036568	0.131717	0.1588	0.277626	-4246.57	1	-4246.57	1	0.027737	0.108871	-0.985	0.254769	-4246.57	1	-4246.57	1	1e-06	0.011048	-0.5494	9.05141202028e-05	-4244.9	1	-4244.9	1.15999	0.0124	0.020653	0.0509	0.600397	-4246.57	1	-4246.57	1	0.061101	0.256164	0.1197	0.238523	True
FBgn0029968	-4475.84	1	-4475.84	1	0.139098	3.70452	-0.9625	0.0375482	-4481.97	1	-4481.97	1	0.01279	0.159975	0.0616	0.07995	-4481.97	1	-4481.97	1	0.004977	0.089091	-66.7163	0.0558642	-4481.97	1	-4481.97	1	0.001646	0.036872	-0.0113	0.0446409	-4481.97	1	-4481.97	1	0.000819	0.006042	0.0796	0.135551	-4481.97	1	-4481.97	1	0.01227	0.188454	0.0468	0.0651087	True
FBgn0029969	-2926.88	1	-2926.09	3.2029	0.044721	1.71833	-0.974	0.0260258	-2934.16	1	-2934.16	1	0.003169	0.109865	0.0287	0.0288445	-2934.16	1	-2934.16	1	0.002162	0.07953	0.0083	0.0271847	-2929.89	1	-2929.89	1	0.003274	0.0189	0.1515	0.173228	-2934.16	1	-2934.16	1	1e-06	0.009019	-0.0216	0.000110877	-2934.14	1	-2934.16	1	0.002137	0.136144	0.0156	0.0156966	False
FBgn0027528	-4498.89	1	-4498.89	1	0.076369	1.3	-0.9413	0.0587456	-4500.17	1	-4500.17	1	0.006713	0.082097	0.0193	0.0817691	-4500.17	1	-4500.17	1	0.002977	0.065149	0.0397	0.0456953	-4495.42	1	-4475.73	999	0.007411	0.034057	-0.1119	0.217606	-4498.87	1	-4494.27	229.798	0.001461	0.014096	-0.2258	0.103646	-4500.17	1	-4500.17	1	0.005749	0.090801	0.0008	0.0633143	False
FBgn0027529	-2859.07	1	-2859.09	22.7955	0.178823	1.87436	-0.9046	0.095405	-2859.25	1	-2859.25	1	0.006901	0.099507	0.0271	0.0693519	-2858.91	1	-2858.91	1	0.014477	0.051141	-0.0694	0.28308	-2852.45	1	-2832.38	999	0.027762	0.06605	0.0037	0.420318	-2859.25	1	-2859.25	1	0.01075	0.054243	-0.2184	0.198182	-2859.25	1	-2859.25	1	0.011144	0.150785	0.0316	0.0739066	False
FBgn0027527	-1751.03	1	-1750.83	1.57467	0.021841	0.404941	-0.9461	0.0539363	-1759.89	1	-1759.89	1	9e-06	0.094938	0	9.47987107375e-05	-1759.89	1	-1759.89	1	7e-06	0.069047	0	0.00010138	-1759.89	1	-1759.89	1	3e-06	0.025527	0	0.000117523	-1759.89	1	-1759.89	1	1e-06	0.009894	0	0.000101071	-1758.95	1	-1757.49	14.8429	0.003098	0.100157	0.0308	0.0309314	False
FBgn0027524	-2496.67	1	-2496.67	1	0.033334	2.72002	-0.9877	0.0122551	-2495.82	1	-2495.4	10.3831	0.006601	0.186441	0.0353	0.0354053	-2496.67	1	-2496.67	1	0.004657	0.066078	-0.0753	0.0704773	-2492.27	1	-2490.87	25.5828	0.004162	0.017684	0.146	0.235354	-2496.67	1	-2496.67	1	1e-06	0.014352	-0.0892	6.96767001115e-05	-2496.67	1	-2496.67	1	1.7e-05	0.166712	0	0.000101972	False
FBgn0027525	-3466.61	1	-3465.61	7.11395	0.042285	2.08832	-0.9798	0.0202484	-3461.99	1	-3461.99	1	0.009031	0.062294	-0.2671	0.144974	-3466.9	1	-3466.9	1	0.00277	0.1029	0.0053	0.0269193	-3466.35	1	-3466.35	1	0.001748	0.05183	0.0222	0.0337256	-3462.64	1	-3462.64	1	0.004379	0.036204	0.1095	0.120953	-3466.87	1	-3466.87	1	0.004226	0.101861	-0.3706	0.0414879	False
FBgn0034379	-4806.5	1	-4804.78	46.9141	0.109332	1.97947	-0.9448	0.0552329	-4807.6	1	-4806.58	5.17473	0.01935	0.128212	0.0381	0.150922	-4810.52	1	-4810.58	1	0.007911	0.071508	-0.0227	0.110631	-4810.58	1	-4810.58	1	0.005247	0.058451	0.0326	0.0897675	-4803.76	1	-4799.44	33.2688	0.006754	0.024339	0.2203	0.277497	-4810.19	1	-4808.72	13.9745	0.011411	0.138683	-0.0305	0.0822812	False
FBgn0034378	-1015.07	1	-1012.75	999	0.030722	0.717425	-0.9572	0.0428226	-1014.86	1	-1014.86	1	0.003722	0.041928	0.0325	0.0887712	-1014.94	1	-1014.94	1	0.007584	0.132806	0.057	0.0571059	-1015.14	1	-1015.14	1	1e-06	0.00989	-0.0892	0.000101112	-1005.37	1	-981.577	999	0.075375	0.151083	0.4096	0.498898	-1015.14	1	-1015.14	1	0.01124	0.074787	0.094	0.150294	False
FBgn0034372	-3578.85	1	-3577.66	40.5333	0.09923	2.24962	-0.9559	0.0441096	-3579.41	1	-3579.41	1	0.013163	0.113716	-0.0202	0.115753	-3578.01	1	-3575.01	30.731	0.008639	0.068798	0.0348	0.125571	-3579.19	1	-3578	17.1468	0.002195	0.048902	-0.209	0.0448857	-3579.76	1	-3579.76	1	0.000912	0.017644	-0.2022	0.051689	-3579.76	1	-3579.76	1	0.012395	0.150943	-0.0539	0.0821171	False
FBgn0034371	-1845.7	1	-1845.7	1	0.019766	0.567728	-0.9652	0.034816	-1847.14	1	-1847.14	1	5e-06	0.045974	0	0.000108757	-1847.14	1	-1847.14	1	6e-06	0.059767	0	0.00010039	-1847.14	1	-1847.14	1	4e-06	0.03853	0	0.000103815	-1847.14	1	-1847.14	1	1e-06	0.012651	0	7.9045134772e-05	-1847.14	1	-1847.14	1	0.001384	0.056744	0.0243	0.0243902	False
FBgn0034376	-1872.9	1	-1872.9	1	0.009819	0.893601	-0.989	0.0109881	-1872.9	1	-1872.9	1	0.001662	0.086465	-0.1755	0.0192217	-1870.54	1	-1870.54	1	0.006751	0.030708	0.2198	0.219845	-1872.8	1	-1872.8	1	0.001668	0.031782	0.0524	0.0524825	-1835.69	1	-1811.15	999	0.050492	0.13047	0.3869	0.387001	-1872.9	1	-1872.9	1	8e-06	0.084319	-0.1946	9.48777855525e-05	False
FBgn0034374	-5776.88	1	-5773.57	66.9936	0.412764	2.14063	-0.8072	0.192824	-5798.76	1	-5798.76	1	0.031292	0.131875	0.0859	0.237285	-5798.76	1	-5798.76	1	0.023233	0.080725	-0.0804	0.287804	-5798.76	1	-5798.76	1	0.006283	0.038573	-0.2717	0.162886	-5798.76	1	-5798.76	1	0.007793	0.043334	-0.2548	0.179836	-5798.76	1	-5798.76	1	0.03863	0.210552	0.0321	0.18347	True
FBgn0030258	-698.604	1	-698.604	1	0.037539	1.53813	-0.9756	0.0244057	-698.604	1	-698.604	1	8e-06	0.082852	0	9.65577173756e-05	-698.604	1	-698.604	1	2e-06	0.017849	-1.3187	0.000112051	-698.604	1	-698.604	1	0	7e-06	0	0.0001	-678.276	1	-660.37	999	0.089026	0.132159	0.6735	0.673628	-698.604	1	-698.604	1	2e-06	0.01789	0	0.000111794	False
FBgn0030259	-213.265	1	-213.237	1.33732	0.02883	0.372187	-0.9225	0.0774611	-215.748	1	-215.748	1	6e-06	0.063484	0	9.45120030244e-05	-215.748	1	-215.748	11.4589	2e-06	0	130.246	130.246	-215.748	1	-215.748	9.23346	2e-06	0	119.329	120.03	-215.748	1	-215.748	1	6e-06	0.0564	-0.7014	0.000106383	-215.748	1	-215.748	1	6e-06	0.064937	0	9.23972465621e-05	False
FBgn0036951	-2847.66	1	-2846.83	123.563	0.169373	2.6154	-0.9352	0.0647599	-2850.21	1	-2850.21	1.11149	0.025634	0.136133	0.1221	0.188301	-2854.93	1	-2854.93	1	0.004515	0.094934	-0.2707	0.0475594	-2854.41	1	-2853.49	152.937	0.003306	0.012172	0.1546	0.271607	-2854.93	1	-2854.93	1	3e-06	0.034352	-0.1169	8.73311597578e-05	-2854.93	1	-2854.93	1	0.013419	0.133595	0.0342	0.100445	False
FBgn0037574	-2827.4	1	-2826.53	110.524	0.070132	1.19002	-0.9411	0.0589336	-2827.55	1	-2827.55	1	0.014934	0.095494	-1.0656	0.156387	-2828.52	1	-2828.52	1	0.003982	0.056579	0.0484	0.0703795	-2827.17	1	-2827.17	1	0.003677	0.015528	0.2131	0.236798	-2828.27	1	-2828.27	1	0.001228	0.026551	0.0225	0.0462506	-2828.52	1	-2828.52	1	0.006373	0.141275	-1.1769	0.0451106	False
FBgn0030704	-1606.74	1	-1606.74	1	0.297249	10.0586	-0.9704	0.0295518	-1607.41	1	-1607.41	1	0.036559	0.096394	-17.5711	0.379266	-1607.41	1	-1607.41	1	0.011182	0.063416	0.1007	0.176328	-1607.41	1	-1607.41	1	0.002394	0.04807	-0.2059	0.0498024	-1607.41	1	-1607.41	1	0.007214	0.00955	0.4997	0.755393	-1607.41	1	-1607.41	1	0.0107	0.089017	-17.8302	0.120202	True
FBgn0030257	-2533.1	1	-2531.03	180.736	0.154838	1.66502	-0.907	0.0929948	-2534.41	1	-2528.94	999	0.011258	0.081041	-0.6456	0.138917	-2536.56	1	-2536.56	1	0.004096	0.107139	0.0016	0.0382307	-2534.73	1	-2534.73	1	0.00893	0.041077	-998.783	0.217397	-2536.56	1	-2536.56	1	0.004719	0.005859	-998.194	0.805428	-2536.56	1	-2536.56	1	0.007707	0.08111	-0.6895	0.0950191	False
FBgn0037570	-2162.22	1	-2161.18	204.711	0.063067	1.65961	-0.962	0.0380011	-2154.65	1	-2154.65	1	0.013712	0.051797	0.2421	0.264726	-2162.77	1	-2162.77	1	0.001502	0.074568	0.02	0.0201427	-2162.69	1	-2162.69	1	0.00299	0.043045	0.0694	0.0694622	-2162.77	1	-2162.77	1	0.001481	0.014058	0.1053	0.105349	-2162.61	1	-2162.61	1	0.002991	0.077131	0.0162	0.0387782	False
FBgn0030251	-5003.68	1	-4997.18	23.615	0.125072	1.88842	-0.9338	0.0662311	-5013.88	1	-5013.94	1	0.016558	0.139578	0.0675	0.118629	-5013.94	1	-5013.94	1	0.004029	0.088341	-0.0312	0.0456074	-5011.49	1	-5003.44	999	0.003977	0.041263	0.0446	0.0963817	-5012.64	1	-5009.89	70.8971	0.002369	0.026146	0.0388	0.0906066	-4987.43	1	-4966.38	218.971	0.038598	0.145021	0.2151	0.266155	False
FBgn0037572	-2313.11	1	-2311.67	2.88678	0.283033	1.25865	-0.7751	0.22487	-2315.73	1	-2314.49	135.643	0.037538	0.114621	-998.673	0.327497	-2315.73	1	-2315.73	1	0.012042	0.059026	0.0339	0.204012	-2315.38	1	-2312.81	83.8056	0.010552	0.022326	-0.2614	0.472633	-2315.7	1	-2315.69	1.68312	0.014276	0.026162	-0.1883	0.545677	-2315.73	1	-2315.73	1	0.023311	0.216447	-998.892	0.107698	True
FBgn0030701	-4180.03	1	-4180.03	1	0.094593	1.73148	-0.9454	0.0546314	-4183.32	1	-4183.32	1	0.000828	0.074384	-451.203	0.0111314	-4183.32	1	-4183.32	1	0.001651	0.03567	0.0462	0.0462854	-4183.32	1	-4183.32	1	0.000822	0.009852	0.0834	0.0834348	-4183.32	1	-4183.32	1	1e-06	0.014593	0	6.85260056191e-05	-4183.32	1	-4183.32	1	0.001654	0.034097	-451.166	0.0485087	False
FBgn0033471	-2938.52	1	-2935.94	58.4435	0.173908	3.82771	-0.9546	0.045434	-2946.32	1	-2946.32	1	0.010587	0.124692	0.0426	0.0849052	-2946.32	1	-2946.32	1	0.003688	0.098573	-998.963	0.0374139	-2946.32	1	-2946.32	1	0.001248	0.021031	-0.0689	0.059341	-2946.32	1	-2946.32	1	2e-06	0.02372	-0.1282	8.43170320405e-05	-2946.32	1	-2946.32	3.84458	0.012202	0.111416	0.0672	0.109517	True
FBgn0036150	-5317.45	1	-5317.37	1.51532	0.124867	1.91747	-0.9349	0.0651206	-5316.86	1	-5316.11	4.36753	0.020669	0.110751	0.1594	0.186626	-5319.45	1	-5319.19	1	0.010041	0.089771	-0.1423	0.111851	-5318.71	1	-5319.45	1	0.004365	0.04068	-0.1171	0.107301	-5319.45	1	-5319.45	1	0.003559	0.033402	-0.1178	0.106551	-5319.45	1	-5319.45	1	0.018819	0.259347	0.0454	0.072563	False
FBgn0036153	-4972.88	1	-4970.61	54.7809	0.363606	7.99197	-0.9545	0.0454964	-4988.67	1	-4988.67	2.62794	0.037924	0.164171	0.2091	0.231003	-4988.67	1	-4988.67	1	0.005982	0.093212	-998.936	0.0641763	-4988.67	1	-4988.67	1	0.004236	0.020052	0.1366	0.211251	-4988.67	1	-4988.67	1	0.003513	0.057413	-0.0135	0.0611882	-4988.6	1	-4988.58	2.74445	0.039214	0.23783	0.143	0.164882	True
FBgn0085257	-625.464	1	-625.464	1	0.085254	2.11865	-0.9598	0.0402398	-626.588	1	-626.588	1	0.01128	0.06276	0.1796	0.179732	-626.588	1	-626.588	1	6e-06	0.064599	0	9.28806947476e-05	-626.588	1	-626.588	1	2e-06	0.015342	0	0.000130361	-626.588	1	-626.588	1.05483	0	5e-06	0	0.0001	-626.588	1	-626.588	1	8e-06	0.08361	0	9.5682334649e-05	False
FBgn0036627	-2412.08	1	-2410.99	4.1991	0.049434	1.13122	-0.9563	0.0436996	-2421.78	1	-2421.78	1	0.002294	0.073938	0.0309	0.031026	-2421.78	1	-2421.78	1	0.0047	0.157398	0.0163	0.0298606	-2421.65	1	-2421.65	1.19766	0.00231	0.012505	0.0973	0.184726	-2421.37	1	-2421.37	1	0.002306	0.037464	-0.0258	0.0615524	-2421.55	1	-2421.55	1	0.007249	0.185879	0.0389	0.0389985	False
FBgn0036154	-2341.53	1	-2341.53	1	0.243965	1.56629	-0.8442	0.155759	-2344.2	1	-2344.2	1	0.016637	0.109078	-0.4037	0.152524	-2342.92	1	-2342.92	1	0.025544	0.053062	0.3132	0.481399	-2337.21	1	-2307.32	247.652	0.049451	0.111567	0.3115	0.44324	-2344.34	1	-2344.34	1	0.012117	0.045692	0.1335	0.265189	-2344.27	1	-2344.27	1	0.033409	0.167293	-0.3565	0.199704	True
FBgn0036157	-3243.06	1	-3242.73	109.129	0.351065	2.97219	-0.8819	0.118117	-3246.18	1	-3245.8	1	0.03661	0.13691	0.0714	0.267402	-3246.18	1	-3246.18	18.8231	0.022504	0.045937	0.3935	0.489888	-3246.18	1	-3246.18	1	0.010011	0.034663	0.1328	0.288809	-3246.18	1	-3243.74	999	0.006194	0.027247	0.0713	0.227328	-3246.18	1	-3246.18	1	0.034942	0.21267	-0.0317	0.164301	True
FBgn0036156	-2722.55	1	-2719.1	9.07418	0.408172	2.65272	-0.8461	0.153869	-2730.82	1	-2729.97	6.0795	0.036248	0.127233	0.1865	0.284895	-2732.11	1	-2723.83	999	0.017031	0.084011	-998.797	0.202723	-2732.11	1	-2732.11	1	0.002555	0.028536	-0.1732	0.089536	-2732.11	1	-2732.11	1	0.007783	0.045369	-0.0913	0.171549	-2731.51	1	-2732.11	1	0.043443	0.229215	0.0911	0.189529	True
FBgn0036159	-3337.81	1	-3337.47	721.513	0.269263	2.02973	-0.8673	0.132659	-3337.81	1	-3337.81	1	0.037494	0.114123	-10.0744	0.32854	-3337.81	1	-3337.81	1	0.020004	0.084418	0.0453	0.236964	-3336.87	1	-3336.66	3.02941	0.007569	0.007727	0.6712	0.979552	-3334.63	1	-3317.16	58.5424	0.04646	0.028301	1.3333	1.64164	-3337.81	1	-3337.81	1	0.030933	0.156041	-10.2047	0.198236	True
FBgn0036158	-2090.18	1	-2090.18	1	0.191105	2.06776	-0.9076	0.0924214	-2090.5	1	-2090.47	1	0.019239	0.141735	-998.864	0.135739	-2090.5	1	-2090.5	1	0.016711	0.143723	-0.0329	0.116272	-2087.73	1	-2087.26	999	0.004059	4e-06	998.742	1014.75	-2090.5	1	-2090.5	1	0.004028	0.060241	-0.1911	0.0668648	-2090.5	1	-2090.14	1	0.022716	0.128108	-998.823	0.177319	False
FBgn0040718	-325.966	1	-325.366	3.59739	0.047538	0.80745	-0.9411	0.0588742	-326.525	1	-326.525	1	0.009272	0.138142	-0.3996	0.0671193	-327.032	1	-327.032	1	8e-06	0.082499	0	9.69708723742e-05	-327.032	1	-327.032	1	5e-06	0.053882	-0.4154	9.27953676552e-05	-327.032	1	-327.032	1	0	5e-06	-0.4154	0.0001	-327.032	1	-327.032	1	0	5e-06	-0.4666	0.0001	False
FBgn0040719	-1203.59	1	-1203.59	1	0.353288	3.15016	-0.8879	0.112149	-1203.59	1	-1203.59	1	0.038389	0.165923	0.1508	0.231366	-1203.59	1	-1203.59	1	0.0186	0.23304	-998.92	0.0798146	-1203.59	1	-1203.59	1	0.007033	0.037556	-998.813	0.187267	-1203.59	1	-1203.59	1	0	8e-06	-999	0.0001	-1202.71	1	-1202.71	1	0.037088	0.144716	0.1757	0.256281	True
FBgn0015040	-4141.95	1	-4141.02	716.035	0.093917	1.53958	-0.939	0.0610016	-4142.46	1	-4142.46	1	0.011094	0.074288	-0.0317	0.149338	-4143.45	1	-4143.45	1	0.006562	0.105091	0.0051	0.0624411	-4143.45	1	-4143.45	1	0.004087	0.071087	-998.942	0.0574929	-4143.45	1	-4143.45	1	0.003237	0.037625	-998.914	0.0860332	-4143.45	1	-4143.45	1	0.013331	0.153782	-0.0943	0.0866876	False
FBgn0040717	-369.287	1	-369.287	1	0.013975	0.585816	-0.9761	0.0238556	-367.809	1	-367.719	999	0.007264	7e-06	999	1037.71	-368.159	1	-368.159	1	0.014705	0.043948	0.3345	0.3346	-369.287	1	-369.287	11.5128	2e-06	0	151.082	151.082	-369.287	1	-369.287	92.3455	2e-06	0	146.836	146.837	-369.287	1	-369.287	1	0.007084	0.175816	0.0402	0.0402921	False
FBgn0040715	-669.288	1	-667.41	7.45395	0.157426	1.50441	-0.8954	0.104643	-669.413	1	-669.413	1	0.023566	0.158912	-0.2726	0.148296	-670.178	1	-670.178	1	0.011236	0.083685	-0.1172	0.134265	-670.178	1	-670.178	1	0.00559	6e-06	990.713	931.667	-668.705	1	-668.452	201.296	0.005605	6e-06	990.713	934.167	-670.178	1	-670.178	1	0.016947	0.115922	-0.2747	0.146193	False
FBgn0015513	-10351.8	1	-10351.8	1.181	0.050866	1.54566	-0.9671	0.0329089	-10354.8	1	-10354.8	1	0.008785	0.099791	0.0037	0.088034	-10361.9	1	-10361.9	1	0.003205	0.071329	0.0318	0.0449326	-10361.9	1	-10361.9	45.7902	0.001225	0.043455	-0.0106	0.0281901	-10356.2	1	-10340.2	999	0.002173	0.032987	0.0271	0.0658744	-10361.9	1	-10360.5	30.0631	0.004049	0.094554	-0.0415	0.0428221	False
FBgn0038282	-3342.84	1	-3342.84	1	0.085756	0.518359	-0.8346	0.165437	-3342.77	1	-3342.74	2.29157	0.011484	0.020815	-0.2756	0.551718	-3342.5	1	-3342.5	1	0.005857	0.026415	0.0176	0.22173	-3342.33	1	-3342.32	1.43165	0.005777	0.016756	0.2355	0.344772	-3342.54	1	-3342.54	1	0.003788	0.01302	0.1816	0.290937	-3342.84	1	-3342.84	1	0.007674	0.051827	-0.6792	0.14807	False
FBgn0026439	-3291.62	1	-3291.62	1	0.010251	0.804095	-0.9873	0.0127485	-3291.62	1	-3291.62	1	0.000895	0.178145	0.0049	0.005024	-3291.62	1	-3291.62	1	1e-05	0.098554	0	0.000101467	-3291.62	1	-3291.62	1	3e-06	0.029641	-0.4175	0.000101211	-3255.94	1	-3206.3	999	0.016625	0.049533	-0.082	0.335635	-3291.62	1	-3291.62	1	1.3e-05	0.12572	0	0.000103404	False
FBgn0026438	-3473.93	1	-3473.76	2.16732	0.022426	1.23652	-0.9819	0.0181363	-3476.42	1	-3476.42	1	1.3e-05	0.126164	-0.018	0.00010304	-3476.4	1	-3476.4	1	0.001674	0.071915	-0.0207	0.0232775	-3476.42	1	-3476.42	1	1e-06	0.005311	-0.0513	0.000188288	-3476.42	1	-3476.42	1	1e-06	0.012588	-0.0513	7.944073721e-05	-3476.42	1	-3476.42	1	0.002469	0.057334	0.025	0.0430635	False
FBgn0038286	-4402.21	1	-4401.87	215.308	0.016934	0.896689	-0.9811	0.018885	-4402.52	1	-4402.52	1	6e-06	0.056132	-0.0422	0.000106891	-4402.52	1	-4402.52	1	0.001929	0.083516	-0.0226	0.0230974	-4401.75	1	-4401.75	1	0.001328	0.034852	-0.3353	0.038104	-4402.52	1	-4402.52	6.50377	0.000642	0.034573	-0.3548	0.0185694	-4402.52	1	-4402.52	1	8e-06	0.080528	-0.0422	9.93443274389e-05	False
FBgn0026432	-6812.35	1	-6812.35	1	0.214275	2.38204	-0.91	0.0899544	-6811.45	1	-6810.91	5.30105	0.027062	0.109947	-300.502	0.246137	-6812.35	1	-6812.35	1	0.009641	0.069966	-0.1437	0.137796	-6809.69	1	-6799.83	999	0.009808	0.026798	0.1514	0.365997	-6812.35	1	-6812.35	1	0.011959	0.012244	0.7621	0.976723	-6812.35	1	-6812.35	1	0.016281	0.141574	-300.633	0.115	False
FBgn0038289	-1419.35	1	-1414.19	41.2666	0.198598	0.532986	-0.6274	0.372614	-1419.62	1	-1419.62	1	0.002602	0.01885	-998.862	0.138037	-1417.99	1	-1417.99	1	0.01667	0.026735	0.5302	0.623527	-1419.62	1	-1419.62	1	0.005623	0.012877	-0.2408	0.43667	-1419.62	1	-1419.62	1	0.002814	0.006443	-0.2407	0.436753	-1419.07	1	-1406.41	999	0.055223	0.127982	-998.568	0.43149	False
FBgn0026430	-7695.21	1	-7692.17	62.7439	0.136401	2.75124	-0.9504	0.049578	-7696.53	1	-7696.53	1	0.021911	0.16031	-0.3518	0.136679	-7696.49	1	-7696.18	8.52198	0.015132	0.088355	-0.3849	0.171264	-7696.53	1	-7696.53	1	0.002669	0.024023	-0.3341	0.111102	-7694.49	1	-7687.94	283.167	0.015789	0.018727	0.3979	0.843114	-7696.53	1	-7696.53	1	0.015066	0.172628	-0.4012	0.0872744	False
FBgn0034495	-2449.04	1	-2449	1.3604	0.063122	1.42777	-0.9558	0.0442101	-2450.76	1	-2450.76	1	0.012117	0.097447	0.1085	0.124345	-2450.97	1	-2451.04	1	0.005351	0.073239	0.0361	0.0730622	-2449.4	1	-2449.4	1	0.005133	0.039709	-0.1165	0.129265	-2451.04	1	-2451.04	1	0.000456	0.0336	-0.2322	0.0135714	-2450.32	1	-2447.84	604.809	0.014794	0.217084	0.0523	0.0681487	False
FBgn0050362	-2436.82	1	-2436.59	34.0263	0.406401	79.6109	-0.9949	0.00510484	-2440.7	1	-2440.7	1	0.026292	0.109681	-19.5765	0.239713	-2440.7	1	-2440.11	1	0.010032	0.043162	0.0156	0.232427	-2440.7	1	-2440.7	1	0.00173	1e-05	168.581	173	-2440.7	1	-2440.7	1	0.001722	0.014417	-0.0221	0.119442	-2440.7	1	-2440.7	1	0.040523	0.161703	-19.5656	0.250601	True
FBgn0050363	-2462.28	1	-2461.85	1.66625	0.328598	2.38491	-0.8622	0.137782	-2482.09	1	-2482.09	1	0.027402	0.213516	-998.872	0.128337	-2482.09	1	-2481.82	1	0.010262	0.047391	0.1114	0.216539	-2482.09	1	-2482.09	1	2e-06	0.01869	-0.2159	0.000107009	-2482.09	1	-2482.09	1	0.001678	0.012222	-0.0787	0.137293	-2482.09	1	-2482.09	1	0.0126	0.256878	-998.951	0.0490505	True
FBgn0050360	-2292.42	1	-2291.58	8.7528	0.047984	1.4527	-0.967	0.033031	-2286.38	1	-2284.64	5.82142	0.019802	0.102599	0.1929	0.193004	-2292.4	1	-2292.4	1	0.003529	0.049733	-0.0088	0.0709589	-2291.41	1	-2291.41	1	0.003107	0.031549	0.011	0.0984817	-2292.07	1	-2292.07	1.56606	0.003995	0.020878	0.1038	0.19135	-2292.51	1	-2292.51	1	0.006928	0.174102	0.0397	0.0397928	False
FBgn0050361	-3715.52	1	-3715.52	1	0.006986	0.870798	-0.992	0.00802253	-3715.52	1	-3715.52	1	0.002917	0.092858	0.0313	0.0314136	-3715.51	1	-3715.51	6.63225	0.003046	0.053732	0.0211	0.0566888	-3715.27	1	-3715.27	1	0.00076	0.045563	0.0166	0.0166802	-3681.81	1	-3640.44	999	0.018736	0.053176	0.3522	0.352339	-3715.52	1	-3715.52	1	8e-06	0.083156	0	9.62047236519e-05	False
FBgn0050366	-2756.66	1	-2752.27	25.6898	0.319306	2.09993	-0.8479	0.152056	-2762.23	1	-2762.23	1	0.034986	0.151684	-629.255	0.230651	-2762.23	1	-2762.23	1	0.01748	0.072132	-0.0551	0.242333	-2762.23	1	-2762.23	1	1e-06	0.010345	-0.2342	9.66650555824e-05	-2762.23	1	-2762.3	999	0.00167	2e-06	998.766	835	-2761.48	1	-2762.23	9.86425	0.051879	0.129383	-629.084	0.400972	True
FBgn0013263	-4170	1	-4170	1	0.029713	0.610469	-0.9513	0.0486724	-4169.41	1	-4165.21	83.444	0.007856	0.041426	-0.5028	0.189639	-4170.23	1	-4170.23	1	0.000933	0.016359	-0.0803	0.0570328	-4170.23	1	-4170.23	1	0.130285	0.191472	0.6803	0.680439	-4170.23	1	-4170.23	1	1e-06	0.005292	0	0.000188964	-4170.22	1	-4170.22	1	0.002417	0.080715	-0.6625	0.0299449	False
FBgn0031478	-2426.36	1	-2426.32	60.9518	0.114725	2.89091	-0.9603	0.0396848	-2428.66	1	-2428.66	1	0.009415	0.107375	0.0217	0.0876834	-2428.66	1	-2428.66	1	0.006713	0.15277	-998.956	0.0439419	-2428.66	1	-2428.66	9.29613	0.005193	0.023797	0.0574	0.218221	-2428.09	1	-2428.03	4.92142	0.005178	0.013334	0.2275	0.388331	-2428.66	1	-2428.63	1	0.007989	0.091014	0.0218	0.0877777	True
FBgn0013269	-2910.66	1	-2905.86	21.928	0.142943	4.76596	-0.97	0.0299925	-2918.63	1	-2918.63	1	0.024051	0.143062	-0.1581	0.168116	-2920.56	1	-2920.56	1	0.012101	0.071109	0.1072	0.170175	-2920.84	1	-2920.84	1	0.00532	0.017387	0.0853	0.305976	-2920.84	1	-2920.84	1	0.003302	0.028228	-0.1037	0.116976	-2920.84	1	-2920.84	1.28399	0.010343	0.12461	-0.2432	0.083003	True
FBgn0051949	-2243.45	1	-2241.23	39.1283	0.537716	3.23	-0.8335	0.166476	-2246	1	-2246	1	0.039142	0.247394	-998.842	0.158217	-2246	1	-2242.05	58.8326	0.067605	0.071248	0.3074	0.948869	-2246	1	-2246	1	3e-06	0.030982	-0.5522	9.68304176619e-05	-2245.49	1	-2245.02	999	0.007702	8e-06	998.448	962.75	-2246	1	-2246	1	0.065045	0.097204	-998.331	0.66916	True
FBgn0021800	-1894.09	1	-1886.96	28.639	0.059785	0.56034	-0.8933	0.106694	-1897.85	1	-1897.85	1	0.001348	0.021358	0.063	0.0631145	-1898.04	1	-1898.04	1	0.001355	0.011789	0.1148	0.114938	-1898.04	1	-1898.04	1	0	0.00461	0	0.0001	-1898.04	1	-1898.04	1	0	0.004652	0	0.0001	-1898.04	1	-1898.04	1	0.001357	0.030885	0.0438	0.0439372	False
FBgn0051414	-4262.52	1	-4260.93	9.70352	0.082388	1.25251	-0.9342	0.0657782	-4264.26	1	-4263.72	3.57137	0.018284	0.142984	0.0946	0.127874	-4267.45	1	-4267.45	1	0.007783	0.095999	-0.0572	0.0810738	-4267.45	1	-4267.12	158.861	0.001617	0.009222	0.1227	0.175342	-4259.88	1	-4243.04	999	0.005591	0.003714	1.4527	1.50539	-4267.43	1	-4267.43	1	0.017446	0.186036	0.0605	0.0937775	False
FBgn0037398	-2410.44	1	-2409.94	2.08323	0.241119	63.686	-0.9962	0.00378606	-2416.85	1	-2416.85	1	0.028336	0.164772	-256.453	0.171971	-2395.61	1	-2388.86	89.8956	0.40922	63.2048	-998.994	0.00647451	-2416.8	1	-2416.8	1	0.002287	0.033506	-0.1167	0.0682564	-2416.85	1	-2416.85	998.886	0.002282	3e-06	756.186	760.667	-2416.85	1	-2416.85	1	0.013857	0.141986	-256.528	0.0975941	True
FBgn0037399	-3798.43	1	-3798.43	1	0.244742	2.30779	-0.8939	0.10605	-3799.93	1	-3799.93	1	0.021547	0.153297	0.0642	0.140557	-3799.93	1	-3799.93	1	0.015301	0.100212	-26.3757	0.152686	-3799.07	1	-3799.07	1	0.005726	0.026469	0.2019	0.216329	-3799.93	1	-3799.93	1	0.001141	0.019543	0.044	0.0583841	-3798.69	1	-3799.93	15.7642	0.043252	0.164902	0.1859	0.262289	False
FBgn0030870	-649.747	1	-649.747	1	0.003018	0.773502	-0.9961	0.00390174	-649.747	1	-649.747	1	6e-06	0.063196	0	9.49427178935e-05	-649.747	1	-649.747	1	5e-06	0.045941	0	0.000108835	-649.747	1	-649.747	1	2e-06	0.015336	-0.4235	0.000130412	-649.747	1	-649.747	1.05675	2e-06	0	19.0723	19.4959	-649.747	1	-649.747	1	2e-06	0.015302	0	0.000130702	False
FBgn0037391	-4160.25	1	-4160.25	1.08102	0.02467	2.29943	-0.9893	0.0107287	-4157.44	1	-4157.44	1	0.005079	0.081504	0.0613	0.062316	-4160.57	1	-4160.57	1	0.000713	0.06891	-0.1568	0.0103468	-4158.35	1	-4158.35	1	0.00214	0.027529	0.0776	0.0777362	-4160.63	1	-4160.63	1	2e-06	0.02302	0	8.68809730669e-05	-4160.63	1	-4160.63	1	0.000731	0.138278	0.0043	0.00528645	False
FBgn0030872	-701.536	1	-700.689	160.143	0.024925	1.8132	-0.9863	0.0137464	-701.581	1	-701.581	1	1.1e-05	0.111247	0	9.88790708963e-05	-701.42	1	-701.42	1	0.004789	0.085813	0.0557	0.0558074	-682.977	1	-671.537	398.655	0.068989	0.118883	0.5047	0.58031	-699.694	1	-699.501	999	0.004489	4e-06	998.924	1122.25	-701.581	1	-701.581	1	0.004921	0.14513	0.0338	0.0339075	False
FBgn0030873	-668.614	1	-668.614	1	0.029001	1.14628	-0.9747	0.0253	-669.229	1	-669.229	1	2.2e-05	0.215048	0	0.000102303	-669.229	1	-669.229	1	7e-06	0.065037	-0.7331	0.000107631	-669.229	1	-669.229	1	0	6e-06	-0.1947	0.0001	-669.229	1	-669.229	1	5e-06	0.049868	-0.1947	0.000100265	-666.174	1	-659.649	999	0.008151	0.091606	0.0889	0.0889789	False
FBgn0037395	-2295.74	1	-2295.52	2.0172	0.042398	0.917223	-0.9538	0.0462243	-2296.23	1	-2296.23	1	0.009203	0.193701	0.0006	0.0475114	-2295.34	1	-2295.34	1	0.005322	0.072427	-0.004	0.0734809	-2296.25	1	-2296.25	1	1e-06	0.010353	0	9.6590360282e-05	-2294.97	1	-2295.25	1	0.00131	0.004996	0.2621	0.26221	-2296.25	1	-2296.25	1	0.010956	0.201564	0.0075	0.0543549	False
FBgn0030876	-749.99	1	-748.875	5.55949	0.066618	1.32217	-0.9496	0.0503853	-751.979	1	-751.979	1	0.003668	0.05753	-998.936	0.063758	-751.979	1	-751.979	1	0.003474	0.118459	0.0039	0.0293266	-751.979	1	-751.979	1	2e-06	0.0203	0	9.85221674877e-05	-751.979	1	-751.979	1	6e-06	0.064211	0	9.34419336251e-05	-751.979	1	-751.979	1	0.003656	0.105845	-998.966	0.0345411	False
FBgn0030877	-4661.29	1	-4659.04	68.5364	0.079633	2.74502	-0.971	0.02901	-4663.01	1	-4663.01	1	0.008317	0.123405	0.0328	0.067396	-4662.89	1	-4662.89	1	0.002799	0.041102	-0.108	0.0680989	-4663.01	1	-4663.01	1	0.001421	0.028997	0.0102	0.0490051	-4663.01	1	-4663.01	1	1e-06	0.014759	-0.0387	6.77552679721e-05	-4663.01	1	-4663.01	1	0.007035	0.140266	0.0156	0.0501547	False
FBgn0050099	-2106.62	1	-2106.62	1	0.479565	1.79629	-0.733	0.266976	-2107.97	1	-2107.85	1.62174	0.044919	0.038351	1.1063	1.17126	-2108.93	1	-2108.93	1	0.018624	0.08035	-998.768	0.231786	-2108.59	1	-2108.59	1	0.006751	0.023643	-0.313	0.285539	-2108.79	1	-2108.63	1	0.004528	0.007495	0.0055	0.604136	-2108.93	1	-2108.93	1	0.048278	0.103789	0.4003	0.465155	True
FBgn0050094	-1146.68	1	-1146.52	1.94266	0.051162	1.29812	-0.9606	0.0394122	-1148.76	1	-1148.97	1	1.5e-05	0.145288	-0.0537	0.000103243	-1148.76	1	-1148.76	1	1e-05	0.100189	0	9.98113565361e-05	-1148.76	1	-1148.76	1	5e-06	0.054649	-0.1108	9.14929824882e-05	-1148.22	1	-1148.22	1	0.002592	0.020133	0.0179	0.128744	-1148.74	1	-1148.74	1	0.007942	0.173767	-0.0081	0.0457049	False
FBgn0050095	-1771.83	1	-1771.82	1.56036	0.078441	1.36765	-0.9426	0.0573547	-1773.39	1	-1773.39	1	0.008659	0.122238	0.0023	0.0708372	-1773.6	1	-1773.6	1	0.004209	0.10536	-0.0498	0.0399487	-1773.6	1	-1773.6	1	0.004201	0.07794	0.0148	0.0539004	-1773.6	1	-1773.6	1	8e-06	0.083279	-0.039	9.60626328366e-05	-1773.6	1	-1773.6	1	0.006279	0.204579	-0.0378	0.0306923	False
FBgn0050096	-625.46	1	-625.46	1	0.242146	1.51494	-0.8402	0.159838	-629.517	1	-629.517	1	3.9e-05	0.39086	-0.1889	9.97799723686e-05	-629.517	1	-629.517	1	0.097548	0.268137	-0.0924	0.363799	-629.517	1	-629.517	1	0.00688	0.082197	-0.4994	0.0837014	-629.517	1	-629.517	1	2e-06	0.024873	-0.583	8.04084750533e-05	-629.517	1	-629.517	1	0.021559	0.192752	-0.0772	0.111848	True
FBgn0050093	-769.011	1	-768.622	3.21918	0.155642	91.481	-0.9983	0.00170136	-773.395	1	-772.983	1	0.01149	0.108437	0.0821	0.10596	-773.395	1	-773.395	1	1.6e-05	0.159948	-9.0185	0.000100033	-772.614	1	-772.614	1	0.004417	0.019344	0.0713	0.22834	-773.395	1	-773.395	1	4e-06	0.04084	-0.1569	9.79431929481e-05	-773.395	1	-772.808	1	0.010212	0.099006	0.0792	0.103145	True
FBgn0032700	-2898.31	1	-2898.31	1	0.031974	1.25975	-0.9746	0.0253813	-2895.5	1	-2893.01	36.7698	0.003104	0.059262	0.0523	0.0523776	-2898.76	1	-2898.76	1	0.002043	0.076221	0.0207	0.0268036	-2898.67	1	-2898.67	1	0.001021	0.026817	0.038	0.0380729	-2898.79	1	-2898.79	1	4e-06	0.038904	0	0.000102817	-2898.79	1	-2898.79	1	0.001028	0.122155	0.0083	0.00841554	False
FBgn0032701	-5014.73	1	-5014.4	999	0.177633	2.1217	-0.9163	0.083722	-5014.73	1	-5009.33	116.17	0.026341	0.067225	0.2529	0.391833	-5014.73	1	-5013.3	2.72395	0.018749	0.056987	0.0394	0.329005	-5014.73	1	-5014.73	1	0.005602	0.025451	-0.0104	0.220109	-5014.73	1	-5014.55	1	0.003669	0.029784	-0.1073	0.123187	-5013.41	1	-5013.41	1.06205	0.028503	0.075185	0.2402	0.379105	False
FBgn0032702	-1880.58	1	-1880.58	1	0.077305	1.20619	-0.9359	0.0640905	-1880.58	1	-1880.58	1	0.005405	0.077564	-998.93	0.0696844	-1880.58	1	-1880.58	1	0.001886	0.046832	-0.0207	0.0402716	-1879.72	1	-1879.69	2.98588	0.005673	0.015932	0.356	0.356076	-1880.58	1	-1880.58	1	0.001892	0.037525	0.0503	0.0504197	-1879.57	1	-1879.57	1.22969	0.019647	0.090887	-998.784	0.21617	False
FBgn0032703	-1643.11	1	-1643.11	1	0.077099	2.4584	-0.9686	0.0313615	-1643.77	1	-1643.77	1	0.011263	0.13892	-0.0018	0.0810754	-1643.74	1	-1643.74	1	0.00212	0.067389	-998.968	0.0314591	-1643.77	1	-1643.77	1	4e-06	0.038561	0	0.000103732	-1642.95	1	-1642.95	1	0.002131	0.006714	0.3173	0.317396	-1643.77	1	-1643.77	1	0.008419	0.147833	-0.0259	0.0569494	False
FBgn0032705	-5564.35	1	-5563.31	148.076	0.129859	1.97208	-0.9342	0.0658489	-5566.94	1	-5565.87	1	0.015854	0.108382	0.0632	0.146279	-5566.94	1	-5566.94	1	0.002644	0.076648	-0.202	0.0344954	-5565.9	1	-5565.9	1	0.00276	0.018214	0.0012	0.151532	-5566.94	1	-5566.94	1	0.002073	0.028532	-0.0777	0.0726553	-5565.15	1	-5565.15	1	0.016821	0.119384	0.0578	0.140898	False
FBgn0032706	-3269.01	1	-3269.01	1	0.049864	1.31365	-0.962	0.0379584	-3269.84	1	-3269.84	1	0.011303	0.088378	0.1278	0.127894	-3270.42	1	-3270.42	1	0.001971	0.049949	-0.0416	0.0394602	-3269.5	1	-3269.5	1	0.004013	0.027835	0.0821	0.144171	-3270.42	1	-3270.42	1	0.001896	0.055737	-0.0281	0.0340169	-3269.4	1	-3268.84	4.16878	0.016138	0.131472	0.1226	0.122749	False
FBgn0032707	-1403.02	1	-1403.02	1	0.080231	1.58966	-0.9495	0.0504706	-1403.36	1	-1403.36	1	0.00236	0.025608	-3.2112	0.0921587	-1403.49	1	-1403.49	1	0.004704	0.087204	-0.0401	0.0539425	-1403.74	1	-1403.74	1	0.002307	0.008096	0.1169	0.284956	-1399.18	1	-1382.13	999	0.021043	0.119961	0.0073	0.175415	-1403.74	1	-1403.74	1	0.014235	0.161769	-3.2154	0.0879958	False
FBgn0023522	-2767.42	1	-2765.7	12.0247	0.057572	1.13668	-0.9494	0.050649	-2769	1	-2769	1	0.002327	0.108728	-0.1397	0.021402	-2768.04	1	-2768.04	1	0.004466	0.057048	0.0017	0.078285	-2768.49	1	-2768.49	1	0.001114	0.008443	0.0396	0.131944	-2768.74	1	-2768.74	1	0.001115	0.013095	-0.0071	0.085147	-2769	1	-2769	1	0.006554	0.097039	-0.0936	0.0675399	False
FBgn0032709	-992.146	1	-992.125	1.26985	0.287935	2.95292	-0.9025	0.0975085	-992.917	1	-992.917	1	0.011382	0.038284	-998.703	0.297304	-993.025	1	-993.025	1	9e-06	0.090358	-0.2023	9.96037982248e-05	-993.025	1	-993.025	1.01871	0	6e-06	-0.166	0.0001	-993.025	1	-993.025	1	0.003738	0.014439	0.0928	0.258882	-993.025	1	-993.025	1	0.019078	0.071893	-998.735	0.265367	True
FBgn0023520	-4723.24	1	-4723.24	1	0.194455	1.99082	-0.9023	0.0976761	-4723.17	1	-4723.46	1	0.015988	0.094588	0.0891	0.169028	-4722.22	1	-4722.22	1	0.01085	0.060579	-0.2339	0.179105	-4723.46	1	-4723.5	1.33607	0.00161	0.007919	-0.0287	0.203308	-4714.14	1	-4638.41	999	0.087901	0.128112	0.4541	0.686126	-4723.46	1	-4723.46	1	0.019479	0.1156	0.0886	0.168503	False
FBgn0023521	-2308.59	1	-2307.26	5.25368	0.073521	2.41837	-0.9696	0.030401	-2309.71	1	-2309.71	1	0.009768	0.085856	0.0244	0.113772	-2310.99	1	-2310.99	1	0.004218	0.055874	-0.0108	0.0754913	-2311.32	1	-2311.32	1	0.002839	0.003992	0.6279	0.711172	-2311.32	1	-2311.32	1	0.001393	0.036083	-0.0447	0.0386054	-2311.07	1	-2311.07	1	0.006967	0.082497	-0.0049	0.0844516	False
FBgn0023524	-5737.4	1	-5733.65	303.312	0.083953	1.58463	-0.947	0.0529797	-5742.48	1	-5741.9	5.55361	0.008058	0.08306	-0.0294	0.0970142	-5745.34	1	-5745.34	1	0.004371	0.052125	0.066	0.0838561	-5715.73	1	-5666.18	999	0.017616	0.036336	0.4038	0.484808	-5744.29	1	-5744.29	1	0.001234	0.013511	0.0103	0.091333	-5745.34	1	-5745.34	1	0.003694	0.199462	-0.1079	0.0185198	False
FBgn0035550	-4833.62	1	-4828.39	88.867	0.147138	1.35567	-0.8915	0.108535	-4839.24	1	-4839.13	2.17175	0.036449	0.134026	0.0328	0.271955	-4840.94	1	-4841.1	1	0.011048	0.077944	0.0507	0.141743	-4839.8	1	-4839.8	1	0.005862	0.025751	0.1359	0.227642	-4840.94	1	-4841.1	1	0.003817	0.032224	0.0266	0.118452	-4839.16	1	-4839.17	2.98871	0.017878	0.078902	-0.0126	0.226585	False
FBgn0035880	-1194.5	1	-1194.28	105.062	0.028521	1.30321	-0.9781	0.0218852	-1194.51	1	-1194.51	1	0.005243	0.173771	0.0301	0.0301719	-1193.5	1	-1193.43	2.779	0.008139	0.157913	-0.2091	0.051541	-1193.01	1	-1193.01	1	0.005272	0.031268	0.0599	0.168607	-1194.51	1	-1194.51	1	0.005297	0.054307	-0.0112	0.0975381	-1194.51	1	-1194.51	1	0.005196	0.135626	0.0382	0.0383112	False
FBgn0038404	-4446.48	1	-4442.33	585.082	0.075757	0.930136	-0.9186	0.0814472	-4450.62	1	-4449.95	1	0.009886	0.062832	0.0904	0.15734	-4450.62	1	-4450.53	7.8279	0.004575	0.074118	-0.0615	0.0617259	-4450.62	1	-4450.62	1	0.002261	0.046484	-0.0236	0.0486404	-4450.56	1	-4450.56	1	0.001492	0.017514	0.0129	0.085189	-4450.62	1	-4450.62	1	0.004868	0.083339	-0.0085	0.058412	False
FBgn0035554	-771.964	1	-771.798	110.033	0.061759	0.981682	-0.9371	0.0629114	-771.929	1	-771.929	1.13405	0.021094	0.064644	0.16	0.32631	-771.964	1	-771.964	1	0.004336	0.039882	-0.2652	0.108721	-770.462	1	-770.462	1	0.01325	0.052867	-0.1494	0.250629	-771.551	1	-771.551	1	0.004318	0.026338	-0.2361	0.163946	-768.736	1	-768.736	1	0.016624	0.050324	0.164	0.330339	False
FBgn0039398	-5494.38	1	-5488.17	6.41799	0.236966	2.09591	-0.8869	0.113061	-5503.72	1	-5503.72	1	0.033966	0.137879	-0.0599	0.246346	-5501.75	1	-5501.75	1	0.014431	0.040823	0.1	0.353502	-5503.72	1	-5503.72	1	0.001416	0.027558	-0.4045	0.0513825	-5494.12	1	-5455.18	999	0.023272	0.041124	0.11	0.565898	-5503.72	1	-5503.72	1	0.010091	0.153112	-0.2403	0.065906	False
FBgn0085225	-792.706	1	-791.048	148.911	0.31503	11.0255	-0.9714	0.0285729	-791.246	1	-791.181	1.82538	0.040243	0.044379	-998.093	0.906803	-791.92	1	-791.92	1	0.012264	0.118949	0.054	0.103103	-792.706	1	-792.706	1	0.006075	0.027181	-998.777	0.223502	-792.706	1	-792.706	1	5e-06	0.047411	-999	0.000105461	-792.572	1	-792.527	1.95715	0.043987	0.054873	-998.198	0.801615	True
FBgn0035557	-4855.8	1	-4855.8	1	0.067985	1.6904	-0.9598	0.0402184	-4854.11	1	-4853.24	7.08692	0.01116	0.093029	-998.88	0.119963	-4855.52	1	-4855.52	1	0.006638	0.058159	0.0433	0.114135	-4854.74	1	-4854.74	1	0.004194	0.031193	0.0468	0.134453	-4855.85	1	-4855.85	1	0.00234	0.030941	-0.0121	0.0756278	-4855.85	1	-4855.85	1	0.008882	0.140969	-998.937	0.0630068	False
FBgn0039396	-2546.23	1	-2546.23	1	0.016214	1.02745	-0.9842	0.0157808	-2546.36	1	-2546.36	1	7e-06	0.071935	0	9.73100715924e-05	-2546.36	1	-2546.36	1	0.003431	0.101536	-0.7709	0.033791	-2546.36	1	-2546.36	1	4e-06	0.041563	0	9.6239443736e-05	-2542.36	1	-2539.8	45.9677	0.003399	0.040297	0.0842	0.0843487	-2546.36	1	-2546.36	1	1e-05	0.099802	0	0.000100198	False
FBgn0039395	-2707.12	1	-2706.48	11.2003	0.330512	1.76625	-0.8129	0.187126	-2709.46	1	-2709.46	1	0.027544	0.077628	0.1245	0.35482	-2709.46	1	-2709.46	1	0.006659	0.025088	0.0097	0.265426	-2709.46	1	-2709.46	1	0.003094	0.021669	-0.1052	0.142785	-2709.46	1	-2709.46	1	0.001532	0.018943	-0.1671	0.0808742	-2709.46	1	-2709.46	1	0.026012	0.136018	-0.0391	0.191239	True
FBgn0032601	-3572.35	1	-3572.35	1	0.086287	1.06034	-0.9186	0.0813767	-3574.93	1	-3574.34	4.20925	0.013794	0.150472	-998.908	0.0916715	-3576.08	1	-3576.08	1	0.005024	0.06489	0.0266	0.0774233	-3576.08	1	-3576.08	1	0.001965	0.028021	0.07	0.070126	-3576.08	1	-3576.08	1	0.001971	0.041623	0.0473	0.0473536	-3576.08	1	-3576.08	1	0.001947	0.105466	-998.981	0.0184609	False
FBgn0001269	-2473.56	1	-2473.56	1	0.07857	1.42132	-0.9447	0.0552794	-2473.62	1	-2473.62	1	0.00632	0.093641	0.0674	0.0674918	-2473.62	1	-2473.62	1	1.2e-05	0.116212	-0.0226	0.00010326	-2473.27	1	-2473.27	1	0.001181	0.018732	-0.0796	0.0630472	-2409.13	1	-2361.62	84.4981	0.366704	0.706199	0.3766	0.519264	-2473.62	1	-2473.62	1	0.004613	0.026794	0.1721	0.172165	True
FBgn0032600	-2800.56	1	-2799.27	999	0.057791	1.0574	-0.9453	0.0546539	-2801.68	1	-2801.37	1	0.006612	0.057932	-0.2708	0.114134	-2801.68	1	-2801.68	1	0.000461	0.032161	-0.1545	0.0143341	-2801.68	1	-2801.68	1	0.029667	0.032947	0.8573	0.900446	-2801.68	1	-2801.68	1	0.00129	0.008876	0.1023	0.145336	-2800.92	1	-2800.92	1	0.006231	0.113905	-0.3302	0.0547035	False
FBgn0038402	-1980.45	1	-1980.45	1	0.034495	1.19057	-0.971	0.0289734	-1981.1	1	-1979.35	999	0.001697	0.05901	-0.001	0.0287578	-1981.14	1	-1981.14	1	4e-06	0.040979	0	9.76109714732e-05	-1981.14	1	-1981.14	1	4e-06	0.035175	0	0.000113717	-1981.14	1	-1981.14	1	0.001688	0.024805	0.0679	0.0680508	-1980.77	1	-1980.77	1	0.006768	0.096842	0.0401	0.069887	False
FBgn0031473	-2148.18	1	-2147.98	2.26056	0.02482	1.07416	-0.9769	0.0231065	-2150.04	1	-2150.04	1	0.001323	0.111631	-0.0671	0.0118515	-2150.04	1	-2150.04	1	7e-06	0.070797	-0.0157	9.88742460839e-05	-2150.04	1	-2150.04	1	0.001366	0.045632	0.0298	0.0299351	-2150.04	1	-2150.04	1	6e-06	0.058335	0	0.000102854	-2149.49	1	-2149.49	1	0.002648	0.072889	-0.0427	0.0363292	False
FBgn0001263	-4511.28	1	-4511.25	1.16451	0.050317	1.06799	-0.9529	0.0471137	-4519.82	1	-4518.13	51.1868	0.002627	0.056008	0.0108	0.046904	-4519.87	1	-4513.34	999	0.003441	0.087185	-0.0808	0.0394678	-4519.72	1	-4519.72	1	0.003084	0.038252	0.0098	0.0806232	-4519.87	1	-4519.87	1	0.000632	0.022979	-0.0433	0.0275034	-4519.87	1	-4519.87	1	0.006055	0.148871	0.0046	0.0406728	False
FBgn0039870	-2561.77	1	-2561.33	1.85282	0.445907	1.04656	-0.5739	0.42607	-2563.56	1	-2563.56	1	0.03774	0.086561	0.3983	0.435993	-2563.56	1	-2563.56	1	0.015405	0.082549	-68.0806	0.186616	-2563.3	1	-2563.3	1	0.013062	0.028297	-0.5562	0.461604	-2563.02	1	-2563.02	1	0.005408	0.016821	-0.6963	0.321503	-2563.56	1	-2563.56	1	0.031111	0.079924	0.3516	0.389257	True
FBgn0052344	-6089.92	1	-6089.92	1	0.045595	2.11014	-0.9784	0.0216076	-6090.3	1	-6090.3	1	0.006007	0.07951	0.052	0.0755502	-6092.67	1	-6092.67	1	0.001589	0.05623	-0.0092	0.0282589	-6091.04	1	-6091.03	1.28913	0.003238	0.018343	0.1555	0.176525	-6092.67	1	-6092.38	1	0.00054	0.021435	0.0042	0.0251924	-6092.67	1	-6092.67	1	0.007909	0.25266	0.0077	0.0313029	False
FBgn0051952	-1802.79	1	-1802.79	1	0.684646	3.64764	-0.8123	0.187696	-1803.77	1	-1800.97	33.8248	0.059999	0.092422	-0.2553	0.649185	-1805.17	1	-1805.17	1	0.018451	0.028252	0.0308	0.653087	-1805.17	1	-1805.17	1	0.007876	0.017752	0.206	0.443668	-1804.33	1	-1803.43	999	0.007838	8e-06	998.762	979.75	-1803.97	1	-1759.96	999	0.393806	0.325543	0.3052	1.20969	True
FBgn0052801	-1298.7	1	-1298.7	1	0.106761	1.51506	-0.9295	0.0704665	-1299.73	1	-1299.58	1	0.019805	0.17592	-0.158	0.11258	-1298.9	1	-1298.9	1	0.008418	0.025262	0.2163	0.333228	-1299.26	1	-1299.26	1	0.002833	0.017148	0.1651	0.165209	-1299.7	1	-1299.7	1.21674	0.002833	0.017897	0.1582	0.158295	-1299.73	1	-1299.73	1	0.003042	0.115234	-0.2442	0.0263985	False
FBgn0052803	-1216.33	1	-1216.33	1	0.290976	4.00658	-0.9274	0.0726245	-1216.33	1	-1216.06	1	0.014642	0.090462	-998.838	0.161858	-1216.33	1	-1216.33	1	0.014585	0.031751	0.3241	0.459356	-1216.33	1	-1216.33	1	3e-06	0.026369	0	0.00011377	-1216.33	1	-1216.33	1	1e-06	0.00796	0	0.000125628	-1216.33	1	-1216.33	1	0.018261	0.113547	-998.839	0.160823	True
FBgn0052808	-2778.87	1	-2778.29	495.037	0.134432	1.49394	-0.91	0.089985	-2780.75	1	-2780.75	1	0.019443	0.095787	0.0623	0.202982	-2781.47	1	-2777.95	999	0.008476	0.077322	0.0779	0.10962	-2781.97	1	-2781.97	1	0.004691	0.001245	3.7098	3.76787	-2758.24	1	-2677.48	999	0.11045	0.209633	0.4673	0.526873	-2781.93	1	-2781.93	1	0.017805	0.080464	0.0806	0.221279	False
FBgn0031472	-3504.49	1	-3502	70.5794	0.245968	1.52663	-0.8389	0.161119	-3505.37	1	-3505.37	1	0.033024	0.146109	-0.0513	0.226023	-3505.37	1	-3505.37	1	0.018743	0.116266	-0.0677	0.161208	-3505.37	1	-3505.37	1	0.002561	0.045593	-0.2352	0.0561709	-3505.37	1	-3505.37	1	0.006447	0.029097	-0.0698	0.221569	-3503.15	1	-3503.03	1.72967	0.054583	0.123517	0.1646	0.441907	False
FBgn0029091	-7552.56	1	-7552.16	3.14081	0.132147	1.80407	-0.9268	0.0732492	-7564.88	1	-7564.88	1	0.010877	0.115829	0.0171	0.0939057	-7564.88	1	-7564.65	1	0.007425	0.06992	0.0053	0.106193	-7563.57	1	-7547.99	999	0.003146	0.02255	0.0304	0.139512	-7564.88	1	-7557.1	999	0.001881	0.016818	0.0027	0.111844	-7564.38	1	-7564.88	1	0.014553	0.138105	0.0286	0.105376	False
FBgn0040571	-324.986	1	-324.986	1	3.7e-05	0.369435	-0.9999	0.000100153	-324.986	1	-324.986	1	8e-06	0.07605	0	0.000105194	-324.986	1	-324.986	1	4e-06	0.036054	0	0.000110945	-324.986	1	-324.986	1.00038	2e-06	0	33.0947	33.436	-324.986	1	-324.986	1.03847	2e-06	0	37.8488	38.1901	-324.986	1	-324.986	1	1.1e-05	0.109747	0	0.000100231	False
FBgn0024273	-3700.13	1	-3696.34	771.694	0.073893	0.951652	-0.9224	0.0776471	-3702.51	1	-3702.51	1	0.006766	0.07568	-0.0139	0.0894027	-3699.14	1	-3688.15	261.809	0.009108	0.071064	0.0767	0.128166	-3702.59	1	-3702.59	1	0.000937	0.023625	-0.1259	0.0396614	-3702.59	1	-3702.59	1	0.00093	0.00716	-0.0358	0.129888	-3702.59	1	-3702.59	1	0.004478	0.066887	-0.0364	0.0669487	False
FBgn0024277	-5592.95	1	-5592.97	3.98214	0.137601	1.03868	-0.8675	0.132477	-5594.24	1	-5594.24	1	0.005585	0.103688	0.0372	0.0538635	-5573.59	1	-5491.25	662.969	0.138372	0.398842	0.3468	0.346934	-5592.9	1	-5592.9	1	0.001895	0.006419	0.2432	0.295217	-5594.15	1	-5594.24	10.276	0.001889	0.017503	0.0559	0.107924	-5594.24	1	-5594.24	1	0.003099	0.099731	0.0144	0.0310736	False
FBgn0036796	-4042.86	1	-4042.72	314.737	0.296106	2.48777	-0.881	0.119025	-4040.87	1	-4040.87	1	0.03296	0.141662	0.1046	0.232666	-4043.53	1	-4043.53	1	0.018252	0.09425	-0.1772	0.193655	-4043.14	1	-4043.53	37.0156	0.014172	0.012724	0.9517	1.1138	-4043.53	1	-4043.53	1	0.00904	0.026483	0.1793	0.341351	-4043.53	1	-4043.53	1	0.040071	0.144834	0.1486	0.276668	True
FBgn0036794	-4412.77	1	-4412.16	33.6916	0.459043	6.63793	-0.9308	0.0691546	-4416.93	1	-4413.01	4.06321	0.061189	0.177483	-998.655	0.34476	-4416.93	1	-4416.93	1	0.01232	0.063689	0.0289	0.19344	-4416.93	1	-4416.93	1	0.008575	0.045418	-0.2444	0.188802	-4416.93	1	-4416.93	10.1332	0.026782	0.063261	-0.0099	0.423357	-4416.93	1	-4416.93	1	0.053337	0.129433	-998.588	0.412082	True
FBgn0260229	-740.704	1	-740.704	1.88773	0.091201	1.02825	-0.9113	0.0886957	-740.645	1	-740.625	1.79462	0.025022	0.041766	0.5587	0.5991	-740.358	1	-740.358	1	0.005708	0.036831	-998.845	0.154978	-740.704	1	-740.704	1	0.010862	0.025735	0.2703	0.422071	-740.704	1	-740.704	1	1e-06	0.012124	-0.1517	8.24810293632e-05	-733.979	1	-732.606	999	0.024313	2.4e-05	998.96	1013.04	False
FBgn0029002	-2489.32	1	-2489.32	1	0.278224	3.34729	-0.9169	0.0831193	-2490.62	1	-2490.62	1	0.016419	0.104902	-998.843	0.156518	-2490.62	1	-2490.62	1	0.00862	0.033544	0.1679	0.256976	-2490.62	1	-2490.62	1	1e-06	0.005092	-0.1781	0.000196386	-2490.62	1	-2490.62	1	0.001713	0.023879	-0.1065	0.0717367	-2490.62	1	-2490.62	1	0.017298	0.193994	-998.911	0.0891677	True
FBgn0022720	-5116.44	1	-5113.95	4.01991	0.056369	1.578	-0.9643	0.0357218	-5125.53	1	-5125.53	1	0.002235	0.094695	0.0235	0.0236021	-5125.53	1	-5125.53	1	0.000545	0.054	-0.0303	0.0100926	-5125.47	1	-5125.53	14.2903	0.001085	0.02881	-0.055	0.0376605	-5125.53	1	-5125.53	1	2e-06	0.024821	-0.0926	8.05769308247e-05	-5125.53	1	-5125.53	1	0.002701	0.091188	0.0295	0.0296201	False
FBgn0029006	-7273.02	1	-7270.86	17.7283	0.033836	1.04588	-0.9676	0.0323519	-7274.39	1	-7274.39	1	0.004054	0.085506	0.0473	0.0474119	-7274.62	1	-7274.62	1	0.002683	0.064383	-0.056	0.0416725	-7274	1	-7274	1	0.001335	0.020285	0.03	0.0658122	-7274.62	1	-7274.62	1	1e-06	0.014679	-0.0357	6.81245316438e-05	-7274.62	1	-7274.62	1	0.002213	0.084808	0.026	0.0260942	False
FBgn0033362	-4495.12	1	-4493.87	998.982	0.041755	1.23094	-0.9661	0.0339213	-4495.12	1	-4495.12	1	0.002513	0.107392	-0.1	0.0234003	-4462.7	1	-4416.19	999	0.057133	0.171128	-998.666	0.333861	-4446.16	1	-4331.01	999	0.071415	0.15017	0.3917	0.475561	-4495.12	1	-4495.1	1	0.001875	0.024851	-0.0085	0.0754497	-4495.12	1	-4495.12	1	0.005762	0.098467	-0.0649	0.0585171	False
FBgn0029552	-1373.19	1	-1371.93	95.1864	0.334966	6.34481	-0.9472	0.0527937	-1374.47	1	-1374.47	1	0.0638	0.198211	-998.678	0.321879	-1374.47	1	-1374.47	1	0.012122	0.089594	-0.1265	0.135299	-1373.54	1	-1373.54	1	0.007108	0.013879	0.2745	0.512141	-1374.47	1	-1374.47	1	0.003468	0.009883	0.1133	0.350906	-1374.47	1	-1374.47	1	0.024981	0.22618	-998.89	0.110447	True
FBgn0038449	-4836.53	1	-4836.11	3.00185	0.217141	2.64102	-0.9178	0.0822186	-4826.66	1	-4825.86	1.83855	0.063976	0.164969	0.3547	0.387806	-4841.87	1	-4841.87	1	0.003004	0.075123	-690.786	0.0399878	-4841.87	1	-4841.87	1	0.004469	0.049923	-0.001	0.0895179	-4841.87	1	-4841.87	1	0.003589	0.052459	-0.0221	0.0684153	-4841.87	1	-4841.87	1	0.015177	0.196944	0.044	0.0770625	False
FBgn0035168	-3459.2	1	-3459.2	1	0.04942	1.88107	-0.9737	0.0262723	-3463.92	1	-3463.92	1	0.003653	0.144458	-122.319	0.0252876	-3463.04	1	-3463.04	1	0.004436	0.094539	0.0234	0.0469224	-3463.92	1	-3463.92	1	0.000886	0.041313	-0.0384	0.021446	-3463.8	1	-3461.18	999	0.001772	0.028022	0.0034	0.063236	-3463.92	1	-3463.92	1	0.012343	0.290319	-122.302	0.0425153	False
FBgn0038919	-1570.08	1	-1569.1	114.248	0.237679	2.92361	-0.9187	0.0812965	-1572.28	1	-1571.16	1	0.024378	0.200529	0.0725	0.121568	-1572.28	1	-1572.28	1	0.011395	0.047891	-998.762	0.237936	-1572.2	1	-1565.92	999	0.022448	0.044294	0.2382	0.506796	-1572.28	1	-1572.28	1	0.005698	0.037528	-0.1168	0.151833	-1572.28	1	-1572.28	1	0.013565	0.134405	0.0518	0.100926	False
FBgn0038918	-6460.78	1	-6458.63	32.3748	0.532191	65.3521	-0.9919	0.00814345	-6468.26	1	-6465.35	256.95	0.073868	0.227059	-313.125	0.325325	-6468.26	1	-6468.26	1	0.023567	0.074367	0.0861	0.316901	-6467.46	1	-6467.46	1	0.005503	0.03027	-0.2189	0.181797	-6467.56	1	-6467.56	1	0.004385	0.016462	-0.1343	0.266371	-6468.24	1	-6468.26	1	0.054147	0.18217	-313.153	0.297233	True
FBgn0030817	-3362.94	1	-3356.32	7.78887	0.067052	1.53277	-0.9563	0.0437458	-3375.83	1	-3375.83	1	0.005393	0.150618	-0.1447	0.0358058	-3376.05	1	-3376.05	1	0.002126	0.083199	-0.0167	0.0255532	-3374.02	1	-3374.02	1	0.001872	0.014572	-0.0085	0.128466	-3376.05	1	-3376.05	1	1e-06	0.010932	-0.1369	9.14745700695e-05	-3376.05	1	-3376.05	1	0.00288	0.152526	-0.1616	0.018882	False
FBgn0035161	-1563.22	1	-1563.22	1	0.352949	3.45068	-0.8977	0.102284	-1568.4	1	-1568.43	1	0.022816	0.108803	-998.79	0.2097	-1568.38	1	-1566.16	999	0.010338	0.00603	1.2854	1.71443	-1568.43	1	-1568.43	1	4e-06	0.042822	-0.2199	9.34099294755e-05	-1568.43	1	-1568.43	1	0.008694	0.090353	-0.1238	0.0962226	-1568.43	1	-1568.43	1	0.005748	0.180997	-998.968	0.0317574	True
FBgn0038912	-2234.27	1	-2234.27	1	0.044143	1.07624	-0.959	0.0410161	-2232.07	1	-2231.1	6.57382	0.011141	0.11004	0.1011	0.101245	-2234.31	1	-2234.31	1	0.001385	0.082741	0.0166	0.016739	-2234.31	1	-2234.31	1	3e-06	0.034229	0	8.76449794034e-05	-2234.31	1	-2234.31	1	3e-06	0.031304	0	9.583439816e-05	-2234.31	1	-2234.31	1	0.008299	0.105221	0.0788	0.0788721	False
FBgn0035163	-2894.27	1	-2894.27	1	0.05473	1.19932	-0.9544	0.0456343	-2900	1	-2900	1	0.001193	0.138039	0.0085	0.00864249	-2900	1	-2900	1	0.015862	0.15208	0.054	0.1043	-2900	1	-2900	1	0.013769	0.044814	0.3072	0.307248	-2900	1	-2900	1	4e-06	0.039335	0	0.000101691	-2899.25	1	-2899.25	1	0.006002	0.110576	0.0542	0.0542794	False
FBgn0035162	-4988.58	1	-4988.58	1	0.007507	1.27021	-0.9941	0.00591005	-4988.58	1	-4988.58	1	0.002486	0.152474	-793.933	0.0163044	-4939.99	1	-4904.11	225.092	0.021183	0.137397	0.1487	0.154174	-4988.58	1	-4988.58	1	5e-06	0.049032	0	0.000101974	-4988.38	1	-4988.38	1	0.000638	0.036787	0.0172	0.0173431	-4988.58	1	-4988.58	1	0.000652	0.204315	-793.946	0.00319115	False
FBgn0038917	-3080.72	1	-3080.57	7.90198	0.158528	0.72783	-0.7822	0.217809	-3080.17	1	-3080.17	1	0.015335	0.05696	-998.731	0.269224	-3080.88	1	-3080.88	1	0.011329	0.058042	0.1238	0.195186	-3080.6	1	-3080.6	1	0.007628	0.043562	-0.2518	0.175107	-3080.88	1	-3080.88	2.43905	0.004956	0.01185	-0.0087	0.418228	-3080.78	1	-3080.14	10.261	0.018656	0.083545	-998.777	0.223305	False
FBgn0038916	-1140.43	1	-1140.01	61.2068	0.010075	1.10491	-0.9909	0.00911836	-1139.3	1	-1139.3	1	0.005002	0.071828	0.0695	0.0696386	-1141.36	1	-1141.36	1	6e-06	0.05988	-0.0309	0.0001002	-1141.36	1	-1141.36	1	3e-06	0.025615	0	0.000117119	-1141.36	1	-1141.36	1	1e-06	0.013747	0	7.27431439587e-05	-1141.36	1	-1141.36	1	0.002473	0.146752	0.0167	0.0168516	False
FBgn0038447	-2918.8	1	-2917.34	26.7949	0.056404	1.13491	-0.9503	0.0496991	-2919.12	1	-2919.12	1	0.006163	0.092731	-998.933	0.0664611	-2919.12	1	-2919.12	1	0.005424	0.080699	0.038	0.0672127	-2918.82	1	-2918.82	1	0.001071	0.018471	0.0579	0.0579828	-2919.12	1	-2919.12	1	0.001071	0.044198	0.0241	0.0242319	-2919.12	1	-2919.12	1	0.004306	0.092739	-998.954	0.0464314	False
FBgn0035166	-3485.71	1	-3485.71	1.0093	0.164074	1.30934	-0.8747	0.12531	-3485.53	1	-3485.53	1	0.013971	0.058165	0.1256	0.240196	-3486.47	1	-3486.47	1	0.004845	0.066966	-0.4725	0.0723501	-3486.47	1	-3486.47	1	0.008428	0.055706	-0.2339	0.151294	-3486.27	1	-3486.47	5.74749	0.016286	0.02062	0.4046	0.789816	-3486.42	1	-3486.42	1	0.020302	0.161461	0.0111	0.125739	False
FBgn0033159	-11251.4	1	-11251.4	1	0.015196	0.868976	-0.9825	0.0174872	-11166.7	1	-11072.3	197.367	0.04778	0.235742	-0.1788	0.202679	-11239.7	1	-11161.7	516.196	0.063569	0.255522	0.242	0.248781	-11251.4	1	-11251.4	1	0.000987	0.028176	0.0349	0.0350298	-11006.2	1	-10899.6	205.361	0.329712	0.757483	0.4352	0.435273	-11251.4	1	-11251.4	1	0.002883	0.155532	-0.363	0.0185364	True
FBgn0020386	-5425.03	1	-5422.51	568.056	0.086122	1.07487	-0.9199	0.0801235	-5434.11	1	-5434.11	1	0.005629	0.107484	-36.5635	0.0523706	-5434.11	1	-5434.11	1	0.00513	0.062782	0.0438	0.0817113	-5423.77	1	-5396.64	999	0.012109	0.02642	0.3867	0.458327	-5425.16	1	-5388.66	999	0.011297	0.029948	0.3056	0.377221	-5434.11	1	-5434.11	1	0.009019	0.109238	-36.5333	0.0825628	False
FBgn0020385	-6697.83	1	-6697.55	40.5461	0.046367	1.87204	-0.9752	0.0247681	-6699.45	1	-6699.43	9.1141	0.003313	0.061487	0.0184	0.0538813	-6699.13	1	-6699.13	1	0.003392	0.063489	0.0343	0.0534266	-6699.42	1	-6699.42	1	0.000968	0.026073	0.0274	0.0371265	-6699.47	1	-6699.47	1	0.00194	0.023348	0.0734	0.0830906	-6699.47	1	-6699.47	1	0.002822	0.089627	-0.004	0.031486	False
FBgn0033369	-3453.12	1	-3452.6	70.6217	0.192318	4.51844	-0.9574	0.042563	-3458.41	1	-3455.32	1	0.02134	0.13474	-998.842	0.158379	-3458.41	1	-3458.41	1	0.003777	0.126279	0.0006	0.02991	-3458.41	1	-3458.41	1	0.00244	0.026373	-0.0184	0.0925189	-3458.41	1	-3458.41	1	0.001886	0.066806	-0.0827	0.028231	-3458.41	1	-3458.41	1	0.012904	0.100658	-998.872	0.128196	True
FBgn0020388	-5693.26	1	-5690.05	68.8855	0.036055	1.40951	-0.9744	0.0255798	-5694.92	1	-5694.92	1	0.006552	0.131843	-0.1004	0.0496955	-5694.35	1	-5691.84	31.4429	0.003063	0.051285	-0.011	0.0597251	-5695.04	1	-5695.04	1	4e-06	0.039624	-0.0325	0.000100949	-5693.98	1	-5690.32	999	0.000546	0.013106	0.0091	0.0416603	-5695.04	1	-5695.04	1	0.003256	0.105123	-0.1191	0.0309732	False
FBgn0030813	-1456.1	1	-1456.1	1	0.340006	2.66525	-0.8724	0.12757	-1464.61	1	-1459.98	999	0.009998	0.043191	0.2314	0.231483	-1464.01	1	-1464.01	1	0.002445	0.020609	-0.1493	0.118637	-1465.45	1	-1464.61	1	0.002456	0.001961	1.1763	1.25242	-1465.05	1	-1464.61	1	4e-06	0.041624	-0.0759	9.60984047665e-05	-1464.61	1	-1464.61	1	0.007259	0.08704	0.0833	0.0833984	True
FBgn0034452	-5005.94	1	-5005.47	44.1251	0.027717	1.51894	-0.9818	0.0182476	-5006.06	1	-5006.06	1	0.003617	0.082272	0.032	0.0439639	-5006.48	1	-5006.48	1	0.001689	0.091305	0.0184	0.0184984	-5006.45	1	-5006.45	1	0.000645	0.035868	-0.0073	0.0179826	-4977.93	1	-4952.05	999	0.012964	0.052403	0.2221	0.24739	-5006.48	1	-5006.48	1	0.002164	0.153711	0.0021	0.0140784	False
FBgn0087012	-2549.85	1	-2549.85	1	0.092085	1.17735	-0.9218	0.0782136	-2549.85	1	-2549.85	1	0.011994	0.082121	-998.854	0.146053	-2549.65	1	-2549.65	1	0.009943	0.04899	0.0757	0.20296	-2545.28	1	-2545.26	1.20865	0.00614	0.005045	1.1285	1.21705	-2549.85	1	-2549.85	1	0.001525	0.015251	0.0114	0.0999934	-2525.49	1	-2521.28	3.70928	0.099368	0.183866	-998.46	0.540437	False
FBgn0034453	-4537.53	1	-4536.93	2.695	0.047958	1.25641	-0.9618	0.0381707	-4544.54	1	-4537.5	999	0.00484	0.110936	0.0435	0.0436288	-4545.07	1	-4545.07	1	0.002041	0.086338	0.003	0.0236396	-4545.07	1	-4545.07	1	3e-06	0.02943	-0.1462	0.000101937	-4545.02	1	-4545.02	1	0.000666	0.026728	-0.1214	0.0249177	-4545.07	1	-4545.07	1	0.004589	0.124323	0.0368	0.0369119	False
FBgn0034140	-1234.58	1	-1233.91	11.26	0.108407	1.23729	-0.9124	0.0876163	-1233.43	1	-1232.36	9.38789	0.014377	0.11624	-998.876	0.123684	-1235.11	1	-1235.11	1	3e-05	0.295412	-0.0271	0.000101553	-1234.53	1	-1233.8	999	0.003041	0.012194	-0.0177	0.249385	-1225.82	1	-1201.84	999	0.034515	0.114201	0.0351	0.30223	-1235.11	1	-1235.11	1	0.034011	0.326412	-998.896	0.104197	False
FBgn0034141	-4396.58	1	-4396.39	2.13024	0.176911	1.46264	-0.879	0.120953	-4400.02	1	-4400.02	1	0.017659	0.115361	-0.1156	0.153076	-4400.02	1	-4400.02	1	0.006609	0.061807	0.025	0.10693	-4400.02	1	-4400.02	1	0.005573	0.056481	0.0484	0.0986703	-4400.02	1	-4400.02	1	0.002757	0.033512	0.032	0.082269	-4400.02	1	-4400.02	1	0.007651	0.142637	-0.2151	0.0536397	False
FBgn0031934	-4864.18	1	-4863.69	3.4299	0.164521	2.45112	-0.9329	0.0671208	-4866.3	1	-4866.12	1	0.017363	0.177632	-0.1323	0.097747	-4862.82	1	-4842.34	999	0.014425	0.071438	0.0772	0.201923	-4866.3	1	-4866.3	1	0.001668	0.021891	-0.0314	0.0761957	-4866.3	1	-4866.3	1	4e-06	0.038489	-0.1075	0.000103926	-4866.3	1	-4866.3	1	0.019884	0.139311	-0.0873	0.142731	False
FBgn0034415	-1767.92	1	-1767.92	1	0.26	3.84063	-0.9323	0.0676972	-1771.54	1	-1771.54	1	0.01731	0.137718	-2.3806	0.125692	-1771.54	1	-1771.54	1	0.009883	0.095513	-0.1624	0.103473	-1771.54	1	-1771.54	1	1e-06	0.012545	-0.083	7.97130330809e-05	-1771.54	1	-1771.54	1	0.004845	0.02623	0.1016	0.184712	-1771.09	1	-1771.54	1	0.019361	0.103133	-2.3186	0.187728	True
FBgn0031424	-3926.35	1	-3925.76	7.26837	0.019336	0.820065	-0.9764	0.0235786	-3926.86	1	-3926.86	1	0.002051	0.042865	-0.0237	0.0478479	-3926.86	1	-3926.86	1	0.000678	0.045367	0.0148	0.0149448	-3926.41	1	-3926.41	1	0.003373	0.052555	0.0198	0.0641804	-3926.86	1	-3926.86	1	4e-06	0.042707	-0.0443	9.36614606505e-05	-3926.86	1	-3926.86	1	0.002005	0.069682	-0.0427	0.0287736	False
FBgn0034413	-1699.52	1	-1699.52	1	0.32104	2.46343	-0.8697	0.130322	-1698.77	1	-1698.68	2.04261	0.056697	0.092643	0.4294	0.611994	-1699.47	1	-1699.47	1	0.012036	0.068765	-998.825	0.175031	-1699.52	1	-1699.52	1	0.010972	0.036996	-0.2366	0.296573	-1699.39	1	-1699.39	1	0.011027	0.027255	-0.1286	0.404586	-1697.96	1	-1697.93	1.20814	0.080259	0.123433	0.4676	0.650223	True
FBgn0031930	-3724.14	1	-3724.14	1	0.125581	2.51506	-0.9501	0.0499316	-3724.02	1	-3723.96	1.63307	0.022249	0.150254	-1.4669	0.148076	-3726.18	1	-3726.18	1	0.001642	0.087384	-0.0172	0.0187906	-3726.18	1	-3726.14	1	0.004336	0.049163	-0.1058	0.0881964	-3726.18	1	-3726.18	1	0.00326	0.035773	-0.1029	0.0911302	-3726.18	1	-3726.18	1	0.015731	0.125981	-1.4901	0.124868	False
FBgn0064227	-302.084	1	-298.028	562.236	0.295469	0.631097	-0.5318	0.468183	-304.099	1	-304.099	1	0	6e-06	-0.5931	0.0001	-304.099	1	-304.099	1	0.010178	0.059003	-0.1987	0.1725	-304.099	1	-304.099	1	0.010207	0.059004	0.1729	0.172988	-304.099	1	-304.099	1	0	6e-06	0	0.0001	-303.956	1	-303.956	1	0.069672	0.166324	-0.1743	0.418893	True
FBgn0031428	-3799.68	1	-3799.68	1	0.188177	1.8815	-0.9	0.100015	-3806.07	1	-3806.07	1	0.015517	0.068176	0.0915	0.227602	-3806.07	1	-3806.07	1	0.008008	0.05347	0.0506	0.149766	-3806.07	1	-3806.07	1	0.006025	0.027648	0.1684	0.217918	-3806.07	1	-3806.07	1	0.002207	0.018701	0.0685	0.118015	-3806.07	1	-3806.07	1	0.011355	0.089471	-0.0092	0.126913	False
FBgn0031398	-2632.68	1	-2630.75	128.527	0.198951	10.183	-0.9805	0.0195375	-2627.72	1	-2621.53	999	0.049593	0.18924	-171.07	0.262064	-2632.68	1	-2632.68	1	0.010719	0.075869	-0.0161	0.141283	-2632.51	1	-2632.51	1	0.003171	0.011099	-0.0317	0.285701	-2632.68	1	-2632.68	1	0.001562	0.032546	-0.2694	0.0479936	-2632.68	1	-2632.68	1	0.02082	0.1317	-171.174	0.158087	True
FBgn0031399	-6006.44	1	-6006.44	1	0.033083	1.36583	-0.9758	0.0242219	-6000.05	1	-6000.05	1	0.008741	0.079485	0.0904	0.10997	-6006.44	1	-6006.44	1	7e-06	0.069504	-0.0706	0.000100714	-6006.44	1	-6006.44	1	0.000973	0.04458	-0.0187	0.0218259	-6006.44	1	-6006.44	1	2e-06	0.02271	-0.0404	8.80669308675e-05	-6006.44	1	-6006.44	1	0.002955	0.124108	0.0042	0.0238099	False
FBgn0034418	-4981.44	1	-4981.44	1	0.046109	1.68173	-0.9726	0.0274176	-4981.44	1	-4981.44	1	0.002704	0.073778	0.0365	0.0366505	-4908.02	1	-4842.05	114.685	0.061248	0.152876	0.3737	0.400638	-4981.02	1	-4981.02	1	0.001391	0.027731	0.0099	0.0501605	-4980.41	1	-4980.41	1	0.002786	0.031352	0.0486	0.088862	-4981.44	1	-4981.44	1	0.003517	0.088547	0.0396	0.039719	False
FBgn0034419	-3132.21	1	-3132.21	1	0.098795	1.76692	-0.9441	0.0559138	-3133.46	1	-3133.46	1	0.009099	0.054511	0.148	0.16692	-3134.27	1	-3134.27	1	0.001132	0.051408	-519.093	0.0220199	-3134.27	1	-3134.27	1	0.001128	0.034619	-0.0662	0.0325833	-3134.27	1	-3134.27	1	3e-06	0.028264	-0.0987	0.000106142	-3134.27	1	-3134.27	1	0.004496	0.113098	0.0209	0.0397531	False
FBgn0038706	-2703.79	1	-2703.43	218.794	0.0678	2.41537	-0.9719	0.0280702	-2709.24	1	-2709.24	1	0.004295	0.152929	-0.0011	0.0280849	-2709.24	1	-2709.24	1	0.005003	0.143133	-998.965	0.0349535	-2709.24	1	-2709.24	1	4e-06	0.041657	-0.0816	9.60222771683e-05	-2709.24	1	-2709.24	1	4e-06	0.044165	-0.0816	9.05694554511e-05	-2709.24	1	-2709.24	1	0.003807	0.1642	-0.006	0.0231851	False
FBgn0038705	-3126.91	1	-3124.36	10.4345	0.137227	1.08485	-0.8735	0.126494	-3130.82	1	-3130.82	1	0.011734	0.1176	-998.9	0.0997789	-3130.82	1	-3130.82	1	0.009148	0.070796	0.0779	0.129216	-3130.82	1	-3130.82	1	0	5e-06	-0.2339	0.0001	-3129.2	1	-3128.92	240.743	0.001173	1e-06	998.766	1173	-3127.38	1	-3126.37	3.9662	0.030302	0.1132	-998.732	0.267686	False
FBgn0038700	-1436.58	1	-1436.58	1	0.05496	1.96033	-0.972	0.0280361	-1427.41	1	-1425.84	3.55943	0.053775	0.090074	0.4668	0.597009	-1436.58	1	-1436.58	1	0.005059	0.068324	-0.0905	0.0740443	-1435.21	1	-1435.1	3.37559	0.010205	0.016162	0.5572	0.631419	-1435.45	1	-1435.45	1	0.002538	0.007741	0.2536	0.327865	-1436.58	1	-1436.58	1	0.00706	0.087523	-0.0495	0.0806645	False
FBgn0031975	-6016.59	1	-6016.59	1	0.044657	1.21137	-0.9631	0.0368648	-6018.7	1	-6018.7	1	0.006624	0.149042	-0.0151	0.0444438	-6012.49	1	-5984.36	105.603	0.027089	0.205832	0.1107	0.131607	-6018.7	1	-6018.7	1	0.000763	0.042535	-0.0494	0.0179382	-6018.51	1	-6018.51	1	0.002029	0.043152	-0.0203	0.0470198	-6018.7	1	-6018.7	1	0.004922	0.184505	-0.0328	0.0266768	False
FBgn0038708	-3193.37	1	-3192.12	58.2709	0.125235	70.5637	-0.9982	0.00177478	-3196.3	1	-3196.34	1	0.006542	0.088424	-0.2873	0.0739844	-3196.34	1	-3196.34	1	0.002686	0.086719	0.0249	0.0309736	-3196.34	1	-3196.34	1	3e-06	0.032715	-0.1265	9.17010545621e-05	-3151.13	1	-3073.71	998.998	0.092148	0.204305	0.3244	0.451032	-3195.59	1	-3196.27	1.93439	0.017639	0.137269	-0.2328	0.1285	True
FBgn0028979	-4394.98	1	-4394.55	63.8454	0.079019	1.56642	-0.9496	0.0504456	-4393.52	1	-4392.85	5.91434	0.01676	0.121398	-998.862	0.138058	-4394.72	1	-4394.72	1	0.00787	0.071595	0.0001	0.109924	-4391.97	1	-4391.97	1.17989	0.006245	0.017912	0.0912	0.348649	-4394.06	1	-4394	2.49595	0.003532	0.007372	0.2216	0.47911	-4394.97	1	-4393.95	1	0.019581	0.135134	-998.855	0.144901	False
FBgn0019960	-1429.62	1	-1429.62	1	0.137859	1.20308	-0.8854	0.114589	-1432.22	1	-1432.22	1	0.010128	0.082008	-998.876	0.1235	-1432.22	1	-1432.22	1	0.002488	0.063364	0.0392	0.0392652	-1432.22	1	-1432.22	1	0.002524	0.069678	-0.4048	0.0362238	-1429.62	1	-1408.8	999	0.027421	0.089805	-0.1357	0.305339	-1432.11	1	-1432.11	1	0.012744	0.086442	-998.853	0.147428	False
FBgn0052372	-6350.47	1	-6350.47	1	0.129681	1.47699	-0.9122	0.0878009	-6357.94	1	-6357.94	1	0.010466	0.078759	0.0588	0.132886	-6360.11	1	-6360.11	1	0.002367	0.08067	0.0064	0.0293418	-6360.11	1	-6360.11	1	0.003311	0.038223	-0.1124	0.0866232	-6360.11	1	-6360.11	1	0.000542	0.025764	-0.178	0.0210371	-6360.11	1	-6360.11	1	0.006324	0.11774	-0.0204	0.0537116	False
FBgn0028970	-1343.39	1	-1342.74	6.46601	0.036433	1.11538	-0.9673	0.0326643	-1343.8	1	-1343.8	1	0.003902	0.09557	-998.959	0.0408287	-1343.8	1	-1343.8	1	0.001951	0.128995	0.015	0.0151246	-1342.61	1	-1342.61	1	0.003842	0.064315	0.0596	0.0597372	-1342.86	1	-1342.84	1.87616	0.003836	0.010004	0.3833	0.383447	-1343.8	1	-1343.8	1	1e-05	0.095567	-999	0.000104639	False
FBgn0259729	-2882.7	1	-2882.61	1.44644	0.169215	1.93155	-0.9124	0.0876058	-2894.59	1	-2894.59	1	0.010928	0.170574	0.0326	0.064066	-2894.59	1	-2894.59	1	0.001348	0.060454	-998.978	0.0222979	-2894.59	1	-2894.59	1	0.001244	0.018218	-0.036	0.0682841	-2894.59	1	-2894.59	1	4e-06	0.043431	-0.1042	9.21001128226e-05	-2893.11	1	-2892.32	7.47885	0.011228	0.14834	0.0442	0.075691	False
FBgn0052379	-2749.28	1	-2748.14	5.50756	0.099211	1.36343	-0.9272	0.0727659	-2749.81	1	-2749.34	4.12453	0.021237	0.146891	0.0913	0.144577	-2748.95	1	-2748.95	1	0.013349	0.042526	0.2962	0.313902	-2748.9	1	-2744.11	999	0.010367	0.084729	0.1164	0.122355	-2750.22	1	-2750.21	1.78174	0.006192	0.016092	0.3788	0.384787	-2749.24	1	-2746.1	24.4833	0.02615	0.212272	0.0699	0.123191	False
FBgn0000566	-2811.95	1	-2811.62	5.63879	0.04186	1.53901	-0.9728	0.0271993	-2812.4	1	-2812.4	1	0.002109	0.058636	-0.3132	0.0359677	-2810.23	1	-2810.23	1	0.008767	0.11443	0.0702	0.0766145	-2812.18	1	-2812.18	1	0.001086	0.025254	-0.0177	0.0430031	-2812.37	1	-2812.4	17.6861	0.002167	0.041677	-0.0087	0.0519951	-2812.4	1	-2812.4	1	0.002158	0.147089	-0.3345	0.0146714	False
FBgn0035952	-1785.15	1	-1784.97	48.7177	0.054113	1.30176	-0.9584	0.0415692	-1786.03	1	-1786.03	1.3038	0.010232	0.089523	-0.4626	0.114295	-1786.06	1	-1786.06	1	0.001699	0.130751	-0.0557	0.0129942	-1786.06	1	-1786.06	1	2e-06	0.022655	-0.2269	8.82807327301e-05	-1786.06	1	-1786.06	1	0.001672	0.062575	-0.2003	0.0267199	-1786.06	1	-1786.06	1	0.003158	0.109376	-0.548	0.0288729	False
FBgn0010825	-2337.82	1	-2337.69	3.34149	0.03437	1.31019	-0.9738	0.0262329	-2337.5	1	-2337.5	1	0.00336	0.065958	0.0508	0.0509415	-2337.9	1	-2337.9	1	0.001691	0.055774	0.0302	0.0303188	-2337.9	1	-2337.9	1	2e-06	0.022255	0	8.98674455179e-05	-2321.22	1	-2295.36	999	0.022492	0.081558	0.2757	0.275779	-2337.9	1	-2337.9	1	8e-06	0.077502	0	0.000103223	False
FBgn0031533	-1882.77	1	-1882.71	2.06094	0.090062	1.92875	-0.9533	0.0466945	-1883.94	1	-1883.94	1	0.014687	0.130847	-0.0193	0.112246	-1882.1	1	-1882.1	1	0.011079	0.082328	0.1008	0.134571	-1883.94	1	-1883.94	1	4e-06	0.036926	-0.0598	0.000108325	-1883.94	1	-1883.94	6.04307	1e-06	0.014665	-0.0598	6.81895669962e-05	-1883.94	1	-1883.94	1	0.012341	0.315557	-0.0924	0.0391086	False
FBgn0031644	-2882.5	1	-2881.15	303.142	0.127715	1.49317	-0.9145	0.085533	-2885.43	1	-2884.04	10.953	0.022703	0.146095	0.0826	0.155399	-2886.12	1	-2884.52	16.4545	0.00483	0.114269	-0.0544	0.0422687	-2886.67	1	-2886.67	1	0.001135	0.067495	-0.7322	0.0168161	-2886.67	1	-2886.67	1	0.001139	0.036078	-0.7174	0.0315705	-2884.31	1	-2884.31	1	0.025973	0.136157	0.118	0.190758	False
FBgn0010774	-1921.44	1	-1919.66	167.843	0.067174	1.14921	-0.9415	0.0584526	-1922.37	1	-1922.37	1	4e-06	0.043726	-497.018	9.14787540594e-05	-1922.17	1	-1922.06	13.6795	0.008443	0.048424	0.0561	0.174356	-1921.51	1	-1921.51	1	0.001734	0.009552	0.1222	0.181533	-1919.73	1	-1919.42	999	0.001736	2e-06	998.941	868	-1922.37	1	-1922.37	1	0.003542	0.107772	-496.985	0.0328657	False
FBgn0031646	-1887.55	1	-1886.43	106.086	0.103603	0.874654	-0.8815	0.11845	-1885.67	1	-1885.41	2.39968	0.028982	0.049804	0.4833	0.581921	-1887.67	1	-1884.91	58.2065	0.009418	0.074585	-0.708	0.126272	-1887.67	1	-1887.67	1	3e-06	0.03019	-0.1006	9.9370652534e-05	-1887.67	1	-1887.67	1	0.005544	0.036655	0.0505	0.151248	-1886.92	1	-1886.92	1	0.012817	0.068635	0.0881	0.186741	False
FBgn0010772	-4810.87	1	-4807.48	5.43596	0.087641	1.62067	-0.9459	0.0540771	-4815.06	1	-4814.56	1	0.007117	0.093916	0.0359	0.0757805	-4810.04	1	-4810.04	1	0.011303	0.089404	-0.0754	0.126426	-4815.06	1	-4815.06	248.07	0.002908	0.016772	0.0521	0.173384	-4815.06	1	-4815.06	1	0.000723	0.013463	-0.0676	0.0537027	-4811.3	1	-4810.57	4.69687	0.014309	0.119251	0.0801	0.119991	False
FBgn0031649	-4951.49	1	-4951.49	1	0.035842	0.965187	-0.9629	0.0371348	-4951.21	1	-4951.21	1	0.003756	0.055613	-0.0074	0.0675382	-4951.41	1	-4951.41	1	0.004017	0.053518	-0.036	0.0750589	-4950.65	1	-4950.65	1	0.002655	0.038687	-0.0095	0.0686277	-4951.49	1	-4951.49	1	0.001322	0.029645	-0.0335	0.0445944	-4951.49	1	-4951.49	1	0.004423	0.103093	-0.032	0.042903	False
FBgn0026602	-2635.54	1	-2635.04	412.578	0.083515	1.77589	-0.953	0.047027	-2635.92	1	-2635.53	3.83888	0.014887	0.121684	0.1222	0.122341	-2638.73	1	-2638.73	1	0.001217	0.082403	-0.0436	0.0147689	-2637.58	1	-2637.58	4.92538	0.00488	0.040003	-0.0803	0.121991	-2638.73	1	-2638.73	1	0.003627	0.044895	-0.1215	0.0807885	-2638.73	1	-2638.73	1	0.003788	0.152284	0.0248	0.0248746	False
FBgn0002872	-7577.35	1	-7572.69	133.208	0.330081	2.09182	-0.8422	0.157796	-7579.7	1	-7570.53	23.4409	0.032446	0.095227	-534.691	0.340723	-7582.83	1	-7582.83	1	0.012708	0.054549	-0.0228	0.232965	-7582.83	1	-7582.83	1	0.004884	0.032605	-0.0977	0.149793	-7582.83	1	-7582.83	1	0.004547	0.011307	0.1546	0.40214	-7582.83	1	-7582.83	1	0.028472	0.114134	-534.783	0.249461	True
FBgn0051776	-6857.51	1	-6856.69	4.85545	0.416231	5.85919	-0.929	0.071039	-6859.12	1	-6859.12	1	0.047974	0.143393	-998.665	0.334563	-6859.12	1	-6859.12	1	0.021768	0.092444	0.0728	0.235472	-6859.12	1	-6855.81	73.5045	0.008317	0.04364	-0.7171	0.190582	-6859.12	1	-6859.12	1	0.00792	0.03522	-0.6828	0.224872	-6854.21	1	-6854.21	1	0.045061	0.11863	-998.62	0.379845	True
FBgn0051777	-941.229	1	-941.039	3.49567	0.245478	1.40289	-0.825	0.17498	-941.41	1	-941.41	1	0.003996	0.056457	-0.0799	0.0707795	-941.063	1	-941.063	1	0.011879	0.026325	0.4512	0.451244	-941.41	1	-941.41	1	0.003761	0.013013	-998.711	0.289019	-941.41	1	-941.41	1	0.004269	0.026186	-998.837	0.163026	-941.41	1	-941.41	1	0.029406	0.14571	0.0511	0.201812	False
FBgn0051774	-4723.98	1	-4723.98	1	0.031753	1.67703	-0.9811	0.018934	-4696.47	1	-4668.05	62.928	0.032968	0.25436	-0.1569	0.129612	-4723.98	1	-4723.98	1	0.001816	0.117396	0.0154	0.015469	-4723.98	1	-4723.98	2.93522	0.00184	0.034724	0.0143	0.0529893	-4608.33	1	-4545.95	999	0.117995	0.271463	0.396	0.434663	-4723.98	1	-4723.98	1	0.001826	0.148042	-0.2742	0.0123343	False
FBgn0051772	-13463.6	1	-13462.6	2.28964	0.056213	1.04366	-0.9461	0.0538616	-13478.8	1	-13475.6	307.501	0.007948	0.174251	-0.0227	0.0456124	-13478.5	1	-13477	17.4834	0.003672	0.077367	0.0389	0.0474621	-13478.7	1	-13478.7	1	0.003039	0.05318	-0.0061	0.0571455	-13478.2	1	-13475.9	386.533	0.0027	0.029373	0.0287	0.0919212	-13478.8	1	-13478.8	1	0.006494	0.120834	-0.0146	0.0537432	False
FBgn0051773	-6600.09	1	-6600.09	1	0.172186	1.65766	-0.8961	0.103873	-6614.26	1	-6614.26	1	0.019959	0.159019	-998.875	0.125513	-6614.26	1	-6614.26	1	0.003762	0.091021	-0.0018	0.0413311	-6614.26	1	-6614.26	1	0.002935	0.02927	-0.0278	0.100273	-6614.26	1	-6614.26	1	0.004836	0.034127	0.0136	0.141706	-6614.26	1	-6614.26	1	0.015788	0.168175	-998.906	0.0938784	False
FBgn0023090	-602.854	1	-602.84	1.38352	0.105691	4.10457	-0.9743	0.0257496	-603.039	1	-603.039	1	0.016267	0.349363	0.0465	0.0465619	-603.052	1	-603.039	1	7e-06	0.074111	0	9.44529152218e-05	-587.197	1	-577.324	108.699	0.174735	0.398227	0.322	0.438782	-603.039	1	-603.039	1	1e-06	0.005751	-0.1167	0.000173883	-602.344	1	-601.923	4.00481	0.02431	0.228305	0.1064	0.10648	True
FBgn0023091	-3041.64	1	-3041.64	1	0.145063	1.37813	-0.8947	0.105261	-3041.73	1	-3041.79	1	0.01433	0.08602	0.038	0.166589	-3040.72	1	-3040.72	1	0.01268	0.0541	-0.0454	0.234381	-3041.79	1	-3041.79	1	0.002608	0.014518	-0.0665	0.179639	-3040.76	1	-3040.76	1	0.003967	0.007493	0.2833	0.529427	-3041.79	1	-3041.79	1	0.010821	0.125496	-0.0424	0.0862259	False
FBgn0023096	-30469.1	1	-30468	39.5389	0.058596	1.63554	-0.9642	0.0358267	-30468	1	-30469.7	1	0.006851	0.095658	0.0228	0.0716197	-30469.5	1	-30467.8	1	0.005451	0.072211	0.0075	0.0754871	-30467.3	1	-30467.2	6.62761	0.003262	0.034581	0.0395	0.0943293	-30466	1	-30466	1	0.002682	0.019869	0.0802	0.134984	-30451.9	1	-30451.9	1.11704	0.012553	0.105189	0.0705	0.119338	False
FBgn0023097	-7346.49	1	-7346.05	2.03117	0.031941	0.983567	-0.9675	0.0324747	-7351.05	1	-7351.05	1	0.000403	0.094522	-0.0032	0.00426356	-7351.05	1	-7351.05	1	8e-06	0.082459	-0.0516	9.7017911932e-05	-7351.05	1	-7351.05	1	0.000379	0.033279	-0.0682	0.0113886	-7335.67	1	-7306.71	999	0.009587	0.023706	0.3248	0.404412	-7351.05	1	-7351.05	1	0.002019	0.110772	0.0107	0.0182266	False
FBgn0023094	-2920.83	1	-2920.34	58.1932	0.018867	1.71223	-0.989	0.011019	-2920.19	1	-2920.19	1	0.005127	0.168609	0.0237	0.0304076	-2920.31	1	-2920.31	1	0.002991	0.057586	0.0518	0.0519397	-2921.24	1	-2921.06	22.6738	0.000996	0.063373	-0.0015	0.0157165	-2921.27	1	-2921.27	1	3e-06	0.03147	-0.0171	9.5328884652e-05	-2921.26	1	-2921.16	8.72313	0.003128	0.174963	0.0112	0.0178781	False
FBgn0023095	-3475.04	1	-3475.04	1	0.070223	1.55027	-0.9547	0.0452974	-3474.91	1	-3474.91	1	0.007305	0.098315	-0.542	0.074302	-3475.04	1	-3475.04	1	0.001069	0.066848	-0.0338	0.0159915	-3475.04	1	-3475.04	1	0.001065	0.036156	0.0293	0.0294557	-3447.87	1	-3404.98	999	0.043429	0.064922	0.6688	0.668941	-3473.84	1	-3472.91	7.79058	0.008578	0.099687	-0.5303	0.0860493	False
FBgn0031522	-3493.11	1	-3492.57	2.04873	0.106662	1.57821	-0.9324	0.0675841	-3494.69	1	-3493.85	4.21856	0.02691	0.142933	-998.812	0.18827	-3496.06	1	-3496.06	1	0.013777	0.080356	0.138	0.17145	-3487.52	1	-3463.98	933.025	0.01863	0.056476	0.2737	0.329875	-3496.15	1	-3496.15	1	0.000922	0.027292	-0.0224	0.0337828	-3496.15	1	-3496.12	1	0.022152	0.138958	-998.841	0.159415	False
FBgn0000308	-826.404	1	-826.404	1	0.010299	0.45054	-0.9771	0.0228592	-826.404	1	-826.404	1	0.006769	0.015469	-2.6664	0.437585	-826.404	1	-826.404	1	0.003392	3e-06	999	1130.67	-826.404	1	-826.404	1	1e-06	0.014196	-0.2867	7.04423781347e-05	-811.938	1	-786.879	244.665	0.101672	0.170313	0.3102	0.596971	-826.404	1	-826.404	1	4e-06	0.04208	-3.1039	9.50570342205e-05	False
FBgn0000659	-2866.25	1	-2864.18	998.961	0.007755	1.0994	-0.9929	0.00705382	-2865.99	1	-2864.04	999	0.000831	0.05594	-0.2264	0.0148552	-2866.69	1	-2866.69	1	0.000845	0.094264	0.0089	0.00896419	-2866.69	1	-2866.69	1	4e-06	0.038258	-0.3562	0.000104553	-2866.69	1	-2866.69	1	0.000841	0.01549	-0.302	0.0542931	-2866.69	1	-2866.69	1	0.00084	0.096461	-0.2325	0.00870818	False
FBgn0000658	-1162.12	1	-1159.45	772.484	0.042682	0.6868	-0.9379	0.0621462	-1164.27	1	-1164.24	14.4591	0.004608	0.026532	0.1736	0.173677	-1164.32	1	-1164.32	1	1e-06	0.009334	0	0.000107135	-1164.32	1	-1164.32	1	0.002264	0.017623	-0.5434	0.128468	-1162.3	1	-1162.3	1	0.001957	0.004742	-0.2591	0.412695	-1164.28	1	-1162.62	25.6071	0.004718	0.081213	0.058	0.0580941	False
FBgn0037141	-7445.09	1	-7445.09	1	0.124787	4.57697	-0.9727	0.0272641	-7444.39	1	-7445.09	1	0.017522	0.114908	-0.0947	0.152487	-7445.09	1	-7439.03	1	0.018608	0.073354	0.0923	0.253674	-7445.09	1	-7445.09	1	1e-06	0.008361	-0.1057	0.000119603	-7445.09	1	-7444.79	1	0.001026	0.006545	0.051	0.156761	-7442.17	1	-7442.17	1	0.025625	0.151774	-0.0784	0.168837	True
FBgn0037140	-4301.25	1	-4301.15	1.9857	0.067491	1.14816	-0.9412	0.0587817	-4298.77	1	-4298.09	4.57926	0.017224	0.101586	0.142	0.169551	-4302.14	1	-4302.14	1	0.003095	0.090133	-53.8809	0.0343381	-4302.14	1	-4302.14	3.58148	1e-06	0.008717	-0.1343	0.000114718	-4302	1	-4302	1	0.001514	0.018575	-0.0529	0.0815074	-4302.01	1	-4302.01	1	0.010792	0.161886	0.0392	0.0666642	False
FBgn0025808	-4520.96	1	-4520.72	2.30802	0.171065	10.704	-0.984	0.0159814	-4524.73	1	-4524.73	1	0.011652	0.136236	0.0683	0.0855281	-4524.73	1	-4524.73	1	0.006234	0.085429	-998.927	0.0729729	-4524.72	1	-4524.73	1	0.001759	0.024744	0.0118	0.0710879	-4522.91	1	-4522.91	1	0.003523	0.020512	0.1125	0.171753	-4524.73	1	-4524.73	1.00001	0.014724	0.139245	0.0885	0.105742	True
FBgn0033153	-557.305	1	-556.92	2.2859	0.059008	1.03912	-0.9432	0.0567867	-564.714	1	-563.189	999	0.004041	0.214969	-1.3676	0.0187981	-564.714	1	-564.714	1	1.4e-05	0.137031	-0.3855	0.000102167	-564.488	1	-564.488	1	0.004027	0.087279	-0.3557	0.0461394	-564.659	1	-564.653	3.39068	0.004001	0.136205	-0.3724	0.0293748	-564.714	1	-564.714	1	3.2e-05	0.321092	-1.3863	9.96599105552e-05	False
FBgn0025806	-407.189	1	-407.189	1	3.4e-05	0.340776	-0.9999	9.97722844332e-05	-407.189	1	-407.189	1	2e-06	0.018797	0	0.0001064	-398.458	1	-396.12	101.075	0.094411	0.304824	-0.6477	0.309723	-407.189	1	-407.189	1	2e-06	0.01905	-2.3043	0.000104987	-407.189	1	-407.189	1	0	4e-06	-2.3043	0.0001	-407.189	1	-407.189	1	2e-06	0.019684	0	0.000101605	False
FBgn0000303	-3231.31	1	-3231.1	4.7159	0.027643	0.997689	-0.9723	0.027707	-3231.76	1	-3231.76	1	7e-06	0.074578	-0.0985	9.38614604843e-05	-3231.76	1	-3231.76	1	0.00091	0.083952	-0.0049	0.0108395	-3231.36	1	-3231.15	105.787	0.001407	0.012002	0.0473	0.11723	-3206.55	1	-3159.07	999	0.02451	0.086942	0.212	0.281912	-3231.75	1	-3231.75	1	0.001769	0.087259	-0.0783	0.020273	False
FBgn0025803	-7287.73	1	-7287.73	1	0.035012	0.72549	-0.9517	0.0482598	-7287.73	1	-7287.73	1	0.006412	0.076324	0.0839	0.0840103	-7287.73	1	-7287.73	1	0.003206	0.065051	0.0144	0.0492844	-7287.69	1	-7287.69	1	0.000645	0.011236	-0.0045	0.0574048	-7086.58	1	-6925.58	539.639	0.267843	0.503873	0.4697	0.531568	-7287.73	1	-7287.73	1	0.00263	0.083181	0.0315	0.0316178	True
FBgn0025802	-13788	1	-13788	1	0.033938	1.35589	-0.975	0.0250301	-13790.1	1	-13790.1	1	0.002497	0.099227	-0.0943	0.0251645	-13790.1	1	-13790.1	1	0.001107	0.06823	-0.0009	0.0162245	-13790	1	-13790	1	0.001144	0.035606	-0.0022	0.0321294	-13789.5	1	-13789.5	1	0.001153	0.027422	0.0078	0.0420465	-13790.1	1	-13790.1	1	0.00236	0.089802	-0.0932	0.02628	False
FBgn0025800	-2087.52	1	-2087.52	1	0.006369	0.805505	-0.9921	0.00790684	-2084.96	1	-2075.1	999	0.005187	0.071118	0.0728	0.0729351	-2087.52	1	-2087.52	1	7e-06	0.07089	-0.1078	9.87445337847e-05	-2087.52	1	-2087.52	1	1e-06	0.012429	0	8.04569957358e-05	-2061.38	1	-2024.97	999	0.0276	0.055932	0.4934	0.493456	-2087.52	1	-2087.52	1	9e-06	0.089068	0	0.000101046	False
FBgn0011282	-1457.74	1	-1457.74	1	0.135956	1.53859	-0.9116	0.0883639	-1457.58	1	-1457.58	1	0.018304	0.070433	0.1749	0.259878	-1457.82	1	-1457.82	1	0.004894	0.072027	-998.932	0.0679467	-1457.82	1	-1457.82	1	0.022948	0.014639	1.0752	1.56759	-1457.75	1	-1457.66	16.8502	0.008158	0.038296	-0.2794	0.213025	-1457.82	1	-1457.82	1	0.040497	0.096613	0.3342	0.419167	False
FBgn0011283	-1029.13	1	-1028.67	45.4984	0.140399	12.828	-0.9891	0.0109447	-1029.13	1	-1029.13	1	0.015286	0.138957	0.0391	0.110005	-1026.41	1	-1026.38	1.34321	0.048008	0.083354	-998.424	0.575953	-1029.13	1	-1029.13	1	4e-06	0.035527	0	0.00011259	-1028.28	1	-1028.28	1	0.007581	0.027594	0.2746	0.274734	-1029.13	1	-1029.13	1	0.044953	0.111277	0.3331	0.403974	True
FBgn0033868	-4315.81	1	-4313.22	11.6687	0.082224	1.58259	-0.948	0.0519553	-4327.57	1	-4327.57	1	0.005534	0.172296	0.032	0.0321191	-4327.57	1	-4327.57	1	0.00243	0.06536	0.0085	0.0371787	-4265.25	1	-4218.68	61.4524	0.049116	0.127927	0.366	0.383938	-4327.57	1	-4327.57	1	2e-06	0.023391	-0.0178	8.55029712283e-05	-4327.57	1	-4327.57	1	0.003935	0.081681	0.0481	0.0481752	False
FBgn0033869	-1074.22	1	-1074.22	1	0.027986	0.673742	-0.9585	0.0415382	-1074.74	1	-1074.74	1	0.002455	0.080639	0.0303	0.0304443	-1074.74	1	-1074.74	1	0.002464	0.125007	0.0196	0.0197109	-1072.42	1	-1068.23	999	0.007466	0.046432	0.1607	0.160794	-1074.74	1	-1074.74	1	1e-06	0.00998	0	0.0001002	-1074.74	1	-1074.74	1	3e-06	0.029029	0	0.000103345	False
FBgn0011286	-19369.2	1	-19369.2	1	0.004707	0.926865	-0.9949	0.00507841	-19369.2	1	-19369.2	1	0.000583	0.090137	0.0064	0.00646793	-19369.2	1	-19369.2	1	0.000145	0.0811	-0.0019	0.00178792	-19096.1	1	-18896.9	534.141	0.022866	0.101714	0.2118	0.224807	-19356.8	1	-19329.2	999	0.00205	0.03169	0.0517	0.0646892	-19369.2	1	-19369.2	1	0.000147	0.130564	0.001	0.00112588	False
FBgn0011284	-1391.88	1	-1390.12	330.954	0.009228	0.415873	-0.9778	0.0221895	-1394.54	1	-1394.54	1	1e-05	0.095152	-1.2088	0.000105095	-1394.54	1	-1394.54	1	8e-06	0.076137	-0.036	0.000105074	-1394.54	1	-1394.54	1	2e-06	0.023716	0	8.43312531624e-05	-1394.54	1	-1394.54	1	3e-06	0.033316	0	9.00468243487e-05	-1393.34	1	-1393.34	1	0.00152	0.027719	-1.1541	0.054836	False
FBgn0011285	-7013.7	1	-7010.08	9.03553	0.120472	62.0759	-0.9981	0.00194072	-7034.95	1	-7034.95	1	0.003767	0.076873	0.0402	0.0490029	-7034.23	1	-7031.74	481.449	0.003282	0.060636	-32.7103	0.0541263	-7034.81	1	-7034.81	1	0.000513	0.015217	-0.0432	0.0337123	-7035.26	1	-7035.26	1	1e-06	0.009049	-0.0768	0.000110509	-7033.55	1	-7033.55	1	0.00747	0.089937	0.0743	0.0830581	True
FBgn0033862	-2866.32	1	-2866.32	1	1.22003	29.4327	-0.9585	0.0414517	-2873.69	1	-2873.69	1	0.035683	0.229727	0.1552	0.155328	-2873.69	1	-2873.69	1	0.006674	0.125449	-998.947	0.0532009	-2873.6	1	-2873.69	1	0.003216	0.027733	-0.2542	0.115963	-2873.1	1	-2871.78	39.4121	0.008192	0.018485	0.073	0.44317	-2873.69	1	-2873.69	1	0.029424	0.266633	0.1103	0.110354	True
FBgn0033860	-4132.1	1	-4131.93	1.66906	0.077465	1.1571	-0.9331	0.0669474	-4137.37	1	-4137.37	1	0.007416	0.132413	-0.0791	0.0560066	-4137.37	1	-4137.37	1	0.003507	0.089688	-0.0104	0.0391022	-4125.59	1	-4104.78	321.123	0.010805	0.043937	0.119	0.24592	-4136.66	1	-4136.66	1	0.001708	0.029032	-0.0681	0.0588316	-4137.37	1	-4137.37	1	0.00602	0.134414	-0.0903	0.044787	False
FBgn0033861	-1144.07	1	-1144.07	1	0.254752	1.28004	-0.801	0.199019	-1149.94	1	-1149.94	1	0.027606	0.128266	-998.785	0.215225	-1149.94	1	-1149.94	1	0.022288	0.064835	0.1963	0.343765	-1149.8	1	-1147.94	42.8676	0.01202	0.060649	0.0909	0.19819	-1149.94	1	-1149.94	1	0.00807	8e-06	998.893	1008.75	-1149.94	1	-1149.94	1	0.036084	0.136268	-998.735	0.264802	True
FBgn0033867	-6976.18	1	-6974.97	548.257	0.112623	1.25742	-0.9104	0.0895669	-6982.06	1	-6981.93	5.5727	0.017112	0.153205	0.0812	0.111693	-6981.8	1	-6981.8	1	0.009222	0.103874	-0.0755	0.0887806	-6966.67	1	-6930.37	299.487	0.033237	0.071073	0.2921	0.467646	-6982.11	1	-6965.86	704.563	0.011137	0.054346	0.0294	0.204928	-6982.11	1	-6982.11	1	0.007858	0.112879	0.0391	0.0696144	False
FBgn0033865	-3833.36	1	-3831.13	9.65601	0.242109	2.21063	-0.8905	0.10952	-3834.24	1	-3834.24	1	0.040036	0.200597	0.0378	0.199584	-3834.45	1	-3834.45	999	0.062739	0.167441	-0.8818	0.374693	-3833.35	1	-3833.27	2.07429	0.01994	0.023505	0.4039	0.84833	-3832.46	1	-3832.46	1	0.021647	0.050348	-0.0144	0.429948	-3834.45	1	-3834.45	1	0.032562	0.149218	0.0564	0.218218	True
FBgn0039474	-2371.94	1	-2370.81	998.702	0.061002	0.869027	-0.9298	0.0701957	-2370.29	1	-2369.58	6.35183	0.025938	0.141428	0.1594	0.183401	-2373.61	1	-2373.61	1	0.007256	0.096075	0.0265	0.0755243	-2372.96	1	-2372.65	11.0782	0.009379	0.005778	1.623	1.62323	-2373.61	1	-2373.61	1	0.000261	0.025014	0.0103	0.0104342	-2373.39	1	-2371.98	16.5374	0.008607	0.100736	0.0614	0.0854412	False
FBgn0039471	-2175.72	1	-2173.87	998.851	0.045649	0.959297	-0.9524	0.0475859	-2177.65	1	-2177.65	1	0.012356	0.117473	0.1051	0.105182	-2177.8	1	-2177.8	1	6e-06	0.061439	-0.0358	9.76578394831e-05	-2177.02	1	-2174.74	419.471	0.002567	0.043553	0.0166	0.0589397	-2177.8	1	-2177.8	1	3e-06	0.031855	-0.0422	9.41767383456e-05	-2177.8	1	-2177.8	1	0.002312	0.106674	0.0216	0.0216735	False
FBgn0039470	-4016.37	1	-4015.2	78.011	0.270314	2.9858	-0.9095	0.0905331	-4011.36	1	-4010.33	7.68965	0.057441	0.133414	0.3475	0.430547	-4014.61	1	-4013.99	7.5028	0.024555	0.057576	-998.573	0.42648	-4016.35	1	-4012.94	469.921	0.015706	0.042544	-0.5553	0.369171	-3987.7	1	-3876.31	999	0.169818	0.191259	-0.0366	0.887895	-4016.46	1	-4016.46	1	0.043007	0.092614	0.3814	0.464368	True
FBgn0039479	-1915.18	1	-1914.17	215.5	0.026705	0.773666	-0.9655	0.0345175	-1915.66	1	-1915.66	1	0.002854	0.093505	-0.1615	0.0305224	-1915.83	1	-1915.83	1	0.00346	0.09526	0.0175	0.0363216	-1914.9	1	-1914.9	1	0.006862	0.046574	0.1472	0.147335	-1914.71	1	-1910.96	999	0.004927	0.031788	0.1549	0.154996	-1915.83	1	-1915.83	1	6e-06	0.056662	-0.1919	0.000105891	False
FBgn0002306	-7316.08	1	-7308.62	745.702	0.115049	0.763081	-0.8492	0.150769	-7315.3	1	-7315.3	1	0.015826	0.077145	0.1477	0.205146	-7316.57	1	-7317.02	1	0.010299	0.053582	-0.0599	0.19221	-7317.01	1	-7317.02	1	0.003294	0.018718	-0.0446	0.17598	-7316.05	1	-7314.47	27.8967	0.004854	0.026662	-0.0385	0.182057	-7316.75	1	-7316.75	1	0.016234	0.063321	0.199	0.256376	False
FBgn0037728	-1286.94	1	-1286.93	1.13845	0.046926	1.45782	-0.9678	0.0321892	-1288.14	1	-1288.14	1	0.004471	0.086553	-0.0236	0.0516562	-1287.33	1	-1287.33	1	0.004507	0.091287	0.0493	0.0493718	-1288.17	1	-1288.17	1	0.004358	0.028912	0.1506	0.150733	-1286.76	1	-1259.9	999	0.017814	0.055092	0.3233	0.32335	-1287.6	1	-1287.6	1	0.004453	0.110552	-0.035	0.0402797	False
FBgn0037721	-1492.72	1	-1492.42	7.3167	0.081343	0.934536	-0.913	0.0870411	-1493.5	1	-1493.5	1	0.006029	0.022245	0.2169	0.271027	-1494.53	1	-1494.53	1	0.006082	0.073352	-0.0013	0.0829153	-1494.53	1	-1494.53	1	5e-06	0.045181	-0.0569	0.000110666	-1494.53	1	-1494.53	1	0.002	0.023883	0.0267	0.0837416	-1494.53	1	-1494.53	1	0.002	0.11156	-0.0362	0.0179276	False
FBgn0037720	-3183.51	1	-3181.47	446.376	0.083134	1.37649	-0.9396	0.0603955	-3184.55	1	-3184.55	1	0.009224	0.063629	0.1002	0.144965	-3184.99	1	-3184.99	1	0.005636	0.05859	0.0228	0.0961939	-3184.44	1	-3184.44	1	0.005589	0.056399	0.0788	0.0990975	-3184.99	1	-3184.99	1	0.001858	0.024946	0.0542	0.0744809	-3184.63	1	-3184.63	1	0.008422	0.106794	0.0341	0.0788621	False
FBgn0037723	-1607.3	1	-1607.3	1	0.028298	1.10572	-0.9744	0.0255923	-1607.3	1	-1607.3	1	0.004219	0.125475	-4.5789	0.0336242	-1607.05	1	-1607.05	1	0.002425	0.082365	0.0156	0.0294421	-1602.91	1	-1602.71	399.11	0.004123	4e-06	998.744	1030.75	-1580.5	1	-1541.11	340.211	0.05748	0.169988	0.0819	0.338142	-1607.3	1	-1607.3	1	1.4e-05	0.144543	-4.6124	9.68569906533e-05	False
FBgn0037722	-3835.44	1	-3835.44	1.11211	0.308998	2.94882	-0.8952	0.104787	-3838.66	1	-3838.66	1	0.027598	0.114514	-998.759	0.241001	-3838.66	1	-3838.66	1	0.014415	0.064174	0.0924	0.224624	-3837.23	1	-3837.23	1	0.01157	0.028321	0.3014	0.408531	-3838.16	1	-3838.66	1	0.013964	0.050485	0.1695	0.276597	-3838.3	1	-3838.3	1	0.037281	0.118297	-998.685	0.315147	True
FBgn0014076	-899.521	1	-899.472	4.27963	0.218311	0.89588	-0.7563	0.243683	-897.807	1	-897.666	2.36563	0.035217	0.043436	-0.8095	0.810779	-899.521	1	-899.521	1	0.013431	0.136704	-0.1837	0.0982488	-899.521	1	-899.521	1	0.00435	0.019835	0.2192	0.219309	-899.521	1	-899.521	1	2e-06	0.019676	0	0.000101647	-899.521	1	-899.521	1	0.004277	0.098456	-1.5769	0.0434407	False
FBgn0037727	-6140.45	1	-6139.45	149.998	0.307264	3.22309	-0.9047	0.0953322	-6143.22	1	-6144.28	1	0.036815	0.089046	0.2162	0.413438	-6143	1	-6143	1	0.015403	0.067057	-0.0533	0.2297	-6140.51	1	-6124.03	999	0.016162	0.04251	0.1543	0.380193	-6144.28	1	-6144.28	1	0.010131	0.029741	0.1147	0.340641	-6144.28	1	-6144.28	1	0.039621	0.172321	0.0327	0.229926	True
FBgn0037726	-18335.2	1	-18335	1.95764	0.010694	0.908098	-0.9882	0.0117763	-18336.8	1	-18336.8	1	0.000569	0.073843	0.0037	0.00770554	-18336.6	1	-18336.6	1	0.00101	0.077614	-0.0028	0.0130131	-18260.3	1	-18153.7	295.287	0.007583	0.050789	0.1271	0.149304	-18336.4	1	-18334.5	999	0.000574	0.024462	0.0013	0.023465	-18336.8	1	-18336.8	1	0.00056	0.107046	0.0012	0.0052314	False
FBgn0030037	-3548.49	1	-3548.49	1.0799	0.019949	1.27232	-0.9843	0.0156792	-3547.26	1	-3547.26	1	0.006686	0.111571	0.0598	0.059926	-3549.47	1	-3549.47	1	7e-06	0.070482	-1.1278	9.93161374535e-05	-3549.47	1	-3549.47	25.8589	3e-06	0.028863	-0.032	0.000103939	-3531.93	1	-3525.92	72.744	0.009157	0.026686	0.311	0.343139	-3549.47	1	-3549.47	1	0.00082	0.082856	0.0098	0.00989669	False
FBgn0004908	-1290.51	1	-1290.51	1	0.00575	1.22151	-0.9953	0.00470727	-1265.42	1	-1238.33	369.385	0.065065	0.310696	0.2093	0.209417	-1289.66	1	-1289.66	1	0.005769	0.114561	0.0503	0.0503575	-1290.51	1	-1290.51	1	0.00286	0.023788	0.0469	0.120229	-1290.51	1	-1290.51	1	6e-06	0.056858	-0.0732	0.000105526	-1290.34	1	-1290.34	1	0.002894	0.094879	0.0304	0.030502	False
FBgn0031574	-7087.25	1	-7082.11	122.136	0.062739	1.35453	-0.9537	0.0463178	-7095.06	1	-7095.06	1	0.009242	0.120673	-0.023	0.0765871	-7096.15	1	-7096.15	1	0.002714	0.080941	-0.026	0.0335306	-7096.14	1	-7096.14	26.9486	0.002569	0.035269	-0.0009	0.0728402	-7096.15	1	-7096.15	1	0.000811	0.027975	-0.0447	0.0289902	-7096.15	1	-7096.15	1	0.006399	0.118036	-0.0454	0.0542123	False
FBgn0010488	-6615.46	1	-6614.34	49.3421	0.058068	0.928119	-0.9374	0.0625653	-6615.8	1	-6614.51	14.0688	0.007326	0.067548	0.0369	0.108456	-6616.17	1	-6608.24	651.099	0.008586	0.064893	0.0025	0.13231	-6616.17	1	-6616.17	1	0.000898	0.014323	-0.1458	0.0626964	-6614.32	1	-6605.94	999	0.002921	0.014482	-0.0068	0.201699	-6616.17	1	-6616.17	1	0.004973	0.085522	-0.0135	0.0581488	False
FBgn0031573	-5688.19	1	-5684.59	10.7565	0.12896	2.11739	-0.9391	0.0609052	-5695.8	1	-5693.47	999	0.013135	0.13018	0.0561	0.100899	-5696.77	1	-5696.77	1	0.007498	0.066516	0.024	0.112725	-5696.77	1	-5696.77	1	0.003723	0.030671	-0.103	0.121385	-5696.74	1	-5696.77	1	0.003075	0.037291	-0.1419	0.0824596	-5693.63	1	-5693.26	4.14842	0.011137	0.084477	0.087	0.131835	False
FBgn0033142	-2418.69	1	-2417.86	3.70513	0.099863	0.852555	-0.8829	0.117134	-2426.79	1	-2426.79	1	0.005228	0.134478	-0.0066	0.0388762	-2426.42	1	-2426.42	1	0.011613	0.069723	-0.1729	0.166559	-2426.77	1	-2426.77	1	0.003807	0.039723	0.0957	0.0958387	-2426.79	1	-2426.79	1	2e-06	0.017503	0	0.000114266	-2426.62	1	-2426.01	6.33322	0.014493	0.175116	0.0373	0.0827623	False
FBgn0031571	-20476.4	1	-20475.8	30.7937	0.035771	2.36464	-0.9849	0.0151274	-20477.5	1	-20476.2	17.4062	0.005541	0.17792	0.0148	0.0311432	-20477.6	1	-20476.2	14.4411	0.002262	0.085126	0.0199	0.0265724	-20478.4	1	-20478.4	1	0.001687	0.040755	-0.0379	0.0413937	-20475.7	1	-20474.3	12.5681	0.00143	0.035344	-0.0388	0.0404595	-20480	1	-20480	1	0.00277	0.144298	0.0029	0.0191964	False
FBgn0004028	-250.285	1	-250.285	1	1e-06	3e-06	-0.6019	0.333333	-250.285	1	-250.285	1	1e-06	2e-06	0.0977	0.5	-250.285	1	-250.285	1	1e-06	3e-06	-0.0522	0.333333	-249.315	1	-248.832	17.1186	0.033402	0.051214	0.2733	0.652204	-250.285	1	-240.45	999	0.05214	0.113187	0.0818	0.460654	-250.285	1	-250.285	1	5e-06	0.053904	-0.3671	9.27574948056e-05	False
FBgn0050424	-709.558	1	-709.558	1	0.246244	2.45125	-0.8995	0.100457	-710.208	1	-710.208	1	0.080585	0.273648	-525.822	0.294484	-709.8	1	-708.602	43.523	0.063385	6.3e-05	998.993	1006.11	-707.563	1	-704.007	44.7045	0.75538	64.6854	-998.988	0.0116778	-710.208	1	-710.208	1	0.013984	0.13149	-998.894	0.10635	-709.325	1	-707.406	336.845	0.157802	0.152968	-525.085	1.0316	True
FBgn0050421	-8080.93	1	-8078.12	75.1255	0.105358	1.5812	-0.9334	0.0666317	-8084.86	1	-8084.86	1	0.007385	0.081432	-998.909	0.0906892	-8080.53	1	-8080.11	6.88541	0.010329	0.064457	0.0797	0.160246	-8082.58	1	-8082.58	1	0.004265	0.019126	0.1156	0.222995	-8084.71	1	-8084.71	1	0.002123	0.016296	0.0229	0.130277	-8084.86	1	-8084.86	1	0.005964	0.075019	-998.92	0.0794999	False
FBgn0020545	-2453.86	1	-2452.76	201.471	0.084208	90.1109	-0.9991	0.000934493	-2457.01	1	-2457.01	1	0.008141	0.067386	0.0922	0.120811	-2457.35	1	-2457.35	1	0.002536	0.084661	-10.8633	0.0299548	-2453.77	1	-2453.66	2.57347	0.007451	0.01128	0.6044	0.66055	-2457.68	1	-2457.68	1	0.001156	0.02908	-0.0164	0.0397524	-2457.68	1	-2457.68	1	0.004448	0.115622	0.0099	0.0384702	True
FBgn0050428	-2020.03	1	-2018.17	220.642	0.244413	4.68904	-0.9479	0.0521243	-2018	1	-2008.81	514.586	0.055681	0.130916	0.3586	0.425319	-2019.14	1	-2018.79	7.4004	0.028441	0.081492	0.0922	0.349004	-2020.79	1	-2020.79	1	0.010266	0.021113	0.315	0.486241	-1991.32	1	-1953.54	260.261	0.351769	0.56567	0.4507	0.621863	-2020.79	1	-2020.79	1	0.020847	0.119245	0.1081	0.174825	True
FBgn0031410	-1349.12	1	-1348.64	2.34843	0.303515	2.23586	-0.8643	0.135749	-1350.73	1	-1350.73	1	0.01755	0.166696	-0.0216	0.105281	-1350.73	1	-1350.7	1	0.019888	0.050156	-998.604	0.396523	-1350.73	1	-1350.73	1	0.009009	0.081771	-0.5525	0.110174	-1349.83	1	-1333.93	999	0.027537	0.026849	0.3629	1.02562	-1349.81	1	-1349.81	1	0.03198	0.064961	0.3654	0.492295	True
FBgn0033391	-2056.3	1	-2056.3	1	0.017009	0.966588	-0.9824	0.0175969	-2056.16	1	-2056.16	1	0.002766	0.074294	-0.0077	0.0372305	-2040.35	1	-2027.41	999	0.019819	0.074795	0.1364	0.264978	-2056.3	1	-2056.3	1	4e-06	0.040278	0	9.93097969115e-05	-2056.06	1	-2055.91	177.254	0.00138	1e-06	999	1380	-2056.3	1	-2056.3	1	0.002778	0.108859	-0.0194	0.0255192	False
FBgn0033392	-5373.23	1	-5371.89	70.1826	0.08277	1.52317	-0.9457	0.0543405	-5374.19	1	-5374.19	1	0.012086	0.08482	-0.0264	0.14249	-5375.1	1	-5374.76	9.51812	0.006676	0.073207	0.0186	0.0911935	-5374.68	1	-5374.68	1	0.00331	0.03256	0.0496	0.101658	-5375.1	1	-5375.1	1	0.00066	0.030371	-0.0304	0.0217313	-5375.08	1	-5375.08	1	0.011298	0.146851	-0.092	0.0769351	False
FBgn0033393	-2929.67	1	-2926.13	377.927	0.096616	1.00282	-0.9037	0.0963439	-2933.84	1	-2929.61	998.998	0.024433	0.111832	0.0652	0.21848	-2935.49	1	-2935.49	1	0.007439	0.104215	0.0368	0.0713813	-2934.87	1	-2934.87	1	0.004345	0.030414	-0.1737	0.142862	-2935.49	1	-2935.49	1	3e-06	0.028956	-0.3165	0.000103605	-2935.37	1	-2934.82	6.09648	0.016938	0.125084	-0.0179	0.135413	False
FBgn0031579	-696.928	1	-694.973	998.806	0.114502	0.341135	-0.6643	0.33565	-697.004	1	-697.004	1	0.025617	0.043844	-998.416	0.584276	-698.238	1	-698.238	1	0.004785	0.08222	-0.1197	0.0581975	-697.41	1	-697.113	999	0.004755	5e-06	999	951	-698.238	1	-698.238	1	0	5e-06	0	0.0001	-698.238	1	-698.238	1	0.008278	0.057369	-998.856	0.144294	False
FBgn0035428	-2502.94	1	-2500.37	999	0.072227	0.943849	-0.9235	0.0765239	-2500.9	1	-2500.9	1	0.01558	0.052262	0.2455	0.298113	-2503.35	1	-2503.36	1	0.009714	0.072615	-0.168	0.133774	-2503.36	1	-2503.36	1	0.00411	0.06809	-0.0874	0.0603613	-2503.36	1	-2503.36	1	1e-06	0.008809	-0.1477	0.00011352	-2503.36	1	-2503.36	1	0.005482	0.115241	-0.005	0.0475699	False
FBgn0035429	-4746.41	1	-4743.43	360.989	0.138768	1.2115	-0.8855	0.114542	-4751.03	1	-4751.03	1	0.011342	0.11426	0.0559	0.0992648	-4750.83	1	-4750.83	1	0.007608	0.058352	0.0968	0.130381	-4736.77	1	-4679.33	999	0.033815	0.104701	0.1947	0.322967	-4751.03	1	-4750.94	1	0.001515	0.023786	-0.0646	0.0636929	-4751.03	1	-4751.03	1	0.011714	0.108532	0.0645	0.107931	False
FBgn0024510	-11223.1	1	-11223	509.264	0.163942	2.81911	-0.9418	0.0581539	-11209.5	1	-11209.5	1.1999	0.030604	0.112897	0.0409	0.271079	-11217.2	1	-11217.2	1	0.019474	0.072703	0.0076	0.267857	-11223.1	1	-11223.1	1	0.005544	0.025177	-0.0388	0.220201	-11219.8	1	-11218.9	1	0.004478	0.01208	0.1117	0.370695	-11223.1	1	-11223.1	1	0.015038	0.114904	-0.0993	0.130874	False
FBgn0035424	-6947.69	1	-6942.58	302.09	0.145654	1.05435	-0.8619	0.138146	-6959.01	1	-6959.01	1	0.004592	0.049126	-0.0295	0.0934739	-6956.04	1	-6952.43	153.491	0.007802	0.047761	-0.0318	0.163355	-6958.72	1	-6958.72	1.58544	0.002536	0.008901	0.1379	0.284912	-6958.99	1	-6959.01	56.1059	0.001009	0.007126	-0.0055	0.141594	-6959.01	1	-6959.01	1	0.003987	0.072338	-0.0679	0.0551163	False
FBgn0035425	-2818.46	1	-2818.19	1.65724	0.114325	1.01068	-0.8869	0.113117	-2826.89	1	-2826.89	1	0.008856	0.110363	0.062	0.0802443	-2826.89	1	-2826.89	1	0.006355	0.101914	-0.1361	0.0623565	-2826.89	1	-2826.89	1	0.001104	0.031306	-0.0431	0.0352648	-2826.89	1	-2826.89	1	0.001102	0.028265	-0.0394	0.0389881	-2826.89	1	-2826.89	1	0.00571	0.097966	0.0401	0.0582855	False
FBgn0035426	-2661	1	-2661	1	0.285563	15.2968	-0.9813	0.0186681	-2661.02	1	-2661.02	1	0.025861	0.128863	-130.037	0.200686	-2660.64	1	-2660.64	1	0.011748	0.033828	-0.0074	0.347286	-2661.02	1	-2661.01	1	0.008969	0.035659	-0.5202	0.251521	-2660.46	1	-2660.43	1.64635	0.014578	0.022914	-0.1355	0.636205	-2661.02	1	-2661.02	1	0.024854	0.290859	-130.152	0.0854503	True
FBgn0035427	-815.569	1	-815.569	1	0.006068	0.48344	-0.9874	0.0125517	-815.532	1	-815.532	1	0.005949	0.129595	0.0458	0.0459045	-815.569	1	-815.569	1	0	6e-06	-999	0.0001	-815.569	1	-815.569	1	1e-06	0.011857	-0.2488	8.43383655225e-05	-815.569	1	-815.569	1	2e-06	0.024201	-0.2488	8.2641213173e-05	-815.569	1	-815.569	1	4e-06	0.043882	0	9.11535481519e-05	False
FBgn0035420	-13358.8	1	-13358.8	1	0.050737	1.64938	-0.9692	0.0307613	-13375.6	1	-13375.6	1	0.0019	0.122473	-0.0212	0.0155136	-13375.6	1	-13375.6	1	0.001181	0.055999	0.0143	0.0210897	-13372.4	1	-13372.4	1	0.001652	0.012567	0.0981	0.131455	-13375.6	1	-13375.6	1	0.00047	0.015216	-0.0025	0.0308885	-13375.6	1	-13370.7	19.0147	0.005459	0.120625	0.0086	0.045256	False
FBgn0035422	-976.727	1	-976.728	1	0.008588	0.352939	-0.9757	0.0243328	-976.728	1	-976.728	1	6e-06	0.059304	0	0.000101174	-959.998	1	-932.538	635.235	0.13382	0.317088	0.2959	0.422028	-976.728	1	-976.728	1	4e-06	0.044923	0	8.90412483583e-05	-975.115	1	-975.066	999	0.002797	3e-06	999	932.333	-976.728	1	-976.728	1	4e-06	0.044657	0	8.95716237096e-05	False
FBgn0035423	-541.741	1	-541.741	1	5e-05	0.504453	-0.9999	9.91172616676e-05	-541.741	1	-541.741	1	2e-06	0.016459	-0.4011	0.000121514	-541.741	1	-541.741	1	2e-06	0.016594	0	0.000120525	-541.741	1	-541.741	1.05496	1e-06	3e-06	0.2444	0.333333	-541.741	1	-541.741	1	0	7e-06	0	0.0001	-541.741	1	-541.741	1	2e-06	0.016681	-0.4011	0.000119897	False
FBgn0033138	-1740.66	1	-1740.66	1	0.056166	1.37116	-0.959	0.0409622	-1740.66	1	-1740.66	1	0.010422	0.140866	0.0739	0.0739852	-1739.64	1	-1739.64	1	0.011415	0.085257	0.0241	0.133889	-1739.92	1	-1739.92	1	0.00321	0.011211	0.1663	0.286326	-1740.66	1	-1740.66	1	0.002616	0.052605	-0.0704	0.0497291	-1737.27	1	-1736.09	6.50541	0.020291	0.103618	0.1957	0.195825	False
FBgn0033139	-743.191	1	-743.004	22.4348	0.557158	69.3438	-0.992	0.00803472	-741	1	-737.108	1.16501	0.079315	0.094075	-11.8092	0.843104	-745.158	1	-745.158	1	0.011715	0.070809	0.1654	0.165445	-745.158	1	-745.158	1	0.005845	0.040299	0.1449	0.145041	-745.158	1	-745.158	1	2e-06	0.020762	0	9.63298333494e-05	-745.158	1	-745.158	1	1e-06	0.011915	-12.6522	8.3927822073e-05	True
FBgn0030734	-2754.03	1	-2753.94	1.66754	0.030474	1.37109	-0.9778	0.0222261	-2754.52	1	-2754.52	1	0.004399	0.084446	0.0436	0.0520925	-2756.19	1	-2756.19	1	0.001086	0.055196	-0.2751	0.0196753	-2756.19	1	-2756.19	1	1e-06	0.010614	0	9.42151874882e-05	-2755.59	1	-2755.59	1	0.001078	0.014123	0.0762	0.0763294	-2756.19	1	-2756.19	1	0.002191	0.082055	0.0182	0.0267016	False
FBgn0033648	-4623.94	1	-4623.94	1	0.163334	1.95482	-0.9164	0.0835544	-4624.69	1	-4624.44	2.58836	0.03155	0.15511	0.0837	0.203404	-4626.1	1	-4626.1	1	0.012435	0.100146	0.1065	0.124169	-4625.56	1	-4626.1	6.73506	0.008995	0.038449	0.1354	0.233946	-4626.1	1	-4626.1	1	0.001888	0.050038	-0.0608	0.0377313	-4626.1	1	-4626.1	1	0.017036	0.135314	0.0062	0.1259	False
FBgn0033649	-2678.62	1	-2675.04	168.308	0.246613	0.815068	-0.6974	0.302567	-2689.79	1	-2689.79	1	0.020963	0.103688	-998.798	0.202174	-2689.79	1	-2689.79	1	0.004274	0.093959	0.0122	0.0454879	-2688.97	1	-2681.38	357.836	0.007288	0.048056	-0.1757	0.151656	-2689.79	1	-2689.79	1	0	6e-06	-0.3273	0.0001	-2689.79	1	-2689.78	1	0.020824	0.067991	-998.694	0.306276	False
FBgn0036450	-6796.72	1	-6796.51	59.1984	0.115659	1.43343	-0.9193	0.0806869	-6795.37	1	-6795.37	1	0.016216	0.072948	0.0899	0.222295	-6791.95	1	-6790.62	7.33797	0.01267	0.041622	0.0888	0.304406	-6796.72	1	-6796.49	3.84718	0.001647	0.003577	0.2191	0.460442	-6796.31	1	-6796.3	7.61044	0.003319	0.013308	0.0082	0.249399	-6796.71	1	-6796.72	1	0.009936	0.09297	-0.0255	0.106873	False
FBgn0036451	-10615.5	1	-10613.8	2.3076	0.045551	1.35433	-0.9664	0.0336337	-10630.9	1	-10630.9	1	0.002631	0.074181	0.005	0.0354673	-10630.8	1	-10630.8	1	0.002343	0.0687	-0.0245	0.0341048	-10629.5	1	-10629.5	1	0.00201	0.037898	0.0278	0.0530371	-10630.9	1	-10630.9	1	3e-06	0.027629	-0.0251	0.000108582	-10630.9	1	-10630.9	1	0.002539	0.113538	-0.0081	0.0223626	False
FBgn0033133	-1618.84	1	-1618.82	1.31134	0.135778	1.42951	-0.905	0.0949823	-1620.51	1	-1620.51	1	0.008441	0.107092	0.0639	0.0788201	-1620.49	1	-1620.49	1	0.008764	0.096872	0.0009	0.0904699	-1619.86	1	-1619.86	1	0.002144	0.006792	0.3156	0.315665	-1620.51	1	-1620.51	1	0.002137	0.039076	0.0546	0.0546883	-1619.75	1	-1619.75	1	0.016536	0.086914	0.1754	0.190257	False
FBgn0036454	-4232.6	1	-4232.6	1	0.042806	0.883445	-0.9515	0.0484535	-4234.63	1	-4234.63	1	0.005215	0.105936	-0.008	0.0492278	-4226.24	1	-4204.73	999	0.007983	0.077206	0.0763	0.103399	-4234.63	1	-4234.63	1	0.002278	0.054724	0.0415	0.0416271	-4234.63	1	-4234.63	1	0.000755	0.047296	0.0159	0.0159633	-4234.63	1	-4234.16	8.0522	0.00303	0.082724	-0.0206	0.0366278	False
FBgn0033136	-1805.8	1	-1805.8	1	0.061949	1.4556	-0.9574	0.0425591	-1800.5	1	-1800.5	1	0.030196	0.115086	0.2623	0.262378	-1805.8	1	-1805.8	1	0.001956	0.088591	-998.978	0.022079	-1805.8	1	-1805.8	1	0.001903	0.056718	0.0335	0.033552	-1788.64	1	-1754.54	999	0.046109	0.109821	0.4198	0.419856	-1805.8	1	-1805.8	1	0.010182	0.139165	0.0731	0.0731649	False
FBgn0033137	-1947.22	1	-1947.21	1.20945	0.097744	1.15214	-0.9152	0.0848367	-1947.46	1	-1947.46	1	0.018757	0.138869	0.0992	0.13507	-1947.49	1	-1947.49	1	7e-06	0.071387	-73.6303	9.80570692143e-05	-1947.47	1	-1947.47	1	0.005475	0.035027	-998.844	0.156308	-1947.49	1	-1947.49	1	0.001806	0.023561	-998.923	0.0766521	-1945.44	1	-1945.16	3.22968	0.020777	0.104547	0.1628	0.198734	False
FBgn0010229	-5972.04	1	-5972.04	1	0.09057	1.35226	-0.933	0.0669767	-5975.62	1	-5975.62	1	0.00409	0.078233	0.029	0.0522797	-5975.03	1	-5975.03	1	0.004469	0.04298	0.0585	0.103979	-5972.55	1	-5972.44	2.77808	0.003535	0.007011	0.3546	0.504208	-5975.62	1	-5975.62	1	0.000472	0.008639	-0.0951	0.054636	-5975.62	1	-5975.62	1	0.011486	0.116382	0.0754	0.0986922	False
FBgn0040502	-1540.09	1	-1539.78	4.50081	0.140233	93.1084	-0.9985	0.00150613	-1542.04	1	-1542.04	1	0.011942	0.117094	0.0743	0.101986	-1542.04	1	-1542.04	1	0.00487	0.180044	-389.018	0.0270489	-1542.04	1	-1542.03	1	0.00225	0.045357	-998.95	0.0496065	-1542.02	1	-1542.03	2.13503	0.004469	0.041517	-998.892	0.107643	-1542.04	1	-1542.04	1	0.008991	0.177983	0.0228	0.0505161	True
FBgn0034239	-3959.31	1	-3959.05	1.79773	0.071235	1.43876	-0.9505	0.0495115	-3959.92	1	-3959.92	1	0.007624	0.099514	-0.0549	0.0766123	-3959.16	1	-3959.16	1	0.010053	0.086696	0.0422	0.115957	-3960.7	1	-3960.7	1	0.000832	0.034803	-0.2257	0.023906	-3960.34	1	-3960.34	1	0.002514	0.038751	-0.1847	0.0648757	-3960.71	1	-3960.71	1	0.00329	0.117628	-0.1035	0.0279695	False
FBgn0040507	-6288.91	1	-6288.91	1.02368	0.034287	1.91358	-0.9821	0.0179177	-6292.01	1	-6294.96	108.324	0.0061	0.064271	0.0917	0.0949106	-6297.48	1	-6297.48	1	0.001696	0.108469	-0.0504	0.0156358	-6290.49	1	-6276.65	999	0.003458	0.050669	0.0395	0.0682469	-6294.9	1	-6287.03	999	0.001261	0.028599	0.0153	0.0440925	-6296.76	1	-6295.95	7.52988	0.002637	0.141201	0.0155	0.0186755	False
FBgn0040505	-7636.09	1	-7636.09	1	0.050694	1.42737	-0.9645	0.0355156	-7651.8	1	-7651.8	1	0.003069	0.089796	-0.0104	0.0341775	-7651.87	1	-7651.87	1	0.001422	0.096892	0.0014	0.0146761	-7635.78	1	-7609.77	830.541	0.007769	0.062994	0.1004	0.123329	-7651.87	1	-7651.87	1	0.001759	0.032356	0.0315	0.054364	-7651.87	1	-7651.87	1	0.001755	0.128754	-0.031	0.0136306	False
FBgn0039890	-5522.42	1	-5522.35	1	0.099857	1.62518	-0.9386	0.0614438	-5522.42	1	-5522.37	1	0.010017	0.072952	-998.863	0.137309	-5522.42	1	-5522.42	1	0.002519	0.047714	0.0183	0.0527937	-5521.1	1	-5521.1	1	0.0018	0.010765	0.0585	0.167209	-5522.1	1	-5522.1	1	0.000596	0.008337	-0.0372	0.0714885	-5522.42	1	-5522.42	1	0.012083	0.113686	-998.894	0.106284	False
FBgn0039897	-1184.69	1	-1184.4	14.6061	0.279891	2.21577	-0.8737	0.126318	-1185.36	1	-1185.36	1	0.038827	0.121296	0.0957	0.320101	-1185.36	1	-1185.36	1	0.007075	0.115261	-998.939	0.0613824	-1183.07	1	-1183.05	1	0.007356	0.02614	0.177	0.281408	-1185.36	1	-1185.36	1	0.00737	0.012838	0.4697	0.574077	-1185.36	1	-1185.36	1	0.02831	0.144847	-0.029	0.195448	True
FBgn0034237	-4419.37	1	-4418.73	7.20375	0.015324	1.15379	-0.9867	0.0132815	-4420.8	1	-4420.8	1	0.001896	0.134125	-0.0529	0.0141361	-4418.57	1	-4418.57	1	0.004312	0.121526	0.0231	0.0354821	-4419.25	1	-4419.25	1	0.001208	0.021481	0.0361	0.0562357	-4420.8	1	-4420.8	1	4e-06	0.035182	-0.0201	0.000113695	-4420.39	1	-4418.31	882.511	0.000655	0.119239	-0.0615	0.00549317	False
FBgn0250753	-830.143	1	-829.087	10.8793	0.010906	0.14586	-0.9252	0.0747703	-830.298	1	-830.298	1	1e-06	0.005681	-0.3501	0.000176025	-830.298	1	-830.298	1	1e-06	0.009054	0	0.000110448	-830.298	1	-830.298	1.084	0	5e-06	-0.4545	0.0001	-830.091	1	-827.743	60.843	0.005436	0.037033	-0.3078	0.146788	-830.298	1	-830.298	1	2e-06	0.021762	-0.3501	9.19033177098e-05	False
FBgn0250755	-3889.46	1	-3886.4	84.2446	0.109116	1.95376	-0.9442	0.0558493	-3896.05	1	-3895.54	10.3836	0.00918	0.163497	-0.0646	0.0561478	-3896.05	1	-3896.05	1	0.007176	0.083269	0.0502	0.0861785	-3859.45	1	-3778.75	538.593	0.049513	0.139364	0.3522	0.355278	-3877.53	1	-3829.91	999	0.040285	0.125447	0.318	0.321132	-3896.1	1	-3896.1	1	0.001731	0.102642	-0.1038	0.0168644	False
FBgn0010225	-6383.88	1	-6383.88	1	0.068757	1.76346	-0.961	0.0389899	-6377.42	1	-6376.4	3.85151	0.020961	0.102627	-0.9444	0.204244	-6383.07	1	-6383.07	1	0.010151	0.067461	0.0447	0.150472	-6382.3	1	-6382.3	1	0.003073	0.014657	0.0556	0.209661	-6383.48	1	-6382	28.563	0.004575	0.011919	0.2298	0.383841	-6380.34	1	-6380.34	1	0.024009	0.146412	-0.9846	0.163982	False
FBgn0250757	-2656.78	1	-2665.34	1	0.076221	0.949583	-0.9197	0.0802679	-2658.75	1	-2657.3	11.3781	0.011229	0.110375	0.1016	0.101735	-2655.96	1	-2655.96	1	0.48066	9.53422	-2.6376	0.0504142	-2660.24	1	-2665.34	1	0.005759	0.040868	0.1118	0.140917	-2660.5	1	-2660.5	1	4e-06	0.039674	-0.029	0.000100822	-2659.54	1	-2654.67	999	0.00795	0.065308	0.1216	0.121731	True
FBgn0035397	-5011.51	1	-5011.51	1	0.050828	0.576261	-0.9118	0.0882031	-5017.03	1	-5017.03	1	0.002251	0.038092	0.0401	0.0590938	-5017.03	1	-5017.03	1	0.000575	0.037264	-0.0154	0.0154304	-5017.03	1	-5017.03	1	0.001149	0.015779	0.0727	0.0728183	-5017.03	1	-5017.03	1	2e-06	0.01531	0	0.000130634	-5017.03	1	-5017.03	1	0.002927	0.063541	0.0271	0.0460647	False
FBgn0005778	-2927.81	1	-2927.81	1	0.115441	1.97329	-0.9415	0.0585019	-2928.12	1	-2928.12	1	0.01809	0.124147	-0.5337	0.145714	-2929.84	1	-2929.84	1	0.005554	0.102639	-0.0957	0.054112	-2929.84	1	-2929.84	1	0.001301	0.076703	-0.1254	0.0169615	-2929.84	1	-2929.84	1	3e-06	0.030572	-0.1423	9.81290069344e-05	-2929.84	1	-2929.84	1	0.006304	0.176528	-0.6437	0.035711	False
FBgn0035392	-3112.44	1	-3112.44	1	0.090316	2.23128	-0.9595	0.0404773	-3115.48	1	-3115.47	1	0.009375	0.140914	-922.21	0.0665299	-3110.97	1	-3110.82	2.54717	0.009189	0.114667	0.08	0.0801364	-3114.84	1	-3115.48	7.59444	0.002273	0.013999	0.1193	0.162369	-3113.18	1	-3113.18	1	0.003413	0.023903	0.0998	0.142785	-3115.48	1	-3115.48	1	0.004586	0.126686	-922.24	0.0361997	False
FBgn0035393	-1624.94	1	-1624.94	6.64685	0.06917	4.4954	-0.9846	0.0153868	-1624.94	1	-1624.94	1	0.004859	0.137643	0.0023	0.0353015	-1622.94	1	-1622.07	6.09259	0.014718	0.127641	-998.885	0.115308	-1623.87	1	-1623.71	251.237	0.001962	2e-06	998.432	981	-1598.53	1	-1555.44	999	0.081268	0.150853	-0.0292	0.538723	-1624.94	1	-1623.14	44.4743	0.011824	0.112916	0.0717	0.104715	True
FBgn0035390	-1834.47	1	-1833.5	144.504	0.052991	1.22613	-0.9568	0.043218	-1835.89	1	-1835.89	1	0.012715	0.145311	0.0682	0.087502	-1837.08	1	-1836.75	1	0.001524	0.087372	-998.983	0.0174427	-1835.89	1	-1835.89	1	0.004511	0.031263	0.0513	0.144292	-1836.75	1	-1836.75	1	6e-06	0.059332	-0.0929	0.000101126	-1836.66	1	-1836.66	1	0.004483	0.064747	0.0499	0.0692387	False
FBgn0031604	-3848.13	1	-3847.94	2.16859	0.028187	1.49302	-0.9811	0.0188791	-3850.5	1	-3850.5	1	0.003208	0.094223	0.0104	0.0340469	-3851.68	1	-3851.68	1	0.000798	0.071958	0.0003	0.0110898	-3851.68	1	-3851.68	1	0.000796	0.030376	0.0261	0.0262049	-3851.68	1	-3851.68	1	2e-06	0.024865	0	8.04343454655e-05	-3851.68	1	-3851.68	1	0.0008	0.097351	-0.0154	0.00821769	False
FBgn0005771	-3429.7	1	-3429.7	1	0.019428	0.881867	-0.978	0.0220305	-3429.77	1	-3429.77	1	0.001775	0.111995	-70.1243	0.0158489	-3429.76	1	-3429.77	1.58879	0.00276	0.058024	0.0345	0.0475665	-3429.77	1	-3429.77	1	2e-06	0.024358	0	8.21085474998e-05	-3429.01	1	-3429.01	1	0.00091	0.012879	0.0706	0.0706577	-3429.77	1	-3429.75	1	0.000877	0.043112	-70.1199	0.0203424	False
FBgn0005777	-3586.87	1	-3586.87	1	0.036217	1.17166	-0.9691	0.0309108	-3586.69	1	-3586.69	1	0.008482	0.093556	0.0906	0.0906623	-3586.85	1	-3586.85	6.90426	0.002399	0.033688	-0.2087	0.0712123	-3586.85	1	-3586.85	1	0.000808	0.026782	-0.0951	0.0301695	-3586.87	1	-3586.87	1	1e-06	0.00814	-0.1252	0.00012285	-3586.87	1	-3586.87	1	0.006127	0.077672	0.0788	0.078883	False
FBgn0005776	-3749.82	1	-3749.82	1	0.00551	1.02813	-0.9946	0.00535926	-3749.82	1	-3749.82	1	9e-06	0.090232	0	9.97428850075e-05	-3749.82	1	-3749.82	1	5e-06	0.047722	-0.0494	0.000104773	-3749.82	1	-3749.82	1	1e-06	0.013356	0	7.48727163822e-05	-3739.75	1	-3716.79	791.744	0.004793	0.021407	0.2238	0.223899	-3749.72	1	-3749.58	22.2269	0.001578	0.080961	0.0194	0.0194909	False
FBgn0035398	-6434.96	1	-6434.96	1	0.017794	0.810838	-0.9781	0.0219452	-6435.71	1	-6435.71	1	9e-06	0.085545	-0.0374	0.000105208	-6435.71	1	-6435.71	1	6e-06	0.05834	-0.0257	0.000102845	-6435.26	1	-6435.26	1	0.001418	0.049979	0.0283	0.0283719	-6435.71	1	-6435.71	1	0.000472	0.030924	0.0152	0.0152632	-6397.34	1	-6352.28	999	0.018618	0.109202	0.133	0.170491	False
FBgn0035399	-6931.29	1	-6931.29	1	0.449275	2.47757	-0.8187	0.181337	-6933.05	1	-6902.08	39.0299	0.069853	0.15272	-1.346	0.457393	-6933.05	1	-6933.05	1	0.02723	0.052031	0.2208	0.523342	-6933.05	1	-6933.05	1	0.003886	0.029522	-0.1203	0.131631	-6930.67	1	-6920.49	108.616	0.020988	0.031103	0.4229	0.67479	-6933.05	1	-6929.51	455.535	0.063262	0.111519	-1.2361	0.567276	True
FBgn0031606	-8884.71	1	-8883.44	11.2997	0.066656	1.86546	-0.9643	0.0357317	-8884.96	1	-8884.96	1	0.008243	0.121923	0.0197	0.0676082	-8884.96	1	-8884.96	1	0.002822	0.062594	-0.0849	0.0450842	-8884.96	1	-8884.96	1	0.001983	0.030262	0.0005	0.0655277	-8684.37	1	-8490.06	252.01	0.115466	0.197993	0.5182	0.583182	-8884.96	1	-8884.96	1	0.006636	0.144669	-0.002	0.0458702	False
FBgn0010220	-3996.12	1	-3996.06	20.4176	0.050167	2.28364	-0.978	0.021968	-3993.68	1	-3993.68	1	0.013277	0.142251	-998.907	0.093335	-3991.48	1	-3989.46	12.8207	0.008244	0.079469	0.0913	0.103739	-3995.07	1	-3995.07	1	0.003022	0.023836	0.0487	0.126783	-3990.81	1	-3990.81	1	0.003978	0.016777	0.159	0.23711	-3996.12	1	-3996.12	1	0.003633	0.12622	-998.971	0.0287831	False
FBgn0040551	-449.309	1	-449.309	1	0.01934	2.95418	-0.9935	0.00654665	-449.309	1	-449.309	1	2e-05	0.204289	-1.46	9.79005232783e-05	-449.309	1	-449.309	1	1.2e-05	0.119837	-0.0984	0.000100136	-449.309	1	-449.309	1	2e-06	0.022816	-11.8235	8.76577840112e-05	-449.309	1	-449.309	1.00951	0	6e-06	-11.8235	0.0001	-444.855	1	-442.449	45.0248	0.019612	0.106749	-1.2764	0.183721	True
FBgn0051876	-896.394	1	-896.394	1	0.012303	0.607216	-0.9797	0.0202613	-896.394	1	-896.394	1	0.003019	0.150711	-0.0608	0.0200317	-896.394	1	-896.394	1	4e-06	0.042829	-0.0466	9.3394662495e-05	-896.394	1	-896.394	1	6e-06	0.056674	0	0.000105869	-896.394	1	-896.394	1	0	6e-06	0	0.0001	-895.817	1	-895.056	31.539	0.006118	0.051559	0.0379	0.11866	False
FBgn0032891	-6015.33	1	-6015.04	3.26142	0.063008	1.39836	-0.9549	0.0450585	-6014.71	1	-6014.2	5.30188	0.010956	0.101237	0.039	0.108221	-6013.91	1	-6013.88	1.82918	0.0084	0.056759	0.1066	0.147994	-6013.83	1	-6013.83	1	0.003451	0.030301	0.0299	0.113891	-6015.4	1	-6015.4	1	0.001148	0.018299	-0.0213	0.0627357	-6012.75	1	-6010.85	16.9043	0.011628	0.121933	0.0262	0.0953638	False
FBgn0025644	-838.024	1	-838.024	1	0.076306	1.71986	-0.9556	0.0443677	-837.367	1	-837.367	1	0.019043	0.02555	0.5467	0.745323	-838.024	1	-838.024	1	0.004864	0.120482	0.0403	0.0403712	-838.024	1	-838.024	1	2e-06	0	106.476	106.745	-816.37	1	-802.49	186.775	0.315138	0.469128	0.4029	0.671753	-837.871	1	-836.305	23.9349	0.024288	0.065523	0.1721	0.370679	True
FBgn0025640	-2967.51	1	-2961.56	350.769	0.13219	1.88947	-0.93	0.0699614	-2972.4	1	-2972.4	1	0.008092	0.068764	0.0362	0.117678	-2972.4	1	-2972.4	1	0.012653	0.100043	-0.1527	0.126476	-2971.63	1	-2971.64	1	0.002308	0.008006	0.0444	0.288284	-2939.49	1	-2869.41	999	0.080374	0.166299	0.2394	0.48331	-2972.4	1	-2972.4	1	0.010745	0.128845	0.0019	0.0833948	False
FBgn0025643	-4020.18	1	-4016.12	998.921	0.060633	1.04852	-0.9422	0.057827	-4018.81	1	-4018.65	2.17723	0.029362	0.197892	-0.0668	0.148374	-4022	1	-4022	1	0.007042	0.169618	-0.0619	0.0415168	-4019.95	1	-4019.95	1	0.007196	0.022503	0.3197	0.31978	-3949.11	1	-3855.09	999	0.120004	0.254747	0.471	0.471071	-4022	1	-4022	1	0.013937	0.139773	-0.1155	0.0997117	False
FBgn0025642	-1085.37	1	-1085.37	1	0.372485	74.159	-0.995	0.00502279	-1085.37	1	-1085.37	5.56909	0.060919	0.010339	5.7667	5.89216	-1085.02	1	-1085.02	1	0.011715	0.043733	-998.732	0.267876	-1085.37	1	-1085.37	1	0	6e-06	-0.2609	0.0001	-1085.37	1	-1085.37	1	0	6e-06	-0.2609	0.0001	-1085.37	1	-1085.37	1	0.069907	0.062825	0.9874	1.11273	True
FBgn0031389	-1805.89	1	-1805.89	1	0.429244	1.65598	-0.7408	0.259208	-1806.93	1	-1806.93	1	0.064728	0.089127	0.4956	0.726245	-1806.93	1	-1802.72	37.3262	0.041383	0.058751	-998.296	0.704379	-1806.93	1	-1806.93	1	0.004259	0.017659	-0.7932	0.24118	-1802.26	1	-1776.48	999	0.05571	0.097906	-0.4654	0.569015	-1806.93	1	-1806.93	1	0.060507	0.218345	0.0464	0.277116	True
FBgn0029768	-2993.04	1	-2985.75	336.683	0.0607	1.12512	-0.946	0.05395	-3008.13	1	-3008.13	1	0.005981	0.088951	-998.933	0.0672393	-3008.13	1	-3008.13	1	0.001938	0.26866	-0.0004	0.00721358	-3008.13	1	-3008.13	1	4e-06	0.040664	-0.0594	9.83671060397e-05	-3008.13	1	-3008.13	1	0.000932	0.034924	-0.0328	0.0266865	-3005.61	1	-3005.61	1	0.012198	0.178395	-998.932	0.0683764	False
FBgn0029769	-6479.78	1	-6478.71	52.8169	0.410989	78.663	-0.9948	0.00522468	-6482.29	1	-6482.29	1	0.060526	0.20111	-0.9498	0.30096	-6482.29	1	-6482.29	1	0.031829	0.173185	-0.1375	0.183786	-6477.95	1	-6448.14	513.132	0.028117	0.073363	-0.4893	0.383259	-6478.87	1	-6450.94	749.794	0.019704	0.047308	-0.4561	0.416505	-6482.29	1	-6482.29	1	0.074653	0.223222	-0.9164	0.334434	True
FBgn0032519	-1927.02	1	-1927.02	1	0.21475	1.73855	-0.8765	0.123522	-1923.23	1	-1921.64	9.46606	0.059001	0.111614	-998.471	0.528616	-1925.07	1	-1924.68	3.71706	0.045892	0.088518	0.1398	0.518448	-1926.76	1	-1926.76	1	0.005731	0.014809	-0.7185	0.386994	-1927.02	1	-1927.02	1	0.00689	0.018786	-0.7388	0.366762	-1927.02	1	-1927.02	1	0.043892	0.135646	-998.676	0.323578	True
FBgn0032518	-696.882	1	-696.882	1	0.017476	0.654674	-0.9733	0.0266942	-697.768	1	-697.768	1	0.002863	0.085008	0.0336	0.0336792	-697.768	1	-697.768	1	1.1e-05	0.108921	-0.695	0.000100991	-697.768	1	-697.768	1	2e-06	0.020749	-0.4136	9.63901874789e-05	-697.768	1	-697.768	1	2e-06	0.021396	-0.4136	9.34754159656e-05	-697.768	1	-697.768	1	2e-06	0.02128	0	9.3984962406e-05	False
FBgn0039274	-2000.4	1	-1999.83	3.94773	0.039383	1.56804	-0.9749	0.025116	-2007.03	1	-2007.03	1	0.002857	0.074022	0.0385	0.0385966	-2007.39	1	-2007.39	1	0.001424	0.044218	-0.0048	0.0322041	-2007.59	1	-2007.59	1	3e-06	0.03331	0	9.00630441309e-05	-2006.82	1	-2006.82	1	0.001418	0.016149	0.0877	0.0878073	-2007.58	1	-2007.51	15.082	0.001427	0.075765	0.0187	0.0188346	False
FBgn0039277	-3905.25	1	-3904.43	4.69801	0.021969	0.920187	-0.9761	0.0238745	-3908.41	1	-3908.41	1	0.001587	0.057287	0.0032	0.0277026	-3908.63	1	-3908.63	1	0.001651	0.074164	0.0222	0.0222615	-3908.8	1	-3908.8	1	4e-06	0.040456	-0.0319	9.88728495155e-05	-3908.22	1	-3908.22	1	0.00079	0.015321	0.0196	0.0515632	-3908.75	1	-3908.75	1	0.00239	0.08938	0.0022	0.0267398	False
FBgn0029761	-1390.74	1	-1369.13	9.26139	0.008932	0.256693	-0.9652	0.0347964	-1370.05	1	-1370.05	1	1e-06	0.006832	0	0.00014637	-1370.05	1	-1390.61	1	0.002802	0.039624	-0.0553	0.0707147	-1370.05	1	-1370.05	1	0.024628	0.197936	-0.3297	0.124424	-1389.71	1	-1386.17	185.344	0.00502	0.007283	0.2352	0.689276	-1390.92	1	-1370.05	1	1e-06	0.011899	0	8.4040675687e-05	False
FBgn0039271	-2128.39	1	-2128.39	1	0.149582	2.41234	-0.938	0.062007	-2130.49	1	-2130.49	1	0.011357	0.081601	-998.861	0.139177	-2130.43	1	-2130.43	1	0.011561	0.112686	0.0255	0.102595	-2119.44	1	-2089.99	999	0.048718	0.106485	0.0785	0.45751	-2130.84	1	-2130.84	1	0.006565	0.027764	-0.1425	0.236457	-2130.84	1	-2130.84	1	0.005768	0.120837	-998.952	0.0477337	False
FBgn0039270	-1799.56	1	-1798.84	135.978	0.11053	1.46252	-0.9244	0.0755752	-1803.26	1	-1803.26	1	0.004552	0.118334	-0.3608	0.0384674	-1803.1	1	-1803.1	1	0.005865	0.061245	0.0428	0.0957629	-1803.26	1	-1803.26	1	0.001821	0.043149	-0.1054	0.0422026	-1803.26	1	-1803.26	1	4e-06	0.035785	-0.1475	0.000111779	-1803.26	1	-1803.26	1	0.005105	0.069714	-0.3261	0.0732278	False
FBgn0039273	-2620.4	1	-2620.4	1	0.070989	1.35483	-0.9476	0.0523971	-2620.4	1	-2620.4	1	0.002605	0.109118	-0.1402	0.0238732	-2618.63	1	-2618.63	1	0.014264	0.069937	0.076	0.203955	-2618.38	1	-2618.38	1	0.002599	0.012403	0.2095	0.209546	-2617.02	1	-2604.02	66.6132	0.026318	0.084318	0.312	0.312128	-2619.95	1	-2619.95	1	0.006413	0.067904	-0.0697	0.0944422	False
FBgn0039272	-1504.27	1	-1504.27	1	0.020337	1.20896	-0.9832	0.0168219	-1503.61	1	-1503.61	1	0.001992	0.028767	0.0691	0.069246	-1504.27	1	-1504.22	1	0.001997	0.06032	0.0112	0.0331068	-1504.27	1	-1504.27	1	2e-06	0.018994	0	0.000105296	-1504.27	1	-1504.27	1.19232	1e-06	2e-06	0.4	0.5	-1504.27	1	-1504.27	1	1.1e-05	0.109116	0	0.00010081	False
FBgn0086265	-3054.67	1	-3054.67	5.36161	0.245447	2.99707	-0.9181	0.0818957	-3054.67	1	-3054.67	1	0.032564	0.107488	-148.221	0.302955	-3054.67	1	-3054.67	1	0.016046	0.080324	0.1075	0.199766	-3049.88	1	-3049.83	4.77597	0.02023	0.034241	0.2745	0.590812	-3054.2	1	-3054.2	1	0.005698	0.019341	-0.0217	0.294607	-3053.3	1	-3054.67	1	0.03843	0.092509	-148.108	0.415419	True
FBgn0086266	-1500.4	1	-1497.02	6.14274	0.262721	1.58622	-0.8344	0.165627	-1505.02	1	-1505.02	1	0.034161	0.13186	-998.741	0.25907	-1505.48	1	-1505.48	1	0.006805	0.015052	0.2347	0.452099	-1504.04	1	-1504.04	1	0.016301	0.047579	0.3425	0.342609	-1505.48	1	-1505.48	1	0.010062	0.084937	0.1184	0.118464	-1505.48	1	-1505.48	1	0.023111	0.183283	-998.874	0.126095	True
FBgn0030375	-1942.36	1	-1942.36	1	0.212202	1.73458	-0.8777	0.122336	-1942.1	1	-1939.09	441.418	0.049633	0.239893	-6.8209	0.206896	-1941.56	1	-1941.36	4.32139	0.027337	0.044031	0.1808	0.620858	-1941.13	1	-1941.02	3.39567	0.009052	0.007612	0.9992	1.18917	-1942.36	1	-1942.29	1	0.004526	0.019467	0.0426	0.232496	-1942.36	1	-1942.36	1	0.036569	0.145054	-6.7757	0.252106	False
FBgn0053769	-1321.89	1	-1321.63	2.32221	0.102413	2.13214	-0.952	0.048033	-1316.76	1	-1316.76	1	0.034081	0.175644	0.1785	0.194035	-1323.31	1	-1323.31	1	0.013873	0.084432	-998.836	0.16431	-1322.86	1	-1322.86	1	0.002668	0.019076	0.0123	0.139862	-1323.31	1	-1323.31	1	3e-06	0.02836	-0.1275	0.000105783	-1323.31	1	-1323.31	1	0.005966	0.206671	0.0134	0.0288671	False
FBgn0053768	-1450.78	1	-1450.78	1	0.121847	5.39844	-0.9774	0.0225708	-1444.87	1	-1444.87	1	0.066594	0.23148	-998.712	0.287688	-1450.74	1	-1450.74	1	0.005447	0.069262	0.0244	0.0786434	-1450.78	1	-1450.78	1	0.002969	0.025709	-0.3474	0.115485	-1450.78	1	-1450.78	1	0.002439	0.040755	-0.4031	0.0598454	-1450.66	1	-1450.66	1	0.023374	0.149422	-998.844	0.156429	True
FBgn0037934	-7951.06	1	-7949.61	258.205	0.174046	1.88855	-0.9078	0.0921586	-7949.45	1	-7949.45	1	0.028912	0.108169	0.1169	0.267285	-7953.19	1	-7953.19	1	0.012965	0.102355	-0.0855	0.126667	-7936.65	1	-7868.05	999	0.031418	0.097393	0.0851	0.32259	-7953.19	1	-7952.91	1	0.007118	0.041638	-0.0666	0.17095	-7953.19	1	-7953.19	1	0.017468	0.160674	-0.0417	0.108717	False
FBgn0037935	-7202.92	1	-7200.22	7.81605	0.129598	1.93688	-0.9331	0.0669107	-7205.92	1	-7205.91	1.33601	0.020219	0.135613	-735.165	0.149093	-7207.24	1	-7207.88	1	0.010825	0.112156	0.0118	0.0965174	-7207.22	1	-7207.88	6.44493	0.006232	0.029589	-0.0389	0.210619	-7207.88	1	-7204.54	33.3324	0.005819	0.040765	-0.1068	0.142745	-7207.88	1	-7207.88	1	0.024734	0.215913	-735.199	0.114555	False
FBgn0037937	-1392.74	1	-1392.74	1	0.0267	1.5281	-0.9825	0.0174727	-1392.72	1	-1392.72	1	0.002406	0.113599	0.0211	0.0211798	-1392.48	1	-1392.47	3.71116	0.002386	0.070228	0.0339	0.0339751	-1392.74	1	-1392.74	1	3e-06	0.033368	0	8.99064972429e-05	-1392.74	1	-1392.74	1	5e-06	0.046244	0	0.000108122	-1392.74	1	-1392.74	1	0.00236	0.163165	0.0144	0.0144639	False
FBgn0037930	-1061.02	1	-1061.02	1	0.102025	1.29273	-0.9211	0.0789221	-1063.79	1	-1063.79	1	0.006704	0.133004	-0.7011	0.0504045	-1063.79	1	-1063.79	1	7e-06	0.06521	0	0.000107345	-1063.79	1	-1063.79	1	0.006604	0.020022	0.3297	0.329837	-1063.79	1	-1063.79	1	0.003289	0.009779	0.3363	0.336333	-1063.79	1	-1063.79	1	0.006705	0.125775	-0.6982	0.0533095	False
FBgn0037931	-6366.91	1	-6366.91	1.15168	0.069196	2.17088	-0.9681	0.0318747	-6359.75	1	-6356.47	7.239	0.013905	0.100241	0.1184	0.138716	-6366.46	1	-6366.42	3.34446	0.004732	0.056963	0.0546	0.0830715	-6367.17	1	-6367.17	1	0.000485	0.040534	-0.0146	0.0119653	-6357.7	1	-6350.24	22.8186	0.007703	0.045456	0.1429	0.169461	-6366.33	1	-6365.63	5.79668	0.006141	0.146882	0.0215	0.0418091	False
FBgn0037933	-2245.75	1	-2245.78	1	0.102207	2.89504	-0.9647	0.0353041	-2245.82	1	-2245.82	1	0.00157	0.075871	-0.0506	0.020693	-2245.82	1	-2245.82	1	0.00156	0.066293	-998.976	0.0235319	-2245.82	1	-2245.82	1	2e-06	0.015317	-0.0347	0.000130574	-2245.82	1	-2245.82	1	0.001555	0.025305	0.0266	0.0614503	-2245.82	1	-2245.82	1	0.004729	0.099348	-0.0237	0.0476004	False
FBgn0037938	-2783.35	1	-2783.35	1	0.377645	4.72133	-0.92	0.0799871	-2786.5	1	-2786.5	1	0.010247	0.048857	-998.79	0.209735	-2786.5	1	-2786.5	1	0.003371	0.076861	0.0217	0.0438584	-2786.5	1	-2786.5	1	0.004553	0.060847	-0.0196	0.074827	-2786.5	1	-2786.5	1	0.004549	0.016145	0.1874	0.281759	-2786.5	1	-2786.5	1	0.013225	0.173835	-998.924	0.0760779	True
FBgn0037939	-4240.06	1	-4236.85	107.047	0.29597	2.23115	-0.8673	0.132654	-4247.73	1	-4247.73	1	0.019791	0.14408	-998.863	0.137361	-4247.73	1	-4247.73	1	0.010927	0.063454	-0.0286	0.172203	-4247.73	1	-4247.73	1	0.009838	0.026682	-0.5783	0.368713	-4247.73	1	-4247.73	1	0.009547	0.016284	-0.3607	0.586281	-4247.73	1	-4247.73	1	0.018396	0.173903	-998.894	0.105783	True
FBgn0000536	-2931.6	1	-2931.6	1	0.083575	1.21178	-0.931	0.0689686	-2931.59	1	-2931.59	1	0.004024	0.029897	0.1345	0.134595	-2931.6	1	-2931.6	1	0.006379	0.06019	0.1059	0.105981	-2922	1	-2880.41	277.317	0.048415	0.05368	0.5652	0.901919	-2931.36	1	-2914.62	999	0.012897	0.038224	0.0007	0.337406	-2931.6	1	-2931.6	1	0.002876	0.068274	0.042	0.0421244	False
FBgn0000535	-1072.74	1	-1072.74	1	2.3e-05	0.233653	-0.9999	9.84365704699e-05	-1072.74	1	-1072.74	1.12991	0	5e-06	0	0.0001	-1072.74	1	-1072.74	1	2e-06	0.018567	0	0.000107718	-1072.74	1	-1072.74	1	1e-06	0.006138	-0.3459	0.00016292	-1072.74	1	-1072.74	1	1e-06	0.012313	-0.3459	8.12149760416e-05	-1072.74	1	-1072.74	1	5e-06	0.050357	0	9.92910618186e-05	False
FBgn0000533	-3047.37	1	-3047.37	1	0.043187	1.64424	-0.9737	0.0262656	-3047.06	1	-3047.06	1	0.007467	0.116673	0.0475	0.0639994	-3047.47	1	-3047.47	1	0.001065	0.069898	-0.026	0.0152365	-3043.47	1	-3029.88	241.672	0.014024	0.057906	0.1827	0.242186	-3047.47	1	-3047.47	1	0.001258	0.038118	-0.0265	0.0330028	-3042.56	1	-3042.51	1.5573	0.018714	0.117039	0.1434	0.159895	False
FBgn0000826	-953.036	1	-953.036	1	0.274871	3.73724	-0.9265	0.0735493	-959.436	1	-959.436	1	0.01212	0.176464	0.048	0.0686826	-958.247	1	-959.436	1	0.003722	0.091935	-998.96	0.0404851	-958.222	1	-956.825	999	0.003703	4e-06	998.925	925.75	-959.436	1	-959.436	1	3e-06	0.031336	-0.0751	9.5736533061e-05	-959.436	1	-959.436	1	0.011608	0.100598	0.0947	0.11539	True
FBgn0016081	-10082.5	1	-10081	62.0227	0.034741	1.23032	-0.9718	0.0282373	-10085.5	1	-10085.5	1	0.001583	0.074893	-0.0053	0.0211368	-10085.5	1	-10085.5	1	0.00233	0.081443	-0.0335	0.028609	-10085.5	1	-10085.5	1	0.00121	0.054271	0.0085	0.0222955	-10064.3	1	-10025.5	999	0.009825	0.042182	0.2191	0.232919	-10085.5	1	-10085.5	1	0.002239	0.084953	0	0.0263557	False
FBgn0039648	-898.053	1	-896.416	411.652	0.075735	1.11446	-0.932	0.0679564	-896.224	1	-895.858	4.0373	0.021136	0.097469	0.0669	0.216848	-899.865	1	-899.865	1	5e-06	0.049207	-0.0329	0.000101612	-899.865	1	-899.865	1	1e-06	0.013258	-1.0405	7.54261577915e-05	-898.64	1	-898.64	1	0.006905	0.033888	-0.8369	0.203759	-899.865	1	-899.865	1	0.003616	0.154092	-0.1264	0.0234665	False
FBgn0003328	-10279.8	1	-10277.5	61.1461	0.131218	1.58322	-0.9171	0.0828807	-10263.9	1	-10263.4	2.08414	0.031278	0.136068	0.0549	0.22987	-10285.4	1	-10285.4	1	0.009931	0.090568	0.0139	0.109652	-10285.6	1	-10285.6	1	0.02661	0.080528	0.1515	0.330444	-10279.1	1	-10258	314.417	0.006808	0.024699	0.0967	0.275639	-10285.6	1	-10285.6	1	0.040682	0.205592	0.0229	0.197877	False
FBgn0039647	-1090.31	1	-1143.77	20.645	0.279555	0.831524	-0.6638	0.336196	-1154.69	1	-1090.31	1	0.233652	0.568871	0.4106	0.410729	-1089.53	1	-1089.53	1	0.003531	0.038568	0.0915	0.0915526	-1090.31	1	-1090.31	1	1e-06	3e-06	-1.7368	0.333333	-1090.31	1	-1090.31	1	0	6e-06	-1.9822	0.0001	-1090.31	1	-1090.31	1	0.007044	0.017231	0.4087	0.408798	True
FBgn0039640	-5901.44	1	-5901.44	1	0.058395	1.76101	-0.9668	0.03316	-5907.93	1	-5907.93	1	0.00514	0.111825	0.0155	0.0459647	-5907.94	1	-5907.94	1	0.002888	0.105632	0.0042	0.0273402	-5907.33	1	-5907.33	1	0.001679	0.026749	0.0352	0.0627687	-5907.55	1	-5902.55	121.859	0.00176	0.028115	0.035	0.0626	-5907.94	1	-5907.94	1	0.004364	0.12461	0.0045	0.0350213	False
FBgn0039642	-2050.05	1	-2049.52	6.21924	0.208334	2.05162	-0.8985	0.101546	-2053.61	1	-2053.61	1	0.005283	0.123333	0.0427	0.0428353	-2053.61	1	-2053.28	1	0.009981	0.067392	-0.1833	0.148104	-2052.86	1	-2052.83	2.89071	0.006918	0.015252	0.2448	0.45358	-2053.61	1	-2053.61	1	2e-06	0.01919	-0.2087	0.000104221	-2053.61	1	-2053.61	1	0.005238	0.097712	0.0535	0.0536065	False
FBgn0031090	-1162.5	1	-1162.5	1	0.036562	0.806663	-0.9547	0.045325	-1170.24	1	-1170.24	1	7e-06	0.066695	-999	0.000104955	-1170.24	1	-1170.24	1	1.4e-05	0.140411	0	9.97072878905e-05	-1170.24	1	-1170.24	1	1e-06	0.012233	0	8.17460966239e-05	-1170.24	1	-1170.24	1	1e-06	0.012328	0	8.11161583387e-05	-1170.24	1	-1170.24	1	1.6e-05	0.155035	-999	0.000103203	False
FBgn0031097	-1923.84	1	-1923.84	1	0.012006	0.652608	-0.9816	0.018397	-1923.8	1	-1923.8	1	0.001694	0.05031	-1.0871	0.0336712	-1923.84	1	-1923.84	1	8e-06	0.08407	0	9.51587962412e-05	-1892.94	1	-1864.21	999	0.046424	0.094945	-1.7638	0.488957	-1870	1	-1817.59	277.592	0.209617	1.57611	-2.1198	0.132996	-1923.84	1	-1923.84	1	1.8e-05	0.17929	-1.1207	0.000100396	True
FBgn0031098	-5301.89	1	-5301.89	1	0.106742	4.02091	-0.9735	0.0265467	-5310.4	1	-5310.4	1	0.004245	0.152334	0.0278	0.0278664	-5310.38	1	-5310.4	1	0.003696	0.070917	0.0461	0.0521173	-5310.4	1	-5309.21	999	0.001221	0.019766	0.0617	0.0617727	-5310.4	1	-5310.4	1	0.000608	0.028681	0.0211	0.0211987	-5303.06	1	-5303.06	1	0.018008	0.173014	0.104	0.104084	True
FBgn0011361	-886.956	1	-886.956	1	0.065575	0.575821	-0.8861	0.113881	-886.957	1	-886.957	1	0.011378	0.019764	-1.6051	0.575693	-886.957	1	-886.957	1	7e-06	0.072904	-0.0453	9.60166794689e-05	-886.957	1	-886.957	1	3e-06	0.030004	0	9.99866684442e-05	-886.957	1	-886.957	1	1e-06	0.014554	0	6.87096330906e-05	-886.957	1	-886.957	1	0.002998	0.067028	-2.1361	0.0447276	False
FBgn0016660	-5015.72	1	-5015.72	1	0.037533	0.538918	-0.9304	0.0696451	-5015.06	1	-5010.91	73.5575	0.008013	0.065408	0.0822	0.122508	-5015.72	1	-5015.72	1	0.001427	0.038666	-0.1714	0.0369058	-5015.65	1	-5015.65	1	0.002742	0.027523	-0.0833	0.0996258	-4944.64	1	-4788.83	999	0.10313	0.116652	0.7012	0.884083	-5015.71	1	-5015.71	1	0.004981	0.061254	0.041	0.0813171	False
FBgn0029948	-1583.94	1	-1583.72	2.65134	0.17935	71.1137	-0.9975	0.00252202	-1581.16	1	-1581.11	1.55779	0.028587	0.202079	-51.691	0.141464	-1586.16	1	-1586.2	1	0.002539	0.066029	0.0236	0.0384528	-1586.2	1	-1586.2	1	0.002516	0.044526	-0.2297	0.0565063	-1586.2	1	-1586.2	1	2e-06	0.017409	-0.2861	0.000114883	-1586.2	1	-1586.2	1	0.022867	0.31551	-51.76	0.0724763	True
FBgn0029949	-2337.32	1	-2337.32	1	0.351907	61.7013	-0.9943	0.0057034	-2337.32	1	-2337.32	1	0.046092	0.170701	-76.3694	0.270016	-2335.7	1	-2334.99	2.88062	0.063709	0.061311	-0.1193	1.03911	-2337.32	1	-2337.32	1	0.002618	0.006231	-0.3857	0.420157	-2328.57	1	-2328.14	29.4391	0.022175	0.025852	0.0519	0.857767	-2337.32	1	-2337.32	1	0.069052	0.32833	-76.4291	0.210313	True
FBgn0029946	-974.453	1	-974.453	1	0.346184	3.00095	-0.8846	0.115358	-974.284	1	-974.284	1	0.021468	0.04987	0.3579	0.430479	-974.453	1	-974.453	1	0.010006	0.02227	-998.551	0.449304	-974.453	1	-974.453	1	0.002652	0.014587	0.084	0.181806	-974.153	1	-974.139	1.99851	0.009041	0.013718	0.5613	0.659061	-974.453	1	-974.453	1	0.0722	0.351606	0.1327	0.205343	True
FBgn0029947	-2047.52	1	-2047.52	1	0.372304	2.50272	-0.8512	0.14876	-2050.08	1	-2050.08	1	0.051913	0.13716	-998.621	0.378485	-2050.08	1	-2050.08	10.226	0.0136	0.026036	0.4607	0.522354	-2050.08	1	-2050.08	1	0.004603	0.006929	-0.1713	0.664309	-2051.15	1	-2050.08	1	0.002266	0.007043	-0.5139	0.321738	-2050.08	1	-2050.08	1	0.037379	0.313545	-998.881	0.119214	True
FBgn0029944	-4283.29	1	-4280.98	397.143	0.067611	1.26392	-0.9465	0.0534931	-4293.28	1	-4293.28	1	0.007315	0.120805	0.0605	0.0605521	-4293.28	1	-4293.28	1	0.000763	0.101498	-0.0037	0.00751739	-4293.21	1	-4293.21	1	0.002271	0.02444	-0.1803	0.0929214	-4292.69	1	-4292.69	1	0.000753	0.011551	-0.208	0.0651892	-4293.27	1	-4290.38	999	0.005061	0.159627	0.0316	0.0317052	False
FBgn0029945	-379.245	1	-379.245	1	0.000206	2.06012	-0.9999	9.99941750966e-05	-379.245	1	-379.245	1	4e-06	0.035456	-999	0.000112816	-377.659	1	-377.659	1	0.020793	0.02309	0.8677	0.90052	-379.245	1	-379.245	1.01572	0	6e-06	0	0.0001	-370.234	1	-369.035	5.34054	0.095129	0.168404	0.5648	0.564886	-379.245	1	-379.245	1	0.009643	0.168642	-998.943	0.0571803	False
FBgn0029942	-1923.48	1	-1923.3	1.47629	0.223844	1.32441	-0.831	0.169014	-1930.89	1	-1930.89	1	0.01858	0.176134	-0.0405	0.105488	-1930.89	1	-1930.89	1	0.011999	0.172762	-0.0317	0.0694539	-1930.89	1	-1930.89	1	0.002285	0.040142	-0.2908	0.0569229	-1920.77	1	-1888.61	999	0.067527	0.145362	0.1168	0.464544	-1930.89	1	-1930.89	1	0.009145	0.160334	-0.089	0.0570372	False
FBgn0029943	-1780.62	1	-1780.32	2.28645	0.023527	1.29793	-0.9819	0.0181266	-1780.7	1	-1780.7	1	0.003103	0.056079	0.0552	0.0553327	-1781.2	1	-1781.2	1	0.003191	0.085118	-998.962	0.0374891	-1781.56	1	-1781.56	1	2e-06	0.023449	0	8.52914836454e-05	-1781.56	1	-1781.56	1	1e-06	0.012093	0	8.26924667163e-05	-1781.14	1	-1781.14	1	0.004658	0.083656	0.0556	0.0556804	False
FBgn0029940	-2522.56	1	-2519.96	55.3208	0.363467	73.5466	-0.9951	0.00494199	-2526	1	-2526.39	1	0.070053	0.133062	-998.473	0.526469	-2526.39	1	-2525.23	860.83	0.031872	0.082145	0.315	0.387997	-2526.39	1	-2526.39	1	0.009434	0.034964	-0.1885	0.26982	-2526.39	1	-2526.39	1	0.006694	0.006605	0.5552	1.01347	-2526.39	1	-2526.39	1	0.056576	0.379836	-998.851	0.148948	True
FBgn0029941	-8446.15	1	-8446.02	3.03118	0.146927	1.71849	-0.9145	0.0854977	-8447	1	-8446.61	3.90086	0.02368	0.146831	-259.296	0.161274	-8447.59	1	-8447.59	1	0.017272	0.130199	-0.0545	0.132658	-8447.59	1	-8447.59	1	0.001148	0.025454	-0.1752	0.045101	-8447.59	1	-8447.37	1.3346	0.002585	0.008174	0.0959	0.316247	-8447.59	1	-8447.59	1	0.01249	0.121532	-259.355	0.102771	False
FBgn0004921	-427.263	1	-427.263	1	0.01166	1.05101	-0.9889	0.011094	-427.48	1	-427.48	1	1.8e-05	0.177135	-0.4381	0.000101617	-427.48	1	-427.48	1	2.2e-05	0.223285	0	9.85287860806e-05	-427.48	1	-427.48	1	0	9e-06	0	0.0001	-427.48	1	-427.48	1	0.005609	0.112663	0.0497	0.0497856	-427.48	1	-427.48	1	2.7e-05	0.27275	-0.4381	9.89917506874e-05	False
FBgn0027094	-6621.91	1	-6621.19	39.1457	0.022815	2.0353	-0.9888	0.0112097	-6622.48	1	-6622.48	1	0.002824	0.151104	-523.758	0.0186891	-6622.48	1	-6622.48	1	0.00046	0.042581	-0.0004	0.0108029	-6618.94	1	-6618.94	1	0.002311	0.036807	0.0627	0.062787	-6591.3	1	-6547.9	999	0.008721	0.032096	0.2716	0.271716	-6622.48	1	-6622.48	1	0.001328	0.11083	-523.765	0.0119823	False
FBgn0027095	-1191.2	1	-1190.15	49.4594	0.06755	3.01172	-0.9776	0.0224291	-1189.6	1	-1189.6	1	0.007195	0.156176	0.0137	0.0460698	-1192.15	1	-1192.15	1	3e-06	0.032837	-0.4188	9.13603556963e-05	-1192.15	1	-1192.15	1	0.004647	0.06621	-0.1552	0.0701858	-1192.15	1	-1192.15	14.1504	1e-06	0.011447	-0.2253	8.73591333974e-05	-1191.69	1	-1191.69	1	0.0047	0.061106	0.0445	0.0769155	True
FBgn0027090	-5723.1	1	-5722.46	29.1047	0.054376	2.19878	-0.9753	0.02473	-5726.48	1	-5724.24	8.55204	0.006724	0.12347	0.0544	0.0544586	-5726.48	1	-5726.48	1	0.001718	0.067163	-0.0522	0.0255796	-5720.16	1	-5720.16	1	0.003921	0.019565	0.1434	0.200409	-5726.48	1	-5726.48	71.7553	2e-06	0.015873	-0.0569	0.000126	-5726.48	1	-5726.48	1	0.003311	0.10865	0.0304	0.030474	False
FBgn0034602	-2514.87	1	-2514.51	1.96623	0.093744	0.81099	-0.8844	0.115592	-2518.17	1	-2518.17	1	0.013323	0.077813	0.0309	0.171218	-2519.14	1	-2519.14	1	0.001269	0.06416	-0.0599	0.0197787	-2519.14	1	-2519.14	1	0.001298	0.026647	-0.0405	0.0487109	-2519.14	1	-2519.14	1	0.001289	0.048992	-0.0629	0.0263104	-2519.14	1	-2519.14	1	0.005122	0.06635	-0.0631	0.0771967	False
FBgn0034601	-1727.23	1	-1725.8	311.252	0.101695	1.70223	-0.9403	0.0597422	-1730.38	1	-1730.38	1	0.005793	0.080521	-998.928	0.071944	-1730.54	1	-1730.54	1	0.005148	0.072751	-0.0175	0.0707619	-1730.54	1	-1730.54	1	1e-06	0.012384	-0.1005	8.07493540052e-05	-1730.54	1	-1730.54	1	1e-06	0.012172	-0.1005	8.21557673349e-05	-1730.53	1	-1730.54	1	0.009913	0.1068	-998.907	0.0928184	False
FBgn0034600	-890.883	1	-890.883	1	0.007016	3.83227	-0.9982	0.00183077	-888.879	1	-888.879	1	0.003487	0.074125	0.0469	0.0470422	-890.883	1	-890.883	1	8e-06	0.076863	0	0.000104081	-890.883	1	-890.883	1	2e-06	0.016603	0	0.00012046	-890.883	1	-890.883	1	3e-06	0.025807	0	0.000116248	-890.883	1	-890.883	1	1.1e-05	0.109653	0	0.000100316	True
FBgn0034606	-4107.8	1	-4098.41	24.0753	0.051151	0.965918	-0.947	0.0529558	-4112.97	1	-4112.97	1	0.003695	0.070084	0.0143	0.0527224	-4109.37	1	-4107.3	22.0434	0.006311	0.053341	-0.0184	0.118314	-4110.7	1	-4110.7	1	0.002263	0.026669	0.0433	0.0848551	-4112.97	1	-4112.97	1	2e-06	0.023725	-0.0414	8.42992623815e-05	-4112.78	1	-4112.78	1	0.007754	0.099635	0.0394	0.0778241	False
FBgn0015286	-1028.6	1	-1028.49	2.27615	0.00664	0.283211	-0.9766	0.0234454	-1030.09	1	-1030.09	1	3e-06	0.03479	-0.9296	8.62316757689e-05	-1030.09	1	-1030.09	1	3e-06	0.034663	0	8.65476156132e-05	-1030.09	1	-1030.09	1	1e-06	0.006727	0	0.000148655	-1030.09	1	-1030.09	1.04608	2e-06	0	163.466	163.466	-1030.09	1	-1030.09	1	4e-06	0.043019	-0.9296	9.29821706688e-05	False
FBgn0015287	-2287.3	1	-2286.05	73.8296	0.025182	1.48848	-0.9831	0.0169179	-2287.96	1	-2287.96	1	0.001711	0.057867	-0.0025	0.0295678	-2287.96	1	-2287.96	1	8e-06	0.075101	-0.0358	0.000106523	-2285.98	1	-2285.98	1	0.002575	0.034653	0.0433	0.0743081	-2287.96	1	-2287.96	1	2e-06	0.02151	-0.0309	9.2980009298e-05	-2287.96	1	-2287.96	1	0.00643	0.140902	0.0135	0.0456346	False
FBgn0034356	-5090.91	1	-5090.91	1	0.099393	1.32622	-0.9251	0.0749447	-5101.76	1	-5101.76	1	0.010413	0.089791	0.1129	0.115969	-5101.76	1	-5101.76	1	0.004722	0.082527	0.0388	0.0572176	-5101.34	1	-5101.34	1	0.004896	0.048895	0.0742	0.100133	-5101.76	1	-5101.76	1	0.001397	0.082535	-0.009	0.0169262	-5101.76	1	-5101.76	1	0.007345	0.195082	0.0346	0.0376508	False
FBgn0015282	-2680.32	1	-2680.03	3.1063	0.001954	1.06767	-0.9982	0.00183016	-2681.75	1	-2681.75	1	1e-05	0.101305	-0.1162	9.87118108682e-05	-2681.75	1	-2681.75	1	6e-06	0.057147	-0.012	0.000104992	-2681.75	1	-2681.75	1	3e-06	0.031719	0	9.45805353258e-05	-2681.75	1	-2681.75	1	2e-06	0.02317	0	8.63185153215e-05	-2681.75	1	-2681.75	1	1.4e-05	0.136439	-0.1162	0.00010261	False
FBgn0034350	-856.306	1	-856.306	1	0.007438	1.52074	-0.9951	0.00489103	-856.306	1	-856.306	1	1.2e-05	0.116715	0	0.000102815	-856.306	1	-856.306	1	7e-06	0.065058	-0.0231	0.000107596	-856.306	1	-856.306	1	1e-06	0.013684	-0.2299	7.30780473546e-05	-856.306	1	-856.306	1	3e-06	0.031393	-0.2299	9.55627050616e-05	-856.306	1	-856.306	1	1.3e-05	0.127186	0	0.000102213	False
FBgn0040080	-4514.57	1	-4512.6	8.87526	0.029791	1.19995	-0.9752	0.0248268	-4517.07	1	-4517.07	1	0.002635	0.06502	0.0307	0.040526	-4517.11	1	-4517.11	1	0.000679	0.107604	-0.3265	0.00631017	-4517.11	1	-4517.11	1	6e-06	0.056817	-0.0848	0.000105602	-4517.11	1	-4517.11	1	4e-06	0.044586	-0.0848	8.97142600816e-05	-4517.11	1	-4517.11	1	0.002108	0.103409	0.0106	0.0203851	False
FBgn0034352	-4877.83	1	-4877.09	2.97117	0.242812	3.31951	-0.9269	0.073147	-4894.51	1	-4894.51	1	0.006429	0.088647	-21.5277	0.0725236	-4894.51	1	-4894.51	1	0.008395	0.076465	0.0124	0.109789	-4894.51	1	-4894.51	1	0.000821	0.06033	-0.0511	0.0136085	-4894.51	1	-4894.51	1	0.002482	0.048177	-0.0132	0.0515184	-4894.51	1	-4894.51	1	0.009628	0.174647	-21.5451	0.0551283	True
FBgn0038113	-3702.5	1	-3700.69	111.385	0.300772	1.34827	-0.7769	0.223081	-3717.67	1	-3717.67	1	0.016507	0.11652	0.057	0.141667	-3717.67	1	-3717.67	1	0.016352	0.061985	0.0582	0.263806	-3717.67	1	-3717.52	1	0.003403	0.024107	0.0099	0.141162	-3717.67	1	-3717.67	1.00532	0.004543	0.016453	0.1448	0.27612	-3717.67	1	-3717.67	1	0.012194	0.116246	0.0202	0.104898	True
FBgn0038111	-3425.54	1	-3421.16	3.6288	0.093428	1.14675	-0.9185	0.0814717	-3425.54	1	-3425.54	1	0.010658	0.121282	0.0878	0.0878778	-3418.85	1	-3418.85	1	0.790546	77.5374	-910.147	0.0101957	-3423.14	1	-3423.14	1	0.002677	0.007649	0.3353	0.34998	-3428.66	1	-3425.54	1	0.003913	0.007725	0.4919	0.506537	-3425.54	1	-3425.54	1	0.006648	0.060244	0.1103	0.110351	True
FBgn0038110	-2070.61	1	-2070.61	1	0.016377	0.961822	-0.983	0.0170271	-2070.61	1	-2070.61	1	0.004159	0.142525	-0.0345	0.0291808	-2070.34	1	-2070.34	1.23642	0.00413	0.064952	-0.0171	0.0635854	-2070.22	1	-2070.22	1	0.002515	0.025609	-0.4871	0.0982077	-2069.89	1	-2069.89	1	0.001903	0.013622	-0.4456	0.1397	-2070.61	1	-2070.61	1	0.001683	0.107842	-0.0481	0.0156062	False
FBgn0038114	-3625.89	1	-3625.89	1	0.090452	1.45375	-0.9378	0.0622196	-3624.68	1	-3624.68	1	0.018783	0.097908	0.0428	0.191843	-3625.06	1	-3624.3	12.7016	0.014217	0.060108	0.1157	0.236524	-3625.54	1	-3625.54	1	0.008891	0.039513	-0.4197	0.225015	-3625.89	1	-3625.89	1	0.003929	0.035151	-0.5329	0.111775	-3625.02	1	-3624.13	15.9083	0.030646	0.149237	0.0564	0.205351	False
FBgn0038119	-3268.15	1	-3268.15	1	0.109385	1.04748	-0.8956	0.104427	-3268.39	1	-3267.45	11.566	0.012881	0.114306	-0.346	0.112689	-3268.63	1	-3268.63	1	0.001157	0.043921	-0.0056	0.0263428	-3268.63	1	-3268.63	1	0.002317	0.036966	0.0178	0.0626792	-3252.23	1	-3200.37	999	0.042297	0.088025	0.4356	0.480511	-3268.24	1	-3268.24	1	0.01404	0.090175	-0.303	0.155697	False
FBgn0038118	-9686.05	1	-9685.99	1.27206	0.076224	0.720212	-0.8942	0.105836	-9686.36	1	-9686.36	1	0.009962	0.050615	0.0506	0.196819	-9689.34	1	-9689.34	1	0.00542	0.048818	-0.031	0.111025	-9689.34	1	-9689.34	1	0.005324	0.031103	-0.098	0.171173	-9685.95	1	-9634.26	999	0.015403	0.025642	0.3315	0.600694	-9689.34	1	-9689.34	1	0.005267	0.099571	-0.0933	0.0528969	False
FBgn0037556	-1989.49	1	-1989.45	1.32846	0.033964	1.54902	-0.9781	0.0219261	-1996.27	1	-1996.27	1	0.001417	0.118972	0.0118	0.0119104	-1995.41	1	-1995.41	1	0.00286	0.061041	-0.0224	0.0468538	-1996.27	1	-1996.27	1	2e-06	0.020887	-0.0259	9.57533393977e-05	-1996.27	1	-1996.27	14.5488	5e-06	0.050994	-0.0259	9.80507510688e-05	-1996.27	1	-1996.27	1	1.2e-05	0.117741	0	0.000101919	False
FBgn0030277	-1324.73	1	-1323.98	193.349	0.278995	61.2734	-0.9954	0.00455328	-1324.73	1	-1324.73	1	0.04185	0.167939	-398.489	0.249198	-1324.73	1	-1324.58	1	0.017414	0.052908	0.0585	0.329137	-1324.2	1	-1324.2	1.77215	0.011945	0.01972	0.3258	0.60573	-1324.73	1	-1324.73	1	1e-06	0.011749	-0.2799	8.51136266916e-05	-1317.36	1	-1308.62	67.1435	0.049029	0.174926	-398.458	0.280284	True
FBgn0037554	-5315.61	1	-5315.03	5.51095	0.054294	1.39923	-0.9612	0.0388027	-5317.18	1	-5317.18	1	0.005334	0.104499	-253.565	0.0510436	-5317.3	1	-5317.28	1	0.003938	0.050544	0.0389	0.0779123	-5317.3	1	-5317.3	1	0.000656	0.015914	-0.0379	0.0412216	-5317.27	1	-5317.27	1	0.001314	0.023062	-0.0221	0.0569768	-5317.3	1	-5317.29	1	0.006042	0.113814	-253.563	0.0530866	False
FBgn0030275	-1099.33	1	-1096.06	16.6031	0.073652	1.19409	-0.9383	0.0616806	-1098.36	1	-1097.11	9.16542	0.025152	0.11526	-0.1611	0.21822	-1099.56	1	-1099.56	1	0.010892	0.129378	0.0183	0.0841874	-1098.52	1	-1098.52	1	0.002898	0.047981	-998.94	0.0603989	-1097.86	1	-1097.64	999	0.005654	6e-06	0	942.333	-1099.41	1	-1099.41	1	0.012505	0.184056	-0.3114	0.0679413	False
FBgn0037553	-5324.6	1	-5324.84	8.04751	0.226072	2.32566	-0.9028	0.0972075	-5324.84	1	-5324.25	3.23247	0.021654	0.061854	-0.4089	0.350082	-5324.84	1	-5324.84	1	0.017716	0.078277	0.0083	0.226324	-5324.84	1	-5324.84	1	0.000817	0.010339	-0.3531	0.0790212	-5324.84	1	-5324.84	1	0.007702	0.029106	-0.1675	0.264619	-5321.78	1	-5324.84	5.57494	0.030721	0.121124	-0.5054	0.253633	False
FBgn0037550	-1832.09	1	-1832.08	1.33475	0.008363	1.62063	-0.9948	0.00516035	-1832.12	1	-1832.12	1	1e-05	0.100778	0	9.92280061124e-05	-1830.62	1	-1830.62	1	0.004993	0.09593	-998.948	0.0520484	-1830.59	1	-1830.59	1	0.001647	0.014514	-0.0421	0.113477	-1832.12	1	-1832.12	1	1e-06	0.010271	-0.1555	9.73615032616e-05	-1832.12	1	-1832.12	1	8e-06	0.078289	0	0.000102185	False
FBgn0030271	-814.464	1	-814.463	1.07181	0.063373	1.44646	-0.9562	0.0438126	-815.58	1	-815.58	1	1.1e-05	0.109758	-0.0944	0.00010022	-815.375	1	-815.375	1	0.003659	0.063617	0.035	0.0575161	-813.665	1	-813.457	999	0.003621	4e-06	998.615	905.25	-815.58	1	-815.58	1	0.003615	0.031662	-0.2706	0.114175	-815.566	1	-815.563	1.99027	0.010957	0.10549	0.0094	0.103868	False
FBgn0050359	-4832.64	1	-4832.33	4.11618	0.072478	1.51175	-0.9521	0.0479432	-4826.9	1	-4826.9	1	0.012757	0.05515	0.1669	0.231315	-4831.85	1	-4830.57	14.6194	0.004412	0.078394	-0.0202	0.0562798	-4832.7	1	-4832.7	2.36262	0.002848	0.016812	0.1012	0.169403	-4832.71	1	-4832.71	1	0.001438	0.020185	0.003	0.071241	-4798.17	1	-4763.82	70.0695	0.041815	0.190777	0.1548	0.219183	False
FBgn0010015	-3874.83	1	-3873.85	647.388	0.031	0.638114	-0.9514	0.0485807	-3874.11	1	-3874.11	1	0.004761	0.041306	0.0341	0.115262	-3875.19	1	-3875.19	1	0.002782	0.079534	-0.0854	0.0349788	-3875.19	1	-3875.19	1	0.001292	0.021405	0.0602	0.0603597	-3875.19	1	-3875.19	1	0.002731	0.009847	0.2772	0.277343	-3875.19	1	-3875.15	1	0.00548	0.09677	-0.0246	0.0566291	False
FBgn0010019	-1762.12	1	-1762.1	1.40342	0.031053	1.90648	-0.9837	0.0162881	-1764.26	1	-1764.26	1	4e-06	0.040332	-0.0122	9.9176832292e-05	-1764.06	1	-1764.06	1	0.001552	0.050791	-11.6827	0.0305566	-1761.49	1	-1761.25	999	0.001563	2e-06	999	781.5	-1764.26	1	-1764.26	1.07177	1e-06	1e-06	1.8222	1	-1764.26	1	-1764.26	1	1.2e-05	0.122229	-0.0122	9.81763738556e-05	False
FBgn0010548	-3815.1	1	-3809.31	998.939	0.043336	0.681221	-0.9364	0.0636152	-3815.51	1	-3815.51	1	0.003211	0.078018	0.0411	0.0411572	-3791.5	1	-3764.89	82.8652	0.04032	0.128826	0.2857	0.31298	-3815.51	1	-3815.51	1	0.000777	0.020285	-998.962	0.0383042	-3812.58	1	-3804.02	999	0.00391	0.017077	-998.771	0.228963	-3815.51	1	-3815.46	5.89978	0.007266	0.119979	0.0605	0.0605606	False
FBgn0010549	-10134.7	1	-10134	129.652	0.250665	1.91163	-0.8689	0.131126	-10136.1	1	-10134	1	0.039328	0.166077	0.0377	0.236806	-10136.1	1	-10136.1	1	0.016838	0.087968	0.0453	0.191411	-10136.1	1	-10136.1	1	0.014761	0.057302	0.0566	0.2576	-10136.1	1	-10136.1	1	0.009365	0.040936	0.0278	0.228772	-10133.8	1	-10133.6	2.38856	0.034914	0.110619	0.1165	0.315624	False
FBgn0004925	-2223.12	1	-2222.46	4.27636	0.02649	1.45833	-0.9818	0.0181646	-2223.87	1	-2223.87	1	0.002852	0.097913	0.029	0.0291279	-2223.87	1	-2223.87	1	3e-06	0.033707	-0.1248	8.9002284392e-05	-2223.69	1	-2223.69	1	0.001195	0.045965	-0.0075	0.025998	-2223.87	1	-2223.87	1	1e-06	0.010127	-0.0334	9.87459267305e-05	-2223.87	1	-2223.87	1	0.003131	0.202482	0.0154	0.0154631	False
FBgn0023179	-4022.75	1	-4022.75	1	0.016199	0.871694	-0.9814	0.0185834	-4022.04	1	-4022.04	1	0.001291	0.037493	-0.3043	0.0344331	-4022.75	1	-4022.49	69.4308	0.001302	0.033214	0.0388	0.0392003	-4022.75	1	-4022.75	1	3e-06	0.034256	-0.0309	8.75758991126e-05	-4022.75	1	-4022.75	1	3e-06	0.028822	-0.0309	0.000104087	-4022.73	1	-4022.73	1	0.003277	0.090778	-0.3026	0.0360991	False
FBgn0026418	-5354.5	1	-5354.5	1	0.033775	0.930773	-0.9637	0.036287	-5354.5	1	-5354.5	1	0.002817	0.092392	-398.635	0.0304897	-5354.2	1	-5354.2	1	0.002895	0.048144	0.0278	0.0601321	-5354.5	1	-5354.5	1	2e-06	0.015634	-0.2525	0.000127926	-5326.93	1	-5260.26	999	0.020648	0.052375	0.1416	0.394234	-5354.46	1	-5354.46	1	0.005596	0.059039	-398.571	0.0947848	False
FBgn0004237	-1665.94	1	-1665.14	41.9603	0.045677	2.03658	-0.9776	0.0224283	-1666.45	1	-1666.45	1	0.008666	0.08745	0.099	0.0990966	-1666.2	1	-1663.62	999	0.006429	0.088308	-1.1726	0.072802	-1667.1	1	-1667.1	1	0	0.00487	0	0.0001	-1667.1	1	-1667.1	1	2e-06	0.023084	0	8.66400970369e-05	-1667.1	1	-1667.1	1	1e-05	0.095522	0	0.000104688	False
FBgn0051225	-4235.22	1	-4235.14	12.5405	0.312845	2.66315	-0.8825	0.117472	-4235.55	1	-4235.55	1	0.041631	0.139407	-998.701	0.298629	-4235.55	1	-4235.55	1	0.011663	0.041747	0.0078	0.279373	-4235.55	1	-4235.55	1	0.002194	0.036638	-0.2433	0.0598832	-4235.55	1	-4235.55	1	0.001095	0.02433	-0.2582	0.0450062	-4235.55	1	-4235.55	1	0.035001	0.153008	-998.771	0.228753	True
FBgn0023174	-1890.84	1	-1888.78	424.395	0.040596	1.18554	-0.9658	0.0342427	-1891.84	1	-1891.84	1	0.005647	0.087263	0.0646	0.0647124	-1891.38	1	-1891.38	1	0.003275	0.045532	-0.0327	0.0719274	-1892.06	1	-1892.06	1	0.001637	0.049429	0.033	0.0331182	-1892.06	1	-1892.06	1	2e-06	0.021485	0	9.30882010705e-05	-1891.43	1	-1891.43	1	0.004157	0.052848	0.0786	0.0786596	False
FBgn0026417	-2200.34	1	-2199.03	67.4155	0.095858	2.63151	-0.9636	0.036427	-2198.09	1	-2195.87	36.6681	0.008684	0.062941	0.1021	0.13797	-2200.49	1	-2200.49	1	0.006872	0.076484	0.0897	0.0898489	-2197.55	1	-2197.55	1	0.003434	0.004116	0.8342	0.834305	-2200.5	1	-2200.5	1	1e-06	0.008496	0	0.000117702	-2195.23	1	-2195.23	1	0.019172	0.090513	0.1759	0.211815	False
FBgn0026411	-1899.44	1	-1899.44	1	0.010176	0.493057	-0.9794	0.0206386	-1899.44	1	-1899.44	1	4e-06	0.039386	-1.1017	0.000101559	-1899.44	1	-1899.44	1	0	6e-06	0	0.0001	-1899.44	1	-1899.44	1	0.003465	0.029824	-0.283	0.116182	-1851.31	1	-1775.65	718.664	0.199435	0.29712	0.272	0.671227	-1899.44	1	-1899.44	1	7e-06	0.067968	-1.1017	0.00010299	True
FBgn0023170	-234.533	1	-234.533	1	3.6e-05	0.358182	-0.9999	0.000100508	-234.533	1	-234.533	1.10492	0	5e-06	-0.4048	0.097	-234.533	1	-234.533	1.03988	0	6e-06	-0.3586	0.0001	-234.533	1	-234.533	1.13852	0	6e-06	-0.3592	0.0275	-234.533	1	-234.533	1.01013	1e-06	4e-06	-0.2208	0.25	-234.533	1	-234.533	1	3e-06	0.033035	-0.5017	9.08127743303e-05	False
FBgn0023172	-6409.36	1	-6409.26	2.52858	0.060691	0.978251	-0.938	0.0620403	-6409.44	1	-6409.44	1	0.005225	0.058155	0.0897	0.0898461	-6409.44	1	-6409.44	1	0.005295	0.059504	0.031	0.0889856	-6377.37	1	-6322.46	999	0.02702	0.070085	0.3315	0.385532	-6409.44	1	-6409.44	1	0.001057	0.016989	0.0082	0.0622167	-6409.43	1	-6409.43	1	0.006995	0.083009	0.0842	0.084268	False
FBgn0027514	-4390.34	1	-4388.16	38.6787	0.151382	2.60843	-0.942	0.0580357	-4397	1	-4397	1	0.008961	0.125123	0.0245	0.0716175	-4397	1	-4397	1	0.005358	0.085182	-0.3212	0.0629006	-4396.7	1	-4396.7	1	0.001601	0.009437	0.0185	0.169651	-4397	1	-4397	1	0.00161	0.041663	-0.1126	0.0386434	-4397	1	-4397	1	0.017637	0.174112	0.0542	0.101297	False
FBgn0033544	-872.573	1	-872.573	1	0.005582	0.465225	-0.988	0.0119985	-872.573	1	-872.573	1	0.002761	0.031289	0.0881	0.0882419	-872.573	1	-872.573	1	0.002773	0.020644	0.027	0.134325	-872.573	1	-872.573	1.09044	0	6e-06	0	0.0001	-872.573	1	-872.573	1	1e-06	0.009889	0	0.000101122	-872.573	1	-872.573	1	5e-06	0.052359	0	9.54945663592e-05	False
FBgn0051221	-1310.42	1	-1309.8	998.982	0.031234	0.533751	-0.9415	0.0585179	-1310.86	1	-1310.86	1	0.006069	0.044984	0.1348	0.134915	-1310.86	1	-1310.86	1	9e-06	0.087738	0	0.000102578	-1308.34	1	-1308.1	999	0.002024	2e-06	998.885	1012	-1308.29	1	-1308.05	683.806	0.002024	2e-06	998.885	1012	-1310.86	1	-1310.86	1	0.002016	0.086599	0.0232	0.0232797	False
FBgn0051222	-1930.07	1	-1913.34	41.5759	0.299966	0.283598	0.0577	1.05772	-1930.35	1	-1927.9	197.684	0.047613	0.029001	1.3766	1.64177	-1930.35	1	-1930.35	1	0.016495	0.00547	1.2774	3.01554	-1930.35	1	-1930.35	1	1e-06	0.00541	0	0.000184843	-1930.35	1	-1930.35	5.72104	0.002033	2e-06	999	1016.5	-1930.32	1	-1930.29	1.76697	0.038524	0.053657	0.4528	0.717968	True
FBgn0021825	-2718.45	1	-2718.45	1	0.019229	1.71856	-0.9888	0.011189	-2718.01	1	-2718.01	1	0.003472	0.106918	0.0324	0.0324735	-2718.02	1	-2718.02	1	0.003373	0.097833	0.0112	0.0344771	-2718.53	1	-2718.53	1	0.001114	0.042334	-0.0111	0.0263145	-2718.63	1	-2718.63	1	3e-06	0.032222	-0.0373	9.3104090373e-05	-2718.39	1	-2718.39	1	0.003493	0.124609	0.0279	0.0280317	False
FBgn0051437	-2345.31	1	-2344.7	2.37936	0.152346	1.3584	-0.8878	0.112151	-2343.48	1	-2343.48	1	0.030117	0.057615	0.183	0.522728	-2346.16	1	-2345.23	8.24057	0.020827	0.066512	0.2993	0.313131	-2347.95	1	-2347.95	1	0.004171	0.032031	0.0337	0.130218	-2347.58	1	-2347.58	1	0.006862	0.025022	0.1778	0.274239	-2348.03	1	-2348.03	1	0.015809	0.193581	-0.258	0.0816661	False
FBgn0051436	-3982.09	1	-3979.3	41.5358	0.211029	3.12834	-0.9325	0.0674573	-3986.49	1	-3986.49	1	0.024338	0.07307	-998.667	0.333078	-3986.09	1	-3986.09	1	0.019239	0.114684	0.1001	0.167757	-3986.49	1	-3986.49	1	0.007231	0.044959	-0.0338	0.160835	-3985.62	1	-3985.62	1	0.007299	0.036793	0.0038	0.19838	-3986.49	1	-3984.39	6.38344	0.027524	0.164375	-998.833	0.167446	True
FBgn0030853	-1459.85	1	-1459.15	3.75266	0.034638	1.28795	-0.9731	0.0268939	-1463.26	1	-1463.26	1	0.001649	0.065708	0.025	0.0250959	-1463.26	1	-1463.26	1	8e-06	0.081949	-999	9.76216915399e-05	-1463.26	1	-1463.26	1	3e-06	0.026912	0	0.000111474	-1463.26	1	-1463.26	1	2e-06	0.017126	0	0.000116782	-1463.26	1	-1463.26	1	9e-06	0.089159	0	0.000100943	False
FBgn0030850	-1306.7	1	-1301.66	126.789	0.193301	1.46891	-0.8684	0.131595	-1312.55	1	-1312.55	1	0.011047	0.040906	-0.0096	0.270058	-1296.48	1	-1263.31	999	0.085615	0.200017	0.3515	0.428039	-1312.55	1	-1312.55	1	3e-06	0.032323	-0.057	9.28131670946e-05	-1312.55	1	-1312.55	1	0	6e-06	-0.057	0.0001	-1312.55	1	-1312.55	1	4e-06	0.037811	-0.2795	0.000105789	False
FBgn0030851	-2711.77	1	-2710.96	37.1748	0.14573	2.72114	-0.9464	0.0535548	-2715.4	1	-2715.4	1	0.013207	0.126183	-0.1005	0.104665	-2715.4	1	-2715.4	1	0.001151	0.065469	-0.0283	0.0175808	-2715.4	1	-2715.4	12.2478	0.004007	0.030259	-0.4553	0.132423	-2715.4	1	-2715.4	1	2e-06	0.017946	-0.5876	0.000111445	-2715.4	1	-2715.4	1	0.009007	0.1221	-0.1314	0.0737674	False
FBgn0030855	-6481.79	1	-6478.88	36.4995	0.114093	2.91995	-0.9609	0.0390736	-6488.74	1	-6488.74	1	0.009177	0.124287	0.0072	0.0738372	-6488.74	1	-6488.74	1	0.006344	0.060737	-998.895	0.10445	-6487.38	1	-6483.99	121.883	0.001582	0.01705	0.0002	0.0927859	-6487.17	1	-6487.17	1	0.001054	0.011253	0.0011	0.0936639	-6488.33	1	-6488.74	1	0.012167	0.148612	0.0153	0.0818709	False
FBgn0030858	-6680.76	1	-6680.76	1	0.020386	1.85783	-0.989	0.010973	-6679.7	1	-6679.7	1	0.003071	0.091273	-172.908	0.0336463	-6680.06	1	-6680.06	1	0.00231	0.06102	-0.0824	0.0378564	-6680.76	1	-6680.76	1	3e-06	0.03259	-0.0645	9.20527769254e-05	-6672.54	1	-6656.01	999	0.005375	0.03884	0.0738	0.138388	-6680.76	1	-6680.76	1	9e-06	0.08575	-172.941	0.000104956	False
FBgn0030859	-5231.44	1	-5231.44	1	0.316922	68.9686	-0.9954	0.00459516	-5231.44	1	-5231.44	1	0.037317	0.126393	0.0179	0.295246	-5231.44	1	-5231.44	1	0.01325	0.064931	-831.601	0.204063	-5230.49	1	-5230.49	1	0.005719	0.0377	-0.2238	0.151698	-5224.72	1	-5161.89	999	0.044485	0.088674	0.1262	0.501669	-5231.44	1	-5231.44	1	0.030425	0.128075	-0.0397	0.237556	True
FBgn0026573	-11695.9	1	-11686.4	93.314	0.119474	1.81046	-0.934	0.0659909	-11700.1	1	-11700.1	1	0.007549	0.104177	-0.1565	0.0724632	-11427	1	-11227.4	211.248	0.3354	0.478168	0.1847	0.701427	-11700.1	1	-11700.1	1	0.001203	0.013953	0.0061	0.086218	-11700.1	1	-11700.1	1	0.001689	0.018305	0.0122	0.0922699	-11700.1	1	-11700.1	1	0.010036	0.131714	-0.1528	0.0761954	True
FBgn0085279	-340.066	1	-340.044	2.43016	0.026894	0.384114	-0.93	0.0700157	-340.066	1	-340.066	1	5e-06	0.050404	0	9.91984763114e-05	-339.727	1	-339.727	1	0.008588	0.077949	-2.3085	0.110175	-340.066	1	-340.066	1	2e-06	0.024902	-999	8.03148341499e-05	-340.066	1	-340.066	1	0	5e-06	-999	0.0001	-340.066	1	-340.066	1	8e-06	0.083795	0	9.54710901605e-05	False
FBgn0085276	-545.516	1	-545.436	2.12234	0.055823	0.90566	-0.9384	0.0616379	-545.98	1	-545.98	1	1e-05	0.102065	0	9.79767795033e-05	-545.98	1	-545.98	1	2e-06	0.019313	0	0.000103557	-545.98	1	-545.98	1	2e-06	0.018087	0	0.000110577	-545.98	1	-545.98	1.09961	2e-06	0	31.7718	31.7719	-545.557	1	-545.557	1	0.016348	0.149102	0.1095	0.109643	False
FBgn0085273	-970.577	1	-970.309	936.41	0.134532	1.10338	-0.8781	0.121927	-970.624	1	-970.624	1	0.020851	0.133326	-0.6202	0.156391	-969.858	1	-969.858	1	0.009464	0.042878	-998.779	0.220719	-969.099	1	-968.858	999	0.003863	4e-06	998.58	965.75	-970.452	1	-970.452	1	0.015541	0.073586	-0.2091	0.211195	-970.624	1	-970.624	1	0.01084	0.247627	-0.7328	0.0437755	False
FBgn0085271	-449.471	1	-449.462	1.22142	0.047751	0.691617	-0.931	0.0690425	-450.572	1	-450.572	1	1.5e-05	0.146566	-0.4691	0.000102343	-450.572	1	-450.572	1	1.6e-05	0.159239	-0.0223	0.000100478	-450.572	1	-450.572	1	3e-06	0.025789	0	0.000116329	-448.84	1	-448.591	999	0.007579	8e-06	999	947.375	-450.572	1	-450.572	1	0.007773	0.052568	-0.3213	0.147866	False
FBgn0032728	-1704.55	1	-1704.55	1	0.072078	1.58255	-0.9545	0.0455456	-1704.55	1	-1704.55	1	0.008889	0.159405	-0.0109	0.0557636	-1704.18	1	-1704.18	1	0.00494	0.041727	0.0023	0.118389	-1703.2	1	-1703.03	4.24213	0.006891	0.006359	0.9677	1.08366	-1701.06	1	-1692.12	999	0.012571	0.028761	0.3213	0.437085	-1699.93	1	-1699.93	1	0.023643	0.078562	0.2342	0.300947	False
FBgn0032729	-3248.87	1	-3248.87	37.9253	0.042545	1.41008	-0.9698	0.030172	-3248.87	1	-3247.38	18.9383	0.007844	0.093496	0.0301	0.0838966	-3247.96	1	-3247.96	1	0.002987	0.037939	-998.921	0.0787316	-3248.87	1	-3248.87	1	4e-06	0.035686	-0.0586	0.000112089	-3248.87	1	-3248.87	1	1e-06	0.013436	-0.0586	7.44269127717e-05	-3248.87	1	-3248.87	1	0.001385	0.118508	-0.0421	0.011687	False
FBgn0032723	-13282.3	1	-13282.3	1	0.086434	1.7227	-0.9498	0.0501735	-13279.6	1	-13279.5	1.93452	0.013354	0.079637	-0.0107	0.167686	-13281.5	1	-13280.2	12.4144	0.007056	0.039484	-0.0095	0.178705	-13282.2	1	-13282.3	1	0.001653	0.019003	-0.2053	0.0869863	-13282.3	1	-13282.3	1	0.001095	0.01644	-0.2257	0.0666058	-13281.3	1	-13281.1	3.01392	0.010743	0.092556	-0.0623	0.11607	False
FBgn0032720	-1134.43	1	-1134.43	1	0.014826	0.867861	-0.9829	0.0170834	-1134.43	1	-1134.43	1	5e-06	0.049799	0	0.000100404	-1134.43	1	-1134.43	1	0.002328	0.106942	0.0217	0.0217688	-1134.43	1	-1134.43	1	2e-06	0.021605	-0.0747	9.25711640824e-05	-1134.43	1	-1134.43	1	2e-06	0.017836	-0.0747	0.000112133	-1134.43	1	-1134.43	1	1.1e-05	0.114292	0	9.62447065411e-05	False
FBgn0032721	-4399.51	1	-4398.17	102.399	0.041168	0.970477	-0.9576	0.0424204	-4401.17	1	-4401.15	1.6809	0.008213	0.088335	-0.0243	0.0929756	-4402.33	1	-4402.33	1	0.003664	0.088672	-0.0069	0.0413208	-4390.8	1	-4365.46	999	0.007772	0.034548	0.2092	0.224962	-4401.98	1	-4401.98	1	0.001463	0.026468	0.0395	0.0552743	-4402.33	1	-4402.33	1	0.004411	0.099216	-0.0728	0.0444586	False
FBgn0032726	-2371.67	1	-2371.67	1	0.018848	1.23676	-0.9848	0.0152398	-2370.95	1	-2370.95	1	0.012182	0.175564	0.0158	0.0693878	-2371.67	1	-2371.67	1	6e-06	0.063534	-0.0903	9.44376239494e-05	-2365.77	1	-2365.77	1	0.009004	0.035077	0.1832	0.256692	-2365.81	1	-2365.5	999	0.003822	4e-06	998.927	955.5	-2371.67	1	-2371.67	1	0.004127	0.105141	-0.0144	0.0392521	False
FBgn0032727	-2730.58	1	-2730.58	1	0.125329	1.1973	-0.8953	0.104676	-2730.27	1	-2730.27	1	0.022671	0.073026	0.216	0.310451	-2730.62	1	-2730.62	1	0.003825	0.031853	-998.88	0.120083	-2730.62	1	-2730.62	1	2e-06	0.020405	-0.1972	9.80151923548e-05	-2730.62	1	-2730.62	1	0.005526	0.036281	-0.045	0.152311	-2730.62	1	-2729.74	15.5861	0.018364	0.108333	0.0751	0.169514	False
FBgn0032724	-2218.05	1	-2217.83	2.64544	0.069369	2.54643	-0.9728	0.0272417	-2218.24	1	-2218.24	1	0.012223	0.110687	-0.0395	0.110429	-2218.38	1	-2218.38	1	0.005098	0.096723	-0.0386	0.0527072	-2217.28	1	-2217.28	1	0.003433	0.030748	0.008	0.11165	-2216.01	1	-2204.16	999	0.007078	0.072329	-0.0058	0.0978584	-2218.43	1	-2218.43	1	0.006384	0.126511	-0.0994	0.050462	False
FBgn0032725	-277.968	1	-277.968	1	7.8e-05	0.784699	-0.9999	9.94011716595e-05	-277.968	1	-277.968	1	4e-06	0.039592	0	0.000101031	-277.968	1	-277.968	1	0	8e-06	-0.3761	0.0001	-277.968	1	-277.968	1	4e-06	0.039347	0	0.00010166	-277.968	1	-277.968	1.07936	0	8e-06	0	0.0001	-277.968	1	-277.968	1	8e-06	0.079408	0	0.000100746	False
FBgn0023545	-2239.89	1	-2239.89	1	0.052136	1.50356	-0.9653	0.034675	-2239.77	1	-2239.77	1	0.007847	0.081584	0.0961	0.0961831	-2240.53	1	-2240.53	1	0.001304	0.034382	-998.962	0.0379268	-2240.83	1	-2240.83	1	2e-06	0.015453	-0.0431	0.000129425	-2239.74	1	-2239.74	1	0.001312	0.008925	0.1038	0.147003	-2240.83	1	-2240.83	1	0.003907	0.09542	0.0408	0.0409453	False
FBgn0023540	-2433.44	1	-2431.74	323.999	0.149443	1.3212	-0.8869	0.113111	-2433.9	1	-2433.9	1	0.005452	0.038192	-998.857	0.142752	-2433.9	1	-2433.9	1	0.005806	0.046972	-0.0118	0.123606	-2430.55	1	-2426.26	318.895	0.008681	0.015913	0.4182	0.545529	-2433.07	1	-2433.07	1	0.001436	0.004013	0.2304	0.357837	-2433.83	1	-2433.9	1	0.010597	0.057006	-998.814	0.185893	False
FBgn0023541	-3893.84	1	-3892.83	3.93706	0.096696	1.54933	-0.9376	0.0624115	-3894.28	1	-3894.29	1	0.010915	0.099531	0.0883	0.109664	-3889.02	1	-3888.89	1.61273	0.024463	0.074722	0.2831	0.327387	-3894.42	1	-3894.42	1	0.003153	0.013878	0.116	0.227194	-3894.99	1	-3894.99	1	0.003156	0.020219	0.0449	0.156091	-3895	1	-3895	1	0.018251	0.153567	0.0974	0.118847	False
FBgn0023542	-1343.37	1	-1342.88	83.0262	0.011618	1.19047	-0.9902	0.00975914	-1343.58	1	-1343.58	1	0.001922	0.066969	0.0177	0.0286998	-1340.36	1	-1340.36	1	0.003911	0.050364	-0.1291	0.0776547	-1343.58	1	-1343.58	1	2e-06	0.016635	0	0.000120228	-1342.48	1	-1339.34	45.4792	0.003913	0.070782	0.0552	0.0552824	-1343.58	1	-1343.58	1	1.6e-05	0.157322	-0.0109	0.000101702	False
FBgn0037475	-1521.78	1	-1521.78	1	0.014854	1.07885	-0.9862	0.0137683	-1521.78	1	-1521.78	1	9e-06	0.09136	0	9.85113835377e-05	-1521.78	1	-1521.78	1	5e-06	0.050777	-1.1298	9.84697796246e-05	-1512.76	1	-1501.38	108.66	0.009456	0.048334	0.1955	0.195639	-1521.78	1	-1521.78	1.04952	0	9e-06	0	0.0001	-1521.58	1	-1521.58	1	0.003268	0.143697	0.0226	0.0227423	False
FBgn0001205	-5118.35	1	-5118.35	1	0.039671	1.09421	-0.9637	0.0362555	-5115.48	1	-5113.94	20.5646	0.014094	0.064758	0.1927	0.217641	-5118.35	1	-5118.35	1	0.004607	0.077837	-0.212	0.0591878	-5118.35	1	-5118.35	1	0.000586	0.025972	-0.4161	0.0225628	-4983.28	1	-4810.68	999	0.183058	0.258767	0.2687	0.707424	-5118.35	1	-5118.35	1	0.008795	0.143201	0.0365	0.0614172	False
FBgn0001204	-2152.75	1	-2151.92	16.4817	0.078041	1.66305	-0.9531	0.0469264	-2154.86	1	-2154.86	1	0.016002	0.16697	-1.1295	0.0958376	-2154.86	1	-2154.86	1	0.005297	0.056198	0.0332	0.094256	-2154.31	1	-2154.2	50.2411	0.002823	0.02064	0.0804	0.136773	-2154.86	1	-2154.86	1	1e-06	0.01498	-0.0563	6.67556742323e-05	-2153.65	1	-2152.65	20.3493	0.014069	0.157384	-1.1359	0.0893928	False
FBgn0001203	-2384.88	1	-2384.88	1	0.021909	1.42919	-0.9847	0.0153296	-2384.88	1	-2384.88	1	9e-06	0.090723	0	9.92030686816e-05	-2383.25	1	-2383.25	1	0.001125	0.089683	0.0124	0.0125442	-2384.88	1	-2384.88	1	2e-06	0.018391	0	0.000108749	-2383.89	1	-2370.58	999	0.024208	0.081389	0.2973	0.297436	-2384.88	1	-2384.88	1	1.9e-05	0.193569	0	9.815621303e-05	False
FBgn0053155	-343.208	1	-343.208	1	0.028273	0.889441	-0.9682	0.0317874	-343.458	1	-343.458	1	4e-06	0.041512	0	9.63576797071e-05	-343.458	1	-343.458	1	4e-06	0.037608	-0.1104	0.00010636	-343.458	1	-343.458	1.05277	0	8e-06	-0.4517	0.0001	-343.458	1	-343.458	1	8e-06	0.076825	-0.4517	0.000104133	-343.458	1	-343.458	1	7e-06	0.074652	0	9.37684187965e-05	False
FBgn0053158	-6602.7	1	-6601.08	4.34248	0.048815	1.68948	-0.9711	0.0288935	-6607.26	1	-6607.26	1	0.002625	0.109773	-23.3458	0.023913	-6607.22	1	-6607.22	1	0.002524	0.060384	0.0209	0.0417992	-6597.1	1	-6597.1	1	0.006064	0.03349	0.1323	0.181069	-6606.02	1	-6606.02	1	0.002514	0.035307	0.0224	0.071204	-6607.26	1	-6607.26	1	0.002454	0.081585	-23.3396	0.0300791	False
FBgn0001208	-3003.72	1	-3003.69	1.8213	0.015386	0.928088	-0.9834	0.0165782	-3003.87	1	-3003.87	1	0.003854	0.136258	0.0126	0.0282846	-2992.69	1	-2982.85	999	0.008234	0.069031	0.1192	0.11928	-3003.87	1	-3003.87	1	4e-06	0.038422	0	0.000104107	-3003.87	1	-3003.87	1	3e-06	0.034083	0	8.80204207376e-05	-3003.87	1	-3003.87	1	0.000962	0.14095	-0.0089	0.00682512	False
FBgn0033032	-1174.81	1	-1174.81	1	0.104867	2.18699	-0.952	0.0479504	-1174.81	1	-1174.81	1	0.006856	0.220377	-0.0419	0.0311103	-1174.3	1	-1174.3	1.03199	0.010651	0.056119	-969.124	0.189793	-1174.81	1	-1174.81	1	1e-06	0.008438	-0.0733	0.000118511	-1174.57	1	-1174.57	1	0.003451	0.026354	0.0576	0.130948	-1170.71	1	-1170.71	1	0.024735	0.051042	0.4116	0.484601	False
FBgn0042131	-3462.34	1	-3459.11	56.8311	0.190064	2.04068	-0.9069	0.0931377	-3464.91	1	-3464.27	11.8111	0.01171	0.115766	-0.0581	0.101152	-3464.91	1	-3464.91	1	0.003799	0.064074	-0.4904	0.0592908	-3464.91	1	-3464.91	1	0.002414	0.053334	-2.2394	0.0452619	-3464.56	1	-3464.55	1.56422	0.003561	0.009751	-1.9196	0.365193	-3464.91	1	-3464.91	1	0.016975	0.139139	-0.0373	0.122	False
FBgn0042133	-1945.15	1	-1945.15	1	0.4025	17.7157	-0.9773	0.0227199	-1950.64	1	-1950.64	1	0.028442	0.092593	0.1915	0.307172	-1950.64	1	-1950.64	1	0.009583	0.093769	-0.1166	0.102198	-1950.64	1	-1950.64	1	1e-06	0.008581	-0.2257	0.000116537	-1950.64	1	-1950.64	1	0.006644	0.023105	0.0618	0.287557	-1950.64	1	-1950.64	1	0.044841	0.123252	0.2481	0.363816	True
FBgn0042134	-7287.8	1	-7285.67	245.228	0.098804	1.27136	-0.9223	0.0777151	-7286.4	1	-7284.5	8.53434	0.014137	0.072254	0.0087	0.195657	-7286.92	1	-7286.92	1	0.006559	0.038442	0.0638	0.170621	-7288.65	1	-7293.45	1	0.003437	0.01267	0.1286	0.271271	-7288.65	1	-7288.65	1	0.000978	0.030699	-0.1108	0.0318577	-7280.57	1	-7266.08	39.4979	0.016505	0.071143	0.045	0.231998	False
FBgn0042135	-1413.97	1	-1413.97	1	0.005485	0.598974	-0.9908	0.00915733	-1413.97	1	-1413.97	1	4e-06	0.044281	0	9.03321966532e-05	-1413.97	1	-1413.97	1	5e-06	0.047732	0	0.000104752	-1412.95	1	-1412.95	1	0.001761	0.025361	-0.4277	0.0694373	-1413.97	1	-1413.97	1	1e-06	0.006355	-0.497	0.000157356	-1413.97	1	-1413.97	1	1.1e-05	0.108346	0	0.000101527	False
FBgn0042641	-1815.44	1	-1814.15	103.544	0.044331	1.33086	-0.9667	0.0333101	-1814.32	1	-1814.32	1	0.014186	0.151369	0.0313	0.093718	-1814.78	1	-1814.78	1	0.006957	0.057571	-998.879	0.120842	-1813.77	1	-1813.77	1	0.005169	0.032006	0.1614	0.161501	-1815.44	1	-1815.44	1	1e-06	0.013222	0	7.56315232189e-05	-1815.44	1	-1815.44	1	0.001961	0.139054	-0.0483	0.0141024	False
FBgn0042138	-1265.43	1	-1265.43	1	0.010208	0.884057	-0.9885	0.0115468	-1265.43	1	-1265.43	1	4e-06	0.035297	-999	0.000113324	-1265.43	1	-1265.43	1	0.001981	0.050903	0.0388	0.0389172	-1265.43	1	-1265.43	1	2e-06	0.021796	0	9.17599559552e-05	-1265.43	1	-1265.43	1	0	6e-06	0	0.0001	-1265.43	1	-1265.43	1	3e-06	0.031901	-999	9.40409391555e-05	False
FBgn0035989	-2016.36	1	-2016.36	1	0.046793	1.08662	-0.9569	0.0430629	-2016.36	1	-2016.36	1	1e-06	0.007029	-0.0439	0.000142268	-2016.24	1	-2016.24	1	0.006287	0.062671	-2.4192	0.100318	-1974.02	1	-1924.97	149.565	0.172187	0.305256	0.3569	0.564074	-2016.36	1	-2016.36	1	0	0.000403	-0.2071	0.0001	-2016.36	1	-2016.36	1	0.003919	0.145422	-0.017	0.0269492	False
FBgn0035983	-1358.93	1	-1358.93	1	0.003945	0.98646	-0.996	0.00399915	-1358.93	1	-1358.93	1	0.001952	0.065533	0.0297	0.0297865	-1358.23	1	-1358.23	1	0.001988	0.076054	0.026	0.0261393	-1358.93	1	-1358.93	2.23597	1e-06	0.013875	0	7.20720720721e-05	-1336.92	1	-1318.72	999	0.025398	0.127932	0.1984	0.198527	-1358.93	1	-1358.93	1	0.001986	0.164008	0.012	0.0121092	False
FBgn0035982	-1413.6	1	-1413.6	1	0.040748	0.970291	-0.958	0.0419956	-1415.01	1	-1415.01	1	0.00906	0.138172	-0.2452	0.0655704	-1414.83	1	-1414.83	1	0.006698	0.039973	0.1675	0.167563	-1415.03	1	-1415.03	1	3e-06	0.027229	0	0.000110177	-1415.03	1	-1415.03	1	0.00444	0.024164	0.1837	0.183744	-1415.03	1	-1415.03	1	1e-05	0.100748	-0.3107	9.92575534998e-05	False
FBgn0035981	-2577.98	1	-2577.95	1.22808	0.040077	1.00944	-0.9603	0.0397021	-2581.2	1	-2581.2	1	0.001087	0.107429	-0.0069	0.0101183	-2581.2	1	-2581.2	1	0.002187	0.081245	-0.3886	0.0269186	-2580.33	1	-2580.33	1	0.001082	0.006624	0.0832	0.163345	-2581.2	1	-2581.2	1	3e-06	0.028668	-0.0801	0.000104646	-2581.2	1	-2581.2	1	0.001086	0.096973	-0.0058	0.011199	False
FBgn0035987	-1307.37	1	-1307.37	1	0.004271	1.05745	-0.996	0.00403896	-1307.37	1	-1307.37	1	6e-06	0.0622	-0.4251	9.6463022508e-05	-1285.42	1	-1261.27	257.763	0.031288	0.129407	0.2417	0.24178	-1307.37	1	-1307.37	1	1e-06	0.007965	0	0.000125549	-1307.37	1	-1307.37	1	0	6e-06	0	0.0001	-1307.37	1	-1307.37	1	1e-05	0.097199	-0.4251	0.000102882	False
FBgn0024250	-4679.99	1	-4677.24	3.08123	0.239649	2.42622	-0.9012	0.0987746	-4698.2	1	-4698.2	1	0.006674	0.058722	0.0862	0.113654	-4698.2	1	-4698.2	1	0.002965	0.038458	-0.018	0.0770971	-4698.2	1	-4698.2	1	0.002226	0.026595	-0.0699	0.0836999	-4697.9	1	-4698.2	1	0.001482	0.013465	-0.0435	0.110063	-4698.2	1	-4698.2	1	0.01441	0.122082	0.0905	0.118035	False
FBgn0035985	-1759.67	1	-1759.67	1	0.009715	0.82496	-0.9882	0.0117763	-1758.95	1	-1758.95	1	0.004919	0.136834	0.0183	0.0359487	-1759.67	1	-1759.67	1	0.001671	0.162389	-0.0181	0.0102901	-1706.45	1	-1659.9	183.308	0.082984	0.1358	0.5238	0.611075	-1758.53	1	-1758.53	1	0.001613	0.019053	-0.0027	0.0846586	-1759.67	1	-1759.67	1	0.001626	0.147934	-0.0067	0.0109914	False
FBgn0024252	-4719.7	1	-4719.51	998.847	0.125854	2.02716	-0.9379	0.0620838	-4717.6	1	-4717.23	3.17005	0.031743	0.127894	0.0948	0.248198	-4716.02	1	-4713.72	10.1204	0.02441	0.051726	0.0606	0.47191	-4719.7	1	-4719.7	1	0.002681	0.019219	-0.5437	0.139497	-4719.7	1	-4719.7	1	0.001597	0.023427	-0.615	0.0681692	-4719.7	1	-4718.97	6.14427	0.013456	0.100869	-0.02	0.133401	False
FBgn0020018	-3672.79	1	-3672.79	1	0.079185	2.15874	-0.9633	0.0366811	-3686.5	1	-3686.5	1	0.001691	0.129185	-998.987	0.0130898	-3686.5	1	-3686.5	1	0.002774	0.126712	-0.0041	0.0218922	-3686.5	1	-3686.5	1	0.001849	0.044836	-0.008	0.0412392	-3686.06	1	-3684.51	477.593	0.001909	0.036004	0.0038	0.0530219	-3686.5	1	-3686.5	1	0.002923	0.117018	-998.975	0.0249791	False
FBgn0028374	-1278.77	1	-1275.83	224.418	0.09497	0.510012	-0.8138	0.186211	-1280.24	1	-1280.24	1	0.002307	0.052439	-587.185	0.043994	-1280.24	1	-1280.24	1	0.004703	0.069096	-998.932	0.0680647	-1276.73	1	-1276.72	1.12607	0.009442	0.007414	1.1949	1.27354	-1279.52	1	-1279.52	1.61808	0.00232	0.007383	0.2355	0.314235	-1279.59	1	-1279.57	6.36193	0.002365	2e-06	411.771	1182.5	False
FBgn0028375	-2643.76	1	-2639.38	119.336	0.075622	0.891811	-0.9152	0.084796	-2650.56	1	-2650.56	1	0.006758	0.089688	0.0424	0.0753501	-2650.46	1	-2650.58	1	0.002617	0.038324	0.0227	0.0682862	-2650.58	1	-2650.58	1	2e-06	0.017066	-0.0917	0.000117192	-2650.58	1	-2650.58	1	1e-06	0.011074	-0.0917	9.03016073686e-05	-2650.58	1	-2650.58	1	0.006751	0.11773	0.0244	0.0573431	False
FBgn0028372	-4074.3	1	-4072.62	61.7681	0.058101	1.05849	-0.9451	0.0548905	-4073.72	1	-4073.72	1	0.007322	0.06859	0.0389	0.10675	-4076.01	1	-4076.01	1	0.000814	0.0394	-0.078	0.0206599	-4076.01	1	-4076.01	1	0.000814	0.034696	0.0234	0.0234609	-4075.95	1	-4075.95	1	0.002439	0.025816	0.0944	0.0944763	-4076.01	1	-4076.01	1	0.004052	0.114751	-0.0326	0.0353112	False
FBgn0028373	-2377.72	1	-2377.72	1	0.013148	0.842969	-0.9844	0.0155973	-2377.62	1	-2377.62	1	0.001885	0.034384	-0.0126	0.054822	-2377.45	1	-2377.27	19.7249	0.002133	0.073789	-0.0504	0.0289067	-2377.49	1	-2377.49	1	0.001047	0.030069	-0.3987	0.0348199	-2377.72	1	-2377.72	1	3e-06	0.02846	-0.4334	0.000105411	-2377.72	1	-2377.69	7.67851	0.004513	0.104631	-0.0243	0.0431325	False
FBgn0028370	-7510.94	1	-7509.89	364.099	0.072846	1.70691	-0.9573	0.0426772	-7517.72	1	-7517.72	1	0.002676	0.072824	-955.64	0.0367461	-7517.72	1	-7517.72	1	0.00317	0.075416	-0.0066	0.0420335	-7517.72	1	-7517.72	1	0.001362	0.03094	0.0229	0.0440207	-7517.44	1	-7517.44	1	0.000907	0.020804	0.0225	0.0435974	-7517.72	1	-7517.72	1	0.00415	0.112204	-955.639	0.0369862	False
FBgn0028379	-2168.69	1	-2165.24	11.7366	0.259487	2.03003	-0.8722	0.127824	-2170.28	1	-2170.1	2.62162	0.05233	0.196956	0.0777	0.265694	-2169.99	1	-2169.99	1	0.023704	0.102037	-0.3118	0.232308	-2171.18	1	-2171.18	1	2e-06	0.01661	-0.9383	0.000120409	-2170.75	1	-2170.35	999	0.003949	4e-06	998.062	987.25	-2171.1	1	-2171.18	1	0.043118	0.121728	0.1662	0.354216	True
FBgn0029535	-1151.09	1	-1149.08	115.611	0.458487	1.42996	-0.6794	0.320629	-1151.56	1	-1151.56	1	0.054234	0.06781	-0.2455	0.799794	-1151.56	1	-1151.56	1	0.006559	0.067574	-0.0948	0.097064	-1150.3	1	-1149.7	999	0.0087	9e-06	998.285	966.667	-1151.56	1	-1151.56	1	0.004157	0.012561	-0.3844	0.330945	-1151.56	1	-1151.56	1	0.039753	0.170922	-0.8127	0.23258	True
FBgn0029532	-4192.95	1	-4191.7	3.18466	0.206551	3.71556	-0.9444	0.0555908	-4198.93	1	-4198.93	1	0.016079	0.113373	-998.858	0.141824	-4198.93	1	-4198.93	1	0.005627	0.069498	0.0305	0.0809664	-4196.16	1	-4196.16	1	0.008066	0.023219	0.0871	0.347388	-4198.93	1	-4198.93	1	0.003492	0.008475	0.1517	0.412035	-4198.93	1	-4198.93	1	0.03517	0.21569	-998.837	0.163058	True
FBgn0022702	-3618.05	1	-3618.02	1.23065	0.081644	1.82522	-0.9553	0.0447311	-3620.42	1	-3618.05	34.0505	0.00851	0.08553	-998.9	0.0994973	-3621.45	1	-3621.45	1	0.00435	0.104662	0.0144	0.0415624	-3620.49	1	-3617.76	203.012	0.008662	0.035881	0.2388	0.241409	-3621.45	1	-3621.45	1	0.003136	0.028035	0.1093	0.11186	-3619.47	1	-3619.47	1	0.014042	0.115754	-998.879	0.121309	False
FBgn0022709	-1618.35	1	-1618.14	4.43782	0.077746	0.719101	-0.8919	0.108116	-1620.53	1	-1620.53	1	0.003921	0.12204	-0.1597	0.0321288	-1620.53	1	-1620.53	1	0.004271	0.035709	0.0691	0.119606	-1620.53	1	-1620.53	1	5e-06	0.050297	-0.1571	9.94095075253e-05	-1604.74	1	-1565.1	999	0.05817	0.118691	0.3329	0.490096	-1620.53	1	-1620.53	1	0.002101	0.043386	-0.1434	0.0484258	False
FBgn0029538	-2251.62	1	-2247.47	565.163	0.15299	1.42198	-0.8924	0.107589	-2252.14	1	-2252.14	1	0.005695	0.060704	-998.906	0.0938159	-2251.75	1	-2251.75	1	0.009234	0.063734	0.0819	0.144883	-2240.14	1	-2206.53	999	0.054113	0.149302	0.3623	0.36244	-2224.11	1	-2171.91	369.15	0.204457	0.257263	0.7946	0.794739	-2252.14	1	-2252.14	1	0.017533	0.081576	-998.785	0.214928	True
FBgn0032546	-861.807	1	-861.804	1.13591	0.00881	1.07598	-0.9918	0.0081879	-863.101	1	-863.101	1	1e-05	0.104062	0	9.60965578213e-05	-863.101	1	-863.101	1	9e-06	0.088748	-0.0802	0.000101411	-863.101	1	-863.101	1	5e-06	0.045324	0	0.000110317	-863.101	1	-863.101	1	4e-06	0.037506	0	0.00010665	-863.101	1	-863.101	1	2.2e-05	0.222677	0	9.87978102813e-05	False
FBgn0035181	-1441.15	1	-1441.15	1	0.023436	2.0765	-0.9887	0.0112863	-1444.7	1	-1444.7	1	8e-06	0.07819	0	0.000102315	-1444.7	1	-1444.7	1	1.3e-05	0.128851	0	0.000100892	-1444.7	1	-1444.7	1	1e-06	0.014499	0	6.8970273812e-05	-1444.7	1	-1444.7	1	3e-06	0.030856	0	9.72258231786e-05	-1444.46	1	-1444.46	1	0.001891	0.113516	0.0166	0.0166584	False
FBgn0035187	-3844.22	1	-3843.44	29.9796	0.025221	1.39408	-0.9819	0.0180914	-3844.92	1	-3844.92	1	0.003622	0.138743	0.0155	0.0261058	-3844.94	1	-3844.94	1	0.001704	0.059027	-0.0272	0.0288681	-3843.79	1	-3843.79	1	0.001956	0.029268	0.0667	0.0668307	-3840.91	1	-3840.91	1	0.002228	0.016215	0.1373	0.137404	-3844.94	1	-3844.94	1	0.000496	0.114549	-0.0063	0.00433002	False
FBgn0038938	-3827.02	1	-3827.02	1	0.03995	0.890971	-0.9552	0.0448387	-3831.15	1	-3828.97	999	0.002065	0.074071	-0.0553	0.0278787	-3831.52	1	-3831.52	1	0.0021	0.07202	0.0291	0.0291586	-3831.52	1	-3831.52	1	4e-06	0.039385	-0.0707	0.000101562	-3831.52	1	-3831.52	1	2e-06	0.015836	-0.0707	0.000126295	-3831.52	1	-3831.52	1	0.000685	0.083775	-0.075	0.00817666	False
FBgn0032231	-2301.32	1	-2298.82	87.6636	0.204871	1.20296	-0.8297	0.170306	-2304.52	1	-2304.52	1	0.011927	0.107082	0.0647	0.111382	-2304.52	1	-2304.52	1	0.004964	0.061912	-0.0129	0.0801783	-2304.52	1	-2304.21	1	0.003319	0.020081	-0.6727	0.165281	-2304.35	1	-2304.35	1	0.001671	0.013297	-0.7123	0.125667	-2304.52	1	-2304.49	1	0.014896	0.088882	0.1209	0.167593	False
FBgn0038934	-6049.87	1	-6046.4	87.7932	0.242756	2.50881	-0.9032	0.0967616	-6063.95	1	-6063.95	1	0.009664	0.093333	-0.4236	0.103543	-6063.95	1	-6063.95	1	0.009958	0.051901	-0.1086	0.191865	-6063.95	1	-6063.95	1	1e-06	0.012686	-0.3127	7.88270534447e-05	-6063.95	1	-6063.95	1	0.00066	0.014662	-0.2678	0.0450143	-6063.95	1	-6063.95	1	0.008273	0.122648	-0.4596	0.0674532	False
FBgn0038931	-3325.6	1	-3325.6	1	0.169326	0.70452	-0.7597	0.240342	-3327.85	1	-3327.85	1	0.019942	0.084753	-4.2901	0.235296	-3327.85	1	-3327.85	1	0.006823	0.041647	-0.1034	0.163829	-3327.85	1	-3327.85	1	0.00328	0.016839	-0.0226	0.194786	-3327.81	1	-3327.08	119.946	0.003593	0.009882	0.1462	0.36359	-3327.25	1	-3316.89	998.998	0.047729	0.114468	-4.1084	0.416964	False
FBgn0052687	-2337.74	1	-2337.1	3.26946	0.037932	1.20157	-0.9684	0.0315687	-2340.46	1	-2340.46	1	0.006826	0.093226	-0.1059	0.0732199	-2340.46	1	-2340.46	1	8e-06	0.079054	0	0.000101197	-2339.67	1	-2339.67	1	0.001148	0.01388	0.0213	0.0827089	-2340.46	1	-2340.46	1	0	0.004618	-0.0613	0.0001	-2340.46	1	-2340.46	1	0.004587	0.115407	-0.1394	0.0397463	False
FBgn0019809	-1016.93	1	-1016.93	1	0.202985	1.25494	-0.8383	0.161749	-1016.24	1	-1006.91	998.999	0.029445	0.078779	0.3737	0.373767	-1017.38	1	-1017.38	1	0.012276	0.055153	0.0291	0.222581	-1017.16	1	-1013.5	117.321	0.012235	0.044267	0.2763	0.276391	-1017.38	1	-1017.38	1	3e-06	0.033664	0	8.91159695817e-05	-1017.38	1	-1017.38	1	0.027053	0.062799	0.4307	0.430787	False
FBgn0052685	-16797.6	1	-16787.5	182.682	0.262875	3.09631	-0.9151	0.0848995	-16793.8	1	-16792	4.83098	0.035482	0.085933	0.3032	0.412903	-16805.8	1	-16805.8	1	0.024529	0.07504	-0.6169	0.326879	-16805.8	1	-16805.8	1	0.012173	0.026124	0.0424	0.46597	-16805.8	1	-16803.5	46.5103	0.005589	0.008072	0.2687	0.692393	-16805.8	1	-16805.8	1	0.026964	0.122927	0.1096	0.21935	True
FBgn0032233	-2822.51	1	-2822.45	1.46815	0.05985	1.00579	-0.9405	0.0595057	-2823.05	1	-2823.05	1	0.002385	0.092923	-1.483	0.0256664	-2823.04	1	-2823.04	1	0.002272	0.033957	0.0183	0.0669081	-2823.05	1	-2823.05	1	0.0012	0.017893	-0.5332	0.0670653	-2822.42	1	-2822.42	1	0.0024	0.009119	-0.3371	0.263187	-2821.57	1	-2818.55	999	0.014545	0.054111	-1.2399	0.268799	False
FBgn0052683	-1210.46	1	-1210.46	1.38944	0.112335	1.91997	-0.9415	0.0585086	-1210.46	1	-1210.46	1	0.003402	0.088834	0.0382	0.0382961	-1210.46	1	-1210.46	1	4e-06	0.036883	-999	0.000108451	-1180.56	1	-1178.54	2.81403	0.430517	0.770511	0.4627	0.558742	-1210.46	1	-1210.46	1	1e-06	0.006718	-0.0959	0.000148854	-1210.46	1	-1210.46	1	0.01754	0.075403	0.2325	0.232617	True
FBgn0052681	-13461	1	-13450.9	54.1495	0.615861	2.90149	-0.7877	0.212257	-13483.4	1	-13483.4	1	0.081418	0.207128	-0.1063	0.393081	-13483.4	1	-13483.4	1	0.01545	0.083885	-0.1781	0.184181	-13483.4	1	-13483.4	168.871	0.0158	0.020953	0.4251	0.754069	-13482.6	1	-13482.6	1	0.005514	0.013649	0.075	0.403986	-13482.8	1	-13483.4	1	0.091071	0.263422	-0.1537	0.345723	True
FBgn0087039	-2902.14	1	-2902.14	1	0.232833	1.8738	-0.8757	0.124257	-2902.14	1	-2902.14	1	0.032659	0.114108	-998.714	0.286211	-2902.14	1	-2902.14	1	0.008294	0.102287	-0.3955	0.0810856	-2901.14	1	-2901.09	2.06037	0.010479	0.017815	0.3921	0.588212	-2902.14	1	-2902.14	1	0.003559	0.004089	0.6745	0.870384	-2902.14	1	-2901.41	1	0.043143	0.106748	-998.596	0.404157	False
FBgn0085188	-976.545	1	-976.545	1	0.087404	1.38083	-0.9367	0.0632982	-980.107	1	-980.107	1	0.003136	0.208037	0.015	0.0150742	-980.011	1	-980.011	1	0.003072	0.058751	0.0522	0.0522885	-980.045	1	-979.981	20.4992	0.003038	0.044404	-0.6805	0.0684173	-980.107	1	-980.107	1	0	8e-06	-0.7488	0.0001	-980.107	1	-980.107	1	0.00308	0.099974	0.0307	0.030808	False
FBgn0032235	-2381.22	1	-2381.22	1	0.194764	1.63076	-0.8806	0.119431	-2383.15	1	-2383.41	1	0.015984	0.087038	-0.8119	0.183644	-2382.96	1	-2382.93	3.25691	0.006797	0.020874	0.2828	0.32562	-2383.41	1	-2383.41	1	3e-06	0.029146	-0.3799	0.00010293	-2383.41	1	-2383.41	1	0.001694	0.050367	-0.3464	0.0336331	-2383.41	1	-2383.41	1	0.01349	0.171149	-0.9167	0.0788202	False
FBgn0036102	-2306.84	1	-2306.84	1	0.135413	1.53649	-0.9119	0.0881316	-2306.84	1	-2306.84	1	0.01921	0.102395	-0.0177	0.187607	-2302.11	1	-2300.44	26.1474	0.037632	0.030086	1.005	1.25081	-2288.86	1	-2183.94	999	0.260117	0.145291	1.208	1.79032	-2306.84	1	-2306.84	1	4e-06	0.03729	-0.5822	0.000107267	-2306.46	1	-2306.46	1	0.029157	0.106161	0.0694	0.274649	True
FBgn0031702	-3325.78	1	-3324.54	122.741	0.065571	1.17707	-0.9443	0.0557067	-3331.08	1	-3331.08	1	0.004859	0.104555	-0.0385	0.0464731	-3331.08	1	-3331.08	1	0.001965	0.075614	-0.0269	0.0259873	-3323.43	1	-3311.74	127.98	0.008096	0.040415	0.2002	0.200322	-3331.08	1	-3331.08	1	2e-06	0.024391	0	8.19974580788e-05	-3331.08	1	-3331.08	1	0.005831	0.127113	-0.0391	0.0458726	False
FBgn0259967	-1727.62	1	-1727.62	1	0.841965	9.67974	-0.913	0.0869822	-1728.27	1	-1728.27	1	0.071147	0.129307	-998.45	0.550218	-1728.01	1	-1728.27	1	0.029009	0.032489	0.5286	0.892887	-1728.27	1	-1728.27	1	0.009423	0.020218	-0.1838	0.46607	-1728.27	1	-1728.27	1	0.01195	0.020731	-0.0734	0.576431	-1723.92	1	-1723.89	1.18847	0.058875	0.050897	-997.843	1.15675	True
FBgn0085224	-601.26	1	-601.255	11.6135	0.064401	10.181	-0.9937	0.00632562	-599.876	1	-599.876	1	0.005514	0.094733	0.0133	0.0582057	-601.491	1	-601.491	1	1.2e-05	0.115639	0	0.000103771	-598.829	1	-598.826	1	0.005504	0.019023	0.2892	0.289334	-601.491	1	-601.491	1	5e-06	0.045436	0	0.000110045	-601.491	1	-601.491	1	0.011098	0.148102	0.03	0.0749348	True
FBgn0031707	-2614.99	1	-2614.99	1	0.10962	1.46983	-0.9254	0.07458	-2619.37	1	-2619.37	1	0.006844	0.108385	0.063	0.0631453	-2618.9	1	-2618.9	1	0.005415	0.063004	0.0638	0.0859469	-2619.37	1	-2619.37	1	0.004039	0.062706	0.0643	0.0644117	-2619.37	1	-2619.37	1	6e-06	0.058169	0	0.000103148	-2619.37	1	-2619.37	1	0.002724	0.149604	0.0181	0.0182081	False
FBgn0036107	-1103.03	1	-1103.03	1	0.035203	1.84518	-0.9809	0.0190784	-1103.03	1	-1103.03	1	0.003389	0.054466	-0.1156	0.0622223	-1103.03	1	-1103.03	1	0.002912	0.113522	-0.049	0.0256514	-1102.67	1	-1102.67	1	0.002816	0.046404	-998.939	0.0606844	-1103.03	1	-1103.03	1	4e-06	0.036187	-999	0.000110537	-1101.77	1	-1101.76	1.44622	0.010931	0.063059	-0.0045	0.173346	False
FBgn0052428	-1391.25	1	-1389.45	409.944	0.169941	0.743184	-0.7713	0.228666	-1391.84	1	-1391.07	60.7891	0.021074	0.041252	-152.862	0.51086	-1391.87	1	-1391.87	1	0.00329	0.056027	-0.0712	0.0587217	-1391.87	1	-1391.87	1	1e-06	0.012085	-0.2071	8.27472072818e-05	-1391.87	1	-1391.87	1	0.005011	0.012344	0.1987	0.405946	-1391.87	1	-1391.87	1	0.009761	0.075975	-153.244	0.128476	False
FBgn0052351	-2819.54	1	-2819.54	1	0.025459	1.50893	-0.9831	0.0168722	-2822.08	1	-2822.08	2.64826	0.004492	0.121016	-0.9363	0.0371191	-2822.13	1	-2822.13	1	6e-06	0.059367	-0.0135	0.000101066	-2822.13	1	-2822.13	1	5e-06	0.048751	-0.025	0.000102562	-2822.13	1	-2822.13	1	4e-06	0.039465	-0.025	0.000101356	-2822.13	1	-2822.13	1	1e-05	0.100028	-0.9733	9.99720078378e-05	False
FBgn0036980	-4721.72	1	-4721.53	4.87083	0.017809	0.981276	-0.9819	0.0181488	-4721.78	1	-4721.82	1.37746	0.001197	0.057167	0.0208	0.0209387	-4720.93	1	-4720.43	8.57406	0.0018	0.060046	0.017	0.029977	-4721.93	1	-4721.93	1	3e-06	0.028219	0	0.000106311	-4721.93	1	-4721.93	1	0.000595	0.01507	0.0394	0.0394824	-4721.16	1	-4718.9	25.1017	0.003015	0.100221	0.03	0.0300835	False
FBgn0036105	-1571.33	1	-1570.26	45.2642	0.153538	2.24709	-0.9317	0.0683275	-1572.63	1	-1572.63	1	0.00525	0.061059	0.0068	0.0859824	-1572.63	1	-1572.51	2.07901	0.015926	0.049524	0.2239	0.321581	-1572.13	1	-1572.13	1	0.008592	0.04012	0.2141	0.214158	-1561.45	1	-1545.19	54.9614	0.054165	0.096192	0.563	0.563093	-1572.63	1	-1572.63	1	0.022584	0.168632	0.0547	0.133925	False
FBgn0036986	-3052.79	1	-3052.79	1	0.010156	1.15213	-0.9912	0.00881495	-3052.7	1	-3052.7	1	0.000998	0.070617	0.014	0.0141326	-3052.79	1	-3052.79	1	7e-06	0.069007	0	0.000101439	-3052.59	1	-3052.59	1	0.000993	0.053624	0.0184	0.0185178	-3052.79	1	-3052.79	1	1e-06	0.014344	0	6.97155605131e-05	-3052.49	1	-3052.49	1	0.002032	0.123631	0.0163	0.016436	False
FBgn0036985	-4674.49	1	-4674.49	1	0.102702	1.18704	-0.9135	0.0865195	-4674.38	1	-4674.38	1	0.016013	0.093804	0.1377	0.170707	-4674.55	1	-4674.55	1	0.008007	0.068889	-0.1286	0.11623	-4663.68	1	-4616.55	999	0.056622	0.175607	0.278	0.322436	-4674.18	1	-4666.64	999	0.00743	0.040546	0.1389	0.183249	-4673.18	1	-4672.36	6.50273	0.018927	0.103239	0.1503	0.183332	False
FBgn0028952	-1584.28	1	-1572.22	32.6844	0.679153	2.31196	-0.7062	0.293756	-1576.21	1	-1574.35	1	0.032607	0.06049	-998.461	0.539048	-1576.21	1	-1574.63	1.63568	0.023612	0.038116	0.6013	0.619477	-1576.21	1	-1576.21	1	1e-06	0.007999	-0.5099	0.000125016	-1574.99	1	-1576.21	56.9903	1e-06	0.008055	-0.5099	0.000124146	-1576.21	1	-1574.99	1	0.023896	0.107027	-998.777	0.223271	True
[truncated: 8,154 more rows]
[truncated: 13 more columns]
